# Supplementary material for: Identification and Characterization of Potential Therapeutic Candidates in Emerging Human Pathogen Mycobacterium abscessus: A Novel Hierarchical In Silico Approach
Source: PLoS One. 2013 Mar 19;8(3):e59126. doi: 10.1371/journal.pone.0059126 (PMC3602546; doi:10.1371/journal.pone.0059126)
Supplement: Table S1 — Interactome of 40 targets of M. abscessus constructed from STRING. (XLS) [file pone.0059126.s001.xls]

## Sheet: Interactome analysis
Table S1: Interactome of 40 targets of M. abscessus constructed from STRING.
				Predicted Functional Interactors
						Active Prediction Methods
Target No.	Target Entry	String Description	No. of Interactors	Node Name	Description	NH	GF	CO	CE	E	DB	TM	H	Confidence Score
1	MAB_0295	putative phenazine biosynthesis protein PhzC	6	MAB_2841c	3-dehydroquinate synthase (372 aa)	0	0	0	0	0	1	0	0	0.899
				MAB_0297	isochorismatase (phenazine biosynthesis) PhzD (211 aa)	1	0	0	0	0	0	1	0	0.898
				MAB_0298	putative phenazine biosynthesis protein PhzE (618 aa)	1	0	0	0	0	0	1	0	0.892
				MAB_0296	putative 2,3-dihydro-2,3-dihydroxybenzoate dehydrogenase (252 aa)	1	0	0	0	0	0	0	0	0.865
				MAB_0299	putative amidohydrolase (aminocarboxymuconate-semialdehyde decarboxylase) (319 aa)	1	0	0	0	0	0	0	0	0.864
				MAB_0294	putative carboxylesterase, type B (541 aa)	1	0	0	0	0	0	0	0	0.8
2	MAB_1987	3-deoxy-D-arabino-heptulosonate 7-phosphate synthase AroG	4	MAB_2841c	3-dehydroquinate synthase (372 aa)	0	0	0	1	0	1	0	0	0.902
				MAB_1986	hypothetical protein (167 aa)	1	0	0	0	0	0	0	0	787
				MAB_1985	hypothetical protein (432 aa)	1	0	0	0	0	0	0	0	0.757
				MAB_1053c	hypothetical protein (92 aa)	0	0	0	0	1	0	1	0	0.72
3	cynS	cyanate hydratase; (By similarity)	8	MAB_3211c	carbonic anhydrase (carbonate dehydratase) (205 aa)	1	0	0	0	0	1	1	0	0.914
				MAB_0559	carbonic anhydrase (carbonate dehydratase) (204 aa)	1	0	0	0	0	1	1	0	0.914
				MAB_2564	carbonic anhydrase (227 aa)	1	0	0	0	0	1	0	0	0.904
				MAB_2656	carbonic anhydrase (carbonate dehydratase) (233 aa)	1	0	0	0	0	1	0	0	0.902
				MAB_3098	transmembrane carbonic anhydrase (749 aa)	1	0	0	0	0	1	0	0	0.901
				MAB_4126c	carbonic anhydrase-related protein (166 aa)	0	0	0	0	0	1	0	0	0.899
				MAB_0055c	DNA-binding transcriptional regulator CynR (294 aa)	1	0	1	0	0	0	0	0	0.724
				MAB_0053c	cytidine/deoxycytidylate deaminase (166 aa)	1	0	0	0	0	0	0	0	0.721
4	MAB_1028c	cyanate hydratase (By similarity)	6	MAB_0559	carbonic anhydrase (carbonate dehydratase) (204 aa)	1	0	0	0	0	1	0	0	0.904
				MAB_3211c	carbonic anhydrase (carbonate dehydratase) (205 aa)	1	0	0	0	0	1	0	0	0.904
				MAB_3098	transmembrane carbonic anhydrase (749 aa)	1	0	0	0	0	1	0	0	0.902
				MAB_4126c	carbonic anhydrase-related protein (166 aa)	0	0	0	0	0	1	0	0	0.899
				MAB_2656	carbonic anhydrase (carbonate dehydratase) (233 aa)	0	0	0	0	0	1	0	0	0.899
				MAB_2564	carbonic anhydrase (227 aa)	0	0	0	0	0	1	0	0	0.899
5	MAB_3072	N-acetylglutamate synthase	17	MAB_2338	acetylglutamate kinase (293 aa)	1	1	0	0	0	1	0	0	0.976
				MAB_2342	argininosuccinate synthase (404 aa)	1	0	0	0	0	1	0	0	0.951
				MAB_2337	bifunctional ornithine acetyltransferase/N-acetylglutamate synthase protein (404 aa)	1	0	0	0	0	1	0	0	0.94
				argH	argininosuccinate lyase ArgH (473 aa)	1	1	0	0	0	0	0	0	0.928
				MAB_3800c	glutamate dehydrogenase (450 aa)	0	0	0	0	0	1	0	0	0.899
				MAB_1613	gamma-glutamyl kinase (368 aa)	0	0	0	0	0	1	0	0	0.899
				MAB_1561	NAD-dependent glutamate dehydrogenase (1614 aa)	0	0	0	0	0	1	0	0	0.899
				MAB_1330	pyrroline-5-carboxylate dehydrogenase RocA (544 aa)	0	0	0	0	0	1	0	0	0.899
				purA	adenylosuccinate synthetase; (431 aa)	1	0	0	0	0	1	0	0	0.874
				MAB_2673c	L-aspartate oxidase (523 aa)	1	0	0	0	0	1	0	0	0.854
				pyrB	aspartate carbamoyltransferase catalytic subunit (317 aa)	0	0	0	0	0	1	0	0	0.8
				MAB_2701	L-asparaginase (325 aa)	0	0	0	0	0	1	0	0	0.8
				MAB_1960c	asparagine synthetase AsnB (646 aa)	0	0	0	0	0	1	0	0	0.8
				MAB_2360	inorganic polyphosphate/ATP-NAD kinase; (306 aa)	1	0	0	0	0	0	0	0	0.766
				MAB_3073	hypothetical protein (218 aa)	1	0	0	0	0	0	0	0	0.763
				argC	N-acetyl-gamma-glutamyl-phosphate reductase (347 aa)	1	0	0	0	0	0	0	0	0.748
				MAB_2828c	carbamoyl-phosphate synthase, small chain (CarA) (391 aa)	1	0	0	0	0	0	0	0	0.72
6	MAB_3310c	oxygen-insensitive NAD(P)H nitroreductase	2	MAB_0830	NADH-dependent flavin oxidoreductase (364 aa)	1	0	0	0	0	1	1	0	0.94
				MAB_3311c	hypothetical protein (179 aa)	1	0	0	0	0	0	0	0	0.734
7	MAB_2249	lysine-N-oxygenase MbtG	4	MAB_2250	putative MbtH family protein (75 aa)	1	0	0	0	0	0	0	0	0.865
				MAB_2248	peptide synthetase MbtE (1458 aa)	1	0	0	0	0	0	0	0	0.865
				MAB_3125c	hypothetical protein (202 aa)	0	0	1	0	0	0	1	0	0.758
				MAB_1278	hypothetical protein (444 aa)	0	0	1	0	0	0	0	0	0.714
8	MAB_3673	succinate dehydrogenase (cytochrome b-556 subunit) SdhC	18	MAB_3674	succinate dehydrogenase, hydrophobic membrane anchor protein SdhD (160 aa)	1	0	1	0	0	0	0	0	0.992
				MAB_3676	succinate dehydrogenase iron-sulfur subunit (260 aa)	1	0	1	0	0	0	0	0	0.989
				MAB_3675	succinate dehydrogenase flavoprotein subunit (588 aa)	1	0	1	0	0	0	0	0	0.981
				MAB_4418	succinate-semialdehyde dehydrogenase (486 aa)	0	0	0	0	0	1	0	0	0.899
				MAB_4322	aldehyde dehydrogenase family protein (447 aa)	0	0	0	0	0	1	0	0	0.899
				MAB_4208	putative succinate-semialdehyde dehydrogenase (484 aa)	0	0	0	0	0	1	0	0	0.899
				MAB_4095c	isocitrate lyase (AceA) (430 aa)	0	0	0	0	0	1	0	0	0.899
				MAB_3471	succinic semialdehyde dehydrogenase (457 aa)	0	0	0	0	0	1	0	0	0.899
				MAB_1967c	ubiquinol-cytochrome c reductase iron-sulfur subunit (Rieske iron-sulfur protein) (391 aa)	0	0	0	0	0	1	0	0	0.899
				MAB_1250c	fumarate hydratase (466 aa)	0	0	0	0	0	1	0	0	0.899
				MAB_1057	succinyl-CoA synthetase subunit alpha (300 aa)	0	0	0	0	0	1	0	0	0.899
				sucC	succinyl-CoA synthetase subunit beta (389 aa)	0	0	0	0	0	1	0	0	0.899
				argH	argininosuccinate lyase ArgH (473 aa)	0	0	0	0	0	1	0	0	0.8
				MAB_0888c	putative fumarylacetoacetase (391 aa)	0	0	0	0	0	1	0	0	0.8
				MAB_3095c	hypothetical protein (153 aa)	0	0	1	0	0	0	0	0	0.761
				MAB_2975c	AFG1-like ATPase (348 aa)	0	0	1	0	0	0	0	0	0.755
				MAB_2829c	hypothetical protein (165 aa)	0	0	1	0	0	0	0	0	0.746
				MAB_2320c	hypothetical protein (124 aa)	0	0	1	0	0	0	0	0	0.727
9	MAB_2754	hypothetical protein	4	ctaB	protoheme IX farnesyltransferase (313 aa)	1	1	1	0	0	1	0	0	0.988
				MAB_1961	cytochrome c oxidase subunit 2 precursor (349 aa)	1	0	1	0	0	1	0	0	0.945
				MAB_3389c	cytochrome c oxidase polypeptide I (564 aa)	1	0	1	0	0	1	0	0	0.88
				MAB_1969c	cytochrome c oxidase subunit III (206 aa)	1	0	1	0	0	1	0	0	0.85
10	ureA	urease, gamma subunit (UreA)	7	MAB_2424	urease, beta subunit (UreB) (110 aa)	1	1	1	0	0	1	1	0	0.999
				ureC	urease subunit alpha (577 aa)	1	1	1	0	1	1	1	0	0.999
				ureG	urease accessory protein (UreG) (230 aa)	1	0	1	0	0	0	1	0	0.997
				MAB_2426	urease accessory protein (UreF) (214 aa)	1	0	0	0	0	0	0	0	0.942
				MAB_2940	allantoicase (338 aa)	0	0	0	0	0	1	0	0	0.899
				MAB_2428	putative urease accessory protein (UreH) (215 aa)	1	0	0	0	0	0	0	0	0.779
				MAB_2635c	hypothetical protein (564 aa)	1	0	0	0	0	0	0	0	0.727
11	MAB_2424	urease, beta subunit (UreB)	7	ureA	urease, gamma subunit (UreA) (100 aa)	1	1	1	0	0	1	1	0	0.999
				ureC	urease subunit alpha (577 aa)	1	1	1	0	1	1	1	0	0.999
				ureG	urease accessory protein (UreG) (230 aa)	1	0	1	0	0	0	1	0	0.997
				MAB_2426	urease accessory protein (UreF) (214 aa)	1	0	0	0	0	0	0	0	0.939
				MAB_2940	allantoicase (338 aa)	0	0	0	0	0	1	0	0	0.899
				MAB_2428	putative urease accessory protein (UreH) (215 aa)	1	0	0	0	0	0	0	0	0.899
				MAB_2635c	hypothetical protein (564 aa)	1	0	0	0	0	0	0	0	0.779
12	ureC	urease subunit alpha (UreC)	7	ureA	urease, gamma subunit (UreA) (100 aa)	1	1	1	0	1	1	1	0	0.999
				MAB_2424	urease, beta subunit (UreB) (110 aa)	1	1	1	0	1	1	1	0	0.999
				ureG	urease accessory protein (UreG) (230 aa)	1	0	1	0	0	0	1	0	0.997
				MAB_2426	urease accessory protein (UreF) (214 aa)	1	0	0	0	0	0	0	0	0.948
				MAB_2940	allantoicase (338 aa)	0	0	0	0	0	1	0	0	0.899
				MAB_2428	putative urease accessory protein (UreH) (215 aa)	1	0	0	0	0	0	0	0	0.779
				MAB_2635c	hypothetical protein (564 aa)	1	0	0	0	0	0	0	0	0.712
13	MAB_2917	putative hydrolase	1	MAB_0851	fatty oxidation protein FadB (719 aa)	0	0	0	0	0	1	0	0	0.899
14	MAB_0754c	fatty acid desaturase	5	MAB_4001c	putative 2-nitropropane dioxygenase, NPD (309 aa)	0	0	0	0	0	1	0	0	0.899
				MAB_2030	3-oxoacyl-(Acyl-carrier-protein) synthase II KasA (446 aa)	0	0	0	0	0	1	0	0	0.899
				MAB_2028	3-oxoacyl-(Acyl-carrier-protein) synthase II KasB (437 aa)	0	0	0	0	0	1	0	0	0.899
				MAB_1512	fatty acid synthase Fas (3092 aa)	0	0	0	0	0	1	0	0	0.899
				MAB_0753c	tRNA-dihydrouridine synthase (391 aa)	1	0	0	0	0	0	0	0	0.848
15	MAB_1237	acyl-ACP desaturase DesA2	4	MAB_4001c	putative 2-nitropropane dioxygenase, NPD (309 aa)	0	0	0	0	0	1	0	0	0.899
				MAB_2030	3-oxoacyl-(Acyl-carrier-protein) synthase II KasA (446 aa)	0	0	0	0	0	1	0	0	0.899
				MAB_2028	3-oxoacyl-(Acyl-carrier-protein) synthase II KasB (437 aa)	0	0	0	0	0	1	0	0	0.899
				MAB_1512	fatty acid synthase Fas (3092 aa)	0	0	0	0	0	1	0	0	0.899
16	MAB_2157	acyl-[acyl-carrier protein] desaturase	4	MAB_4001c	putative 2-nitropropane dioxygenase, NPD (309 aa)	0	0	0	0	0	1	0	0	0.899
				MAB_2030	3-oxoacyl-(Acyl-carrier-protein) synthase II KasA (446 aa)	0	0	0	0	0	1	0	0	0.899
				MAB_2028	3-oxoacyl-(Acyl-carrier-protein) synthase II KasB (437 aa)	0	0	0	0	0	1	0	0	0.899
				MAB_1512	fatty acid synthase Fas (3092 aa)	0	0	0	0	0	1	0	0	0.899
17	MAB_2550c	fatty acid desaturase	4	MAB_4001c	putative 2-nitropropane dioxygenase, NPD (309 aa)	0	0	0	0	0	1	0	0	0.899
				MAB_2030	3-oxoacyl-(Acyl-carrier-protein) synthase II KasA (446 aa)	0	0	0	0	0	1	0	0	0.899
				MAB_2028	3-oxoacyl-(Acyl-carrier-protein) synthase II KasB (437 aa)	0	0	0	0	0	1	0	0	0.899
				MAB_1512	fatty acid synthase Fas (3092 aa)	0	0	0	0	0	1	0	0	0.899
18	MAB_3354	acyl-[acyl-carrier protein] desaturase DesA1	4	MAB_4001c	putative 2-nitropropane dioxygenase, NPD (309 aa)	0	0	0	0	0	1	0	0	0.899
				MAB_2030	3-oxoacyl-(Acyl-carrier-protein) synthase II KasA (446 aa)	0	0	0	0	0	1	0	0	0.899
				MAB_2028	3-oxoacyl-(Acyl-carrier-protein) synthase II KasB (437 aa)	0	0	0	0	0	1	0	0	0.899
				MAB_1512	fatty acid synthase Fas (3092 aa)	0	0	0	0	0	1	0	0	0.899
19	MAB_4403c	acyl-[acyl-carrier protein] desaturase	4	MAB_4001c	putative 2-nitropropane dioxygenase, NPD (309 aa)	0	0	0	0	0	1	0	0	0.899
				MAB_2030	3-oxoacyl-(Acyl-carrier-protein) synthase II KasA (446 aa)	0	0	0	0	0	1	0	0	0.899
				MAB_2028	3-oxoacyl-(Acyl-carrier-protein) synthase II KasB (437 aa)	0	0	0	0	0	1	0	0	0.899
				MAB_1512	fatty acid synthase Fas (3092 aa)	0	0	0	0	0	1	0	0	0.899
20	MAB_4145	alpha,alpha-trehalose-phosphate synthase	6	MAB_0578c	putative trehalose phosphatase (844 aa)	1	1	1	0	0	1	0	0	0.992
				MAB_1086	putative UTP-glucose-1-phosphate uridylyltransferase (GalU) (309 aa)	1	0	0	0	0	1	1	0	0.957
				MAB_4295c	UDP-glucose 6-dehydrogenase (UdgA) (446 aa)	0	0	0	0	0	1	0	0	0.899
				MAB_1643	putative glycosyl hydrolase (656 aa)	1	0	1	0	0	0	0	0	0.873
				MAB_1467c	glycogen branching enzyme (735 aa)	1	0	0	1	1	0	1	0	0.763
				MAB_4144	hypothetical protein (54 aa)	1	0	0	0	0	0	0	0	0.745
21	MAB_1704c	1-aminocyclopropane-1-carboxylate deaminase	2	MAB_3287c	cystathionine gamma-lyase (370 aa)	0	0	0	0	0	1	0	0	0.8
				MAB_1197	cystathionine gamma-synthase (CGS) (390 aa)	0	0	0	0	0	1	0	0	0.8
22	MAB_1335c	transferase	4	MAB_3096c	dihydrodipicolinate reductase DapB (245 aa)	0	0	0	0	0	1	1	0	0.91
				MAB_0727	putative dihydrodipicolinate reductase (357 aa)	0	0	0	0	0	1	0	0	0.899
				MAB_1334c	hypothetical protein (321 aa)	1	0	0	0	0	0	0	0	0.848
				MAB_1336	succinyl-diaminopimelate desuccinylase (354 aa)	1	0	1	0	0	0	1	0	0.777
23	MAB_0086	putative taurine dioxygenase	2	MAB_3740c	glutamate decarboxylase GadB (476 aa)	0	0	0	0	0	1	0	0	0.899
				MAB_2788	gamma-glutamyltranspeptidase (GgtB) (647 aa)	0	0	0	0	0	1	0	0	0.899
24	MAB_4209c	putative dioxygenase	2	MAB_3740c	glutamate decarboxylase GadB (476 aa)	0	0	0	0	0	1	0	0	0.899
				MAB_2788	gamma-glutamyltranspeptidase (GgtB) (647 aa)	0	0	0	0	0	1	0	0	0.899
25	MAB_2173	proteasome (alpha subunit) PrcA	9	MAB_2172	proteasome (beta subunit) PrcB (292 aa)	1	0	1	0	1	0	1	0	0.994
				MAB_2171	hypothetical protein (64 aa)	1	0	1	1	0	0	0	0	0.936
				MAB_2183	hypothetical protein (452 aa)	1	1	1	1	0	0	0	0	0.927
				MAB_2162	ATPase (602 aa)	1	0	1	0	0	0	1	0	0.902
				MAB_2170	hypothetical protein (498 aa)	1	1	1	0	0	0	0	0	0.869
				MAB_1664c	hypothetical protein (102 aa)	0	0	1	0	0	0	0	0	0.763
				MAB_0204c	hypothetical protein (172 aa)	0	0	1	0	0	0	0	0	0.761
				MAB_3168c	hypothetical protein (270 aa)	0	0	1	0	0	0	0	0	0.743
				MAB_3605	hypothetical protein (166 aa)	0	0	1	0	0	0	0	0	0.727
26	MAB_2878c	hypothetical protein	10	MAB_2880c	preprotein translocase subunit SecD (586 aa)	1	0	0	0	0	0	0	0	0.865
				MAB_2879c	preprotein translocase subunit SecF (424 aa)	1	0	0	0	0	0	0	0	0.865
				apt	adenine phosphoribosyltransferase (177 aa)	1	0	0	0	0	0	0	0	0.865
				MAB_0427	peptide ABC transporter transmembrane protein (323 aa)	1	0	1	0	0	1	0	0	0.853
				MAB_0428	peptide ABC transporter DppC (304 aa)	1	0	1	0	0	1	0	0	0.828
				MAB_0720	oligopeptide ABC transporter, permease protein (341 aa)	0	0	1	0	0	1	0	0	0.82
				MAB_0722	putative oligopeptide ABC transporter, ATP-binding protein (548 aa)	1	0	0	0	0	1	0	0	0.804
				MAB_0429	putative oligopeptide ABC transporter, ATP-binding protein (549 aa)	1	0	0	0	0	1	0	0	0.803
				MAB_0721	oligopeptide ABC transporter, permease protein (313 aa)	0	0	0	0	0	1	0	0	0.8
				MAB_2876c	GTP pyrophosphokinase (788 aa)	1	0	0	0	0	0	0	0	0.745
27	MAB_0400c	exodeoxyribonuclease V, gamma subunit (RecC)	2	MAB_0398c	exodeoxyribonuclease V, alpha subunit (RecD) (552 aa)	1	0	1	0	1	0	1	0	0.999
				MAB_0399c	exodeoxyribonuclease V, beta subunit (RecB) (1081 aa)	1	0	1	0	1	0	1	0	0.996
28	MAB_2822c	DNA-directed RNA polymerase omega subunit	43	pnp	polynucleotide phosphorylase/polyadenylase (755 aa)	0	0	1	0	0	1	0	0	0.914
				MAB_2639c	pyruvate kinase (472 aa)	1	0	0	0	0	1	0	0	0.908
				MAB_4771	putative adenylate cyclase (333 aa)	0	0	0	0	0	1	0	0	0.899
				MAB_4297c	deoxycytidine triphosphate deaminase (189 aa)	0	0	0	0	0	1	0	0	0.899
				MAB_2876c	GTP pyrophosphokinase (788 aa)	0	0	0	0	0	1	0	0	0.899
				MAB_2364	CTP synthetase (574 aa)	0	0	0	0	0	1	0	0	0.899
				ndk	nucleoside diphosphate kinase (136 aa)	0	0	0	0	0	1	0	0	0.899
				MAB_1485	HAM1 protein homolog (NTPase) (206 aa)	0	0	0	0	0	1	0	0	0.899
				MAB_1459c	hypothetical protein (535 aa)	0	0	0	0	0	1	0	0	0.899
				MAB_1158	nucleoside triphosphate pyrophosphohydrolase (350 aa)	0	0	0	0	0	1	0	0	0.899
				MAB_3770c	DNA-directed RNA polymerase subunit alpha (350 aa)	0	0	1	1	0	1	0	0	0.861
				MAB_2813c	primosome assembly protein PriA (671 aa)	1	0	1	0	0	0	0	0	0.858
				rpoB	DNA-directed RNA polymerase subunit beta (1171 aa)	0	0	0	1	0	1	1	0	0.851
				ribBA	bifunctional 3,4-dihydroxy-2-butanone 4-phosphate synthase/GTP cyclohydrolase II protein (417 aa)	1	0	0	0	0	1	0	0	0.825
				MAB_1886	hypothetical protein (141 aa)	0	0	1	1	0	0	0	0	0.822
				rpoC	DNA-directed RNA polymerase subunit beta' (1319 aa)	0	0	0	0	0	1	0	0	0.8
				folE	GTP cyclohydrolase I (FolE) (204 aa)	0	0	0	0	0	1	0	0	0.8
				MAB_3539	WhiB family transcriptional regulator (84 aa)	0	0	1	1	0	0	0	0	0.79
				whiA	hypothetical protein (325 aa)	1	0	1	0	0	0	0	0	0.786
				MAB_3606c	WhiB family transcriptional regulator (118 aa)	0	0	1	1	0	0	0	0	0.769
				MAB_4343c	WhiB family transcriptional regulator (192 aa)	0	0	1	0	0	0	0	0	0.769
				MAB_3446	WhiB family transcriptional regulator (100 aa)	0	0	1	0	0	0	0	0	0.769
				MAB_3005c	hypothetical protein (100 aa)	0	0	1	0	0	0	0	0	0.769
				MAB_1756	WhiB family transcriptional regulator (105 aa)	0	0	1	0	0	0	0	0	0.769
				MAB_3726	WhiB family transcriptional regulator (96 aa)	0	0	1	0	0	0	0	0	0.768
				MAB_0409	putative transcriptional regulator WhiB (112 aa)	0	0	1	0	0	0	0	0	0.768
				MAB_2406	putative HTH-type transcriptional regulator (207 aa)	0	0	1	0	0	0	0	0	0.767
				MAB_1955c	hypothetical protein (224 aa)	0	0	1	0	0	0	0	0	0.767
				MAB_2128c	hypothetical protein (293 aa)	0	0	1	0	0	0	0	0	0.766
				MAB_1940c	hypothetical protein (249 aa)	0	0	1	0	0	0	0	0	0.766
				MAB_1167	hypothetical protein (160 aa)	0	0	1	0	0	0	0	0	0.766
				MAB_2208c	hypothetical protein (111 aa)	0	0	1	0	0	0	0	0	0.764
				MAB_2987	hypothetical protein (175 aa)	0	0	1	0	0	0	0	0	0.763
				MAB_3720c	inosine 5-monophosphate dehydrogenase (378 aa)	0	0	1	0	0	0	0	0	0.76
				MAB_3501	hypothetical protein (453 aa)	0	0	1	0	0	0	0	0	0.758
				MAB_3002c	hypothetical protein (245 aa)	0	0	1	0	0	0	0	0	0.758
				MAB_3508c	putative transcriptional regulator (94 aa)	0	0	1	0	0	0	0	0	0.756
				MAB_0876	hypothetical protein (245 aa)	0	0	1	0	0	0	0	0	0.748
				MAB_3033	hypothetical protein (330 aa)	0	0	1	0	0	0	0	0	0.741
				MAB_2762	putative OxpP cycle protein OpcA (306 aa)	0	0	1	0	0	0	0	0	0.737
				MAB_1962	cytochrome c oxidase polypeptide 4 (139 aa)	0	0	1	0	0	0	0	0	0.734
				MAB_4934c	Poly(A) polymerase PcnA (478 aa)	0	0	1	0	0	0	0	0	0.722
				MAB_3046	hypothetical protein (446 aa)	0	0	1	0	0	0	0	0	0.701
29	MAB_3125c	hypothetical protein	3	MAB_1937	putative peptide monooxygenase (430 aa)	1	1	1	0	0	0	0	0	0.957
				MAB_1685	putative decarboxylase (506 aa)	1	0	1	0	0	0	0	0	0.794
				MAB_2249	lysine-N-oxygenase MbtG (429 aa)	0	0	1	0	0	0	1	0	0.758
30	MAB_2233c	hypothetical protein	7	MAB_2232c	putative FtsK/SpoIIIE family protein (1343 aa)	1	0	1	0	0	0	0	0	0.964
				MAB_2230c	PPE family protein (523 aa)	1	0	1	0	0	0	0	0	0.921
				MAB_2234c	hypothetical protein (620 aa)	1	0	0	0	0	0	0	0	0.865
				MAB_0046	PE family protein (102 aa)	1	0	0	0	0	0	0	0	0.865
				MAB_2226c	hypothetical protein (462 aa)	1	0	1	0	0	0	0	0	0.732
				MAB_3756c	putative FtsK/SpoIIIE family protein (1311 aa)	1	0	1	0	0	0	0	0	0.717
				MAB_0669	PPE-family protein (468 aa)	0	0	1	0	0	0	0	0	0.716
31	MAB_0046	PE family protein	1	MAB_0047	PPE family protein (510 aa)	1	0	0	0	0	0	0	0	0.853
32	MAB_2227c	hypothetical protein	1	MAB_2228c	EsaT-6-like protein (96 aa)	1	0	0	0	0	0	0	0	0.738
33	MAB_2229c	PE family protein	1	MAB_2228c	EsaT-6-like protein (96 aa)	1	0	0	0	1	0	1	0	0.792
34	MAB_3757	hypothetical protein	3	MAB_3758	putative protease (479 aa)	1	0	0	0	0	0	0	0	0.865
				MAB_3756c	putative FtsK/SpoIIIE family protein (1311 aa)	1	0	1	0	0	0	0	0	0.806
				MAB_3759c	hypothetical protein (493 aa)	1	0	1	0	0	0	0	0	0.78
35	MAB_3759c	hypothetical protein	8	MAB_3757	hypothetical protein (511 aa)	1	0	1	0	0	0	0	0	0.78
				MAB_3756c	putative FtsK/SpoIIIE family protein (1311 aa)	1	0	1	0	0	0	0	0	0.773
				MAB_2232c	putative FtsK/SpoIIIE family protein (1343 aa)	0	0	1	0	0	0	0	0	0.762
				MAB_4082c	hypothetical protein (92 aa)	0	0	1	0	0	0	0	0	0.744
				MAB_4252c	hypothetical protein (139 aa)	0	0	1	0	0	0	0	0	0.73
				MAB_4931	acyltransferase PapA5 (375 aa)	0	0	1	0	0	0	0	0	0.711
				MAB_0178	cutinase precursor (336 aa)	0	0	1	0	0	0	0	0	0.708
				MAB_2317c	hypothetical protein (72 aa)	0	0	1	0	0	0	0	0	0.705
36	MAB_0852	polyketide synthase associated protein PapA2	7	mps2	peptide synthetase NRP (2581 aa)	0	0	1	0	0	0	0	0	0.76
				MAB_3317c	peptide synthetase NRP (2557 aa)	0	0	1	0	0	0	0	0	0.76
				MAB_2248	peptide synthetase MbtE (1458 aa)	0	0	1	0	0	0	0	0	0.758
				mps1	non-ribosomal peptide synthetase (3454 aa)	0	0	1	0	0	0	0	0	0.756
				MAB_2123	putative peptide synthetase MbtF (1509 aa)	0	0	1	0	0	0	0	0	0.756
				MAB_0663	cyclic synthetase (peptide synthase) (1386 aa)	0	0	1	0	0	0	0	0	0.728
				MAB_2035	acyltransferase PapA5 (429 aa)	0	0	1	0	0	0	0	0	0.718
37	MAB_0297	isochorismatase (phenazine biosynthesis) PhzD	7	MAB_3535	isochorismate synthase EntC (368 aa)	1	0	1	1	0	1	1	0	0.997
				MAB_0296	putative 2,3-dihydro-2,3-dihydroxybenzoate dehydrogenase (252 aa)	1	0	1	0	0	1	0	0	0.996
				MAB_2247c	bifunctional salicyl-AMP ligase/salicyl-S-arcp synthetase (550 aa)	1	0	1	1	0	0	1	0	0.95
				MAB_0298	putative phenazine biosynthesis protein PhzE (618 aa)	1	0	0	1	0	0	1	0	0.909
				MAB_0295	putative phenazine biosynthesis protein PhzC (393 aa)	1	0	0	0	0	0	1	0	0.898
				MAB_0299	putative amidohydrolase (aminocarboxymuconate-semialdehyde decarboxylase) (319 aa)	1	0	0	0	0	0	0	0	0.865
				MAB_0294	putative carboxylesterase, type B (541 aa)	1	0	0	0	0	0	0	0	0.798
38	MAB_0908	putative phenylacetic acid degradation protein PaaC/phenylacetate-CoA oxygenase, PaaI subunit	8	MAB_0909	putative phenylacetic acid degradation protein PaaD/phenylacetate-CoA oxygenase, PaaJ subunit (174 aa)	1	0	1	1	0	0	0	0	0.997
				MAB_0907	phenylacetate-CoA oxygenase subunit PaaB (112 aa)	1	0	1	1	0	0	0	0	0.996
				MAB_0906	phenylacetate-CoA oxygenase subunit PaaA (326 aa)	1	0	1	1	0	0	0	0	0.996
				MAB_0910	putative phenylacetic acid degradation protein PaaE/phenylacetate-CoA oxygenase/reductase, PaaK (366 aa)	1	0	1	1	0	0	0	0	0.993
				MAB_0911	putative phenylacetate-CoA ligase (441 aa)	1	0	1	1	0	0	0	0	0.986
				MAB_0900c	bifunctional aldehyde dehydrogenase/enoyl-CoA hydratase (678 aa)	1	0	1	0	0	0	0	0	0.952
				MAB_4624	putative phenylacetic acid degradation protein (139 aa)	1	0	1	0	0	0	0	0	0.743
				MAB_0905	putative enoyl-CoA hydratase/isomerase (267 aa)	1	0	1	0	0	0	0	0	0.717
39	MAB_2027	putative acyl carrier protein	3	MAB_2028	3-oxoacyl-(Acyl-carrier-protein) synthase II KasB (437 aa)	1	0	0	0	0	0	0	0	0.759
				MAB_2030	3-oxoacyl-(Acyl-carrier-protein) synthase II KasA (446 aa)	1	0	0	0	0	0	0	0	0.744
				MAB_2029	putative beta-ketoacyl synthase (380 aa)	1	0	0	0	0	0	0	0	0.744
40	MAB_2286	hypothetical protein	6	MAB_2281	hypothetical protein (162 aa)	1	1	0	0	0	0	0	0	0.942
				MAB_2278	putative oxidoreductase (380 aa)	1	0	1	0	0	0	0	0	0.862
				MAB_2283	putative oxidoreductase (472 aa)	1	0	1	0	0	0	0	0	0.855
				MAB_2284	putative halogenase (580 aa)	1	0	1	0	0	0	0	0	0.806
				MAB_2285	Na+/H+ antiporter (439 aa)	1	0	0	0	0	0	0	0	0.755
				MAB_2282	putative flavin-dependent reductase (178 aa)	1	0	0	0	0	0	0	0	0.732
NH-Neighborhood; GF-Gene Fusion; CO-Co occurrence; CE-Co expression; E-Experiments; DB-Databases; TM-Text Mining; H-Homology
