# Supplementary material for: Identification and Characterization of Potential Therapeutic Candidates in Emerging Human Pathogen Mycobacterium abscessus: A Novel Hierarchical In Silico Approach
Source: PLoS One. 2013 Mar 19;8(3):e59126. doi: 10.1371/journal.pone.0059126 (PMC3602546; doi:10.1371/journal.pone.0059126)
Supplement: Table S2 — Node deletion and comparison of network parameters using Cytoscape. (XLS) [file pone.0059126.s002.xls]

## Sheet: Node Deletion Analysis
Table S2: Node deletion and comparison of network parameters using Cytoscape
						Network Parameter Values
S.No.	Target name	Target Entry	Possible Edges	No. of Duplicated Edges	Node Deleted	No. of Nodes	No. of Edges	Connected Components	Network Density	Clustering Coefficient	Characteristic Path Length	Network Centralization	Network Heterogeneity
1	putative phenazine biosynthesis protein PhzC	MAB_0295	39	23	Nil	7	16	1	0.762	0.81	1.238	0.333	0.328
					MAB_0295	6	10	2	0.667	0.833	1	0.2	0.447
					MAB_2841c	6	15	1	1	1	1	0	0
					MAB_0297	6	11	1	0.733	0.767	1.267	0.4	0.34
					MAB_0298	6	11	1	0.733	0.767	1.267	0.4	0.34
					MAB_0296	6	11	1	0.733	0.767	1.267	0.4	0.34
					MAB_0299	6	11	1	0.733	0.767	1.267	0.4	0.34
					MAB_0294	6	11	1	0.733	0.767	1.267	0.4	0.34
2	3-deoxy-D-arabino-heptulosonate 7-phosphate synthase AroG	MAB_1987	13	8	Nil	5	5	1	0.5	0.433	1.5	0.833	0.548
					MAB_1987	4	1	3	0.167	-	1	0.333	1
					MAB_2841c	4	4	1	0.667	0.583	1.333	0.667	0.354
					MAB_1986	4	3	1	0.5	0	1.5	1	0.577
					MAB_1985	4	3	1	0.5	0	1.5	1	0.577
					MAB_1053c	4	4	1	0.667	0.583	1.333	0.667	0.354
3	cyanate hydratase	cynS	24	16	Nil	9	8	1	0.222	0	1.778	1	1.237
					cynS	8	0	8	0	-	-	0	Undefined
					MAB_3211c	8	7	1	0.25	0	1.75	1	1.134
					MAB_0559	8	7	1	0.25	0	1.75	1	1.134
					MAB_2564	8	7	1	0.25	0	1.75	1	1.134
					MAB_2656	8	7	1	0.25	0	1.75	1	1.134
					MAB_3098	8	7	1	0.25	0	1.75	1	1.134
					MAB_4126c	8	7	1	0.25	0	1.75	1	1.134
					MAB_0055c	8	7	1	0.25	0	1.75	1	1.134
					MAB_0053c	8	7	1	0.25	0	1.75	1	1.134
4	cyanate hydratase	MAB_1028c	15	9	Nil	7	6	1	0.286	0	1.714	1	1.021
					MAB_1028c	6	0	6	0	-	-	0	Undefined
					MAB_0559	6	5	1	0.333	0	1.667	1	0.894
					MAB_3211c	6	5	1	0.333	0	1.667	1	0.894
					MAB_3098	6	5	1	0.333	0	1.667	1	0.894
					MAB_4126c	6	5	1	0.333	0	1.667	1	0.894
					MAB_2656	6	5	1	0.333	0	1.667	1	0.894
					MAB_2564	6	5	1	0.333	0	1.667	1	0.894
5	N-acetylglutamate synthase	MAB_3072	277	186	Nil	18	91	1	0.595	0.838	1.405	0.456	0.413
					MAB_3072	17	74	2	0.544	0.778	1.4	0.375	0.452
					MAB_2338	17	85	1	0.625	0.84	1.375	0.425	0.41
					MAB_2342	17	76	1	0.559	0.829	1.441	0.5	0.435
					MAB_2337	17	76	1	0.559	0.829	1.441	0.5	0.435
					argH	17	83	1	0.61	0.852	1.39	0.442	0.424
					MAB_3800c	17	80	1	0.588	0.826	1.412	0.467	0.414
					MAB_1613	17	80	1	0.588	0.826	1.412	0.467	0.414
					MAB_1561	17	80	1	0.588	0.826	1.412	0.467	0.414
					MAB_1330	17	80	1	0.588	0.826	1.412	0.467	0.414
					purA	17	77	1	0.566	0.783	1.434	0.492	0.437
					MAB_2673c	17	80	1	0.588	0.826	1.412	0.467	0.414
					pyrB	17	79	1	0.581	0.835	1.419	0.475	0.42
					MAB_2701	17	79	1	0.581	0.835	1.419	0.475	0.42
					MAB_1960c	17	80	1	0.588	0.826	1.412	0.467	0.414
					MAB_2360	17	89	1	0.654	0.838	1.346	0.392	0.348
					MAB_3073	17	90	1	0.662	0.891	1.338	0.383	0.335
					argC	17	85	1	0.625	0.84	1.375	0.425	0.41
					MAB_2828c	17	83	1	0.61	0.852	1.39	0.442	0.424
6	oxygen-insensitive NAD(P)H nitroreductase	MAB_3310c	6	4	Nil	3	2	1	0.667	0	1.333	1	0.354
					MAB_3310c	2	0	2	0	-	-	Undefined	Undefined
					MAB_0830	2	1	1	1	-	1	Undefined	0
					MAB_3311c	2	1	1	1	-	1	Undefined	0
7	lysine-N-oxygenase MbtG	MAB_2249	12	7	Nil	5	5	1	0.5	0.433	1.5	0.833	0.548
					MAB_2249	4	1	3	0.167	-	1	0.333	1
					MAB_2250	4	3	1	0.5	0	1.5	1	0.577
					MAB_2248	4	3	1	0.5	0	1.5	1	0.577
					MAB_3125c	4	4	1	0.667	0.583	1.333	0.667	0.354
					MAB_1278	4	4	1	0.667	0.583	1.333	0.667	0.354
8	succinate dehydrogenase (cytochrome b-556 subunit) SdhC	MAB_3673	184	116	Nil	19	68	1	0.398	0.75	1.602	0.673	0.64
					MAB_3673	18	50	3	0.327	0.749	1.583	0.625	0.703
					MAB_3674	18	52	1	0.34	0.745	1.66	0.743	0.701
					MAB_3676	18	55	1	0.359	0.759	1.641	0.721	0.703
					MAB_3675	18	56	1	0.366	0.746	1.634	0.713	0.7
					MAB_4418	18	63	1	0.412	0.745	1.588	0.662	0.61
					MAB_4322	18	63	1	0.412	0.745	1.588	0.662	0.61
					MAB_4208	18	63	1	0.412	0.745	1.588	0.662	0.61
					MAB_4095c	18	67	1	0.438	0.794	1.562	0.632	0.582
					MAB_3471	18	63	1	0.412	0.745	1.588	0.662	0.61
					MAB_1967c	18	67	1	0.438	0.794	1.562	0.632	0.582
					MAB_1250c	18	56	1	0.366	0.746	1.634	0.713	0.7
					MAB_1057	18	62	1	0.405	0.741	1.595	0.669	0.625
					sucC	18	62	1	0.405	0.741	1.595	0.669	0.625
					argH	18	63	1	0.412	0.745	1.588	0.662	0.61
					MAB_0888c	18	63	1	0.412	0.745	1.588	0.662	0.61
					MAB_3095c	18	63	1	0.412	0.738	1.588	0.662	0.648
					MAB_2975c	18	62	1	0.405	0.752	1.595	0.669	0.653
					MAB_2829c	18	63	1	0.412	0.738	1.588	0.662	0.648
					MAB_2320c	18	63	1	0.412	0.738	1.588	0.662	0.648
9	hypothetical protein	MAB_2754	55	45	Nil	5	10	1	1	1	1	0	0
					MAB_2754	4	6	1	1	1	1	0	0
					ctaB	4	6	1	1	1	1	0	0
					MAB_1961	4	6	1	1	1	1	0	0
					MAB_3389c	4	6	1	1	1	1	0	0
					MAB_1969c	4	6	1	1	1	1	0	0
10	urease, gamma subunit (UreA)	ureA	63	42	Nil	8	21	1	0.75	0.875	1.25	0.333	0.297
					ureA	7	14	1	0.667	0.867	1.333	0.467	0.378
					MAB_2424	7	14	1	0.667	0.867	1.333	0.467	0.378
					ureC	7	14	1	0.667	0.867	1.333	0.467	0.378
					ureG	7	16	1	0.762	0.857	1.238	0.333	0.283
					MAB_2426	7	16	1	0.762	0.857	1.238	0.333	0.283
					MAB_2940	7	18	1	0.857	0.914	1.143	0.2	0.192
					MAB_2428	7	16	1	0.762	0.857	1.238	0.333	0.283
					MAB_2635c	7	18	1	0.857	0.914	1.143	0.2	0.192
11	urease, beta subunit (UreB)	MAB_2424	63	42	Nil	8	21	1	0.75	0.875	1.25	0.333	0.297
					MAB_2424	7	14	1	0.667	0.867	1.333	0.467	0.378
					ureA	7	14	1	0.667	0.867	1.333	0.467	0.378
					ureC	7	14	1	0.667	0.867	1.333	0.467	0.378
					ureG	7	16	1	0.762	0.857	1.238	0.333	0.283
					MAB_2426	7	16	1	0.762	0.857	1.238	0.333	0.283
					MAB_2940	7	18	1	0.857	0.914	1.143	0.2	0.192
					MAB_2428	7	16	1	0.762	0.857	1.238	0.333	0.283
					MAB_2635c	7	18	1	0.857	0.914	1.143	0.2	0.192
12	urease subunit alpha (UreC)	ureC	63	42	Nil	8	21	1	0.75	0.875	1.25	0.333	0.297
					ureC	7	14	1	0.667	0.867	1.333	0.467	0.378
					ureA	7	14	1	0.667	0.867	1.333	0.467	0.378
					MAB_2424	7	14	1	0.667	0.867	1.333	0.467	0.378
					ureG	7	16	1	0.762	0.857	1.238	0.333	0.283
					MAB_2426	7	16	1	0.762	0.857	1.238	0.333	0.283
					MAB_2940	7	18	1	0.857	0.914	1.143	0.2	0.192
					MAB_2428	7	16	1	0.762	0.857	1.238	0.333	0.283
					MAB_2635c	7	18	1	0.857	0.914	1.143	0.2	0.192
13	putative hydrolase	MAB_2917	2	1	Nil	2	1	1	1	-	1	Undefined	0
					MAB_2917	1	0	-	-	-	-	-	-
					MAB_0851	1	0	-	-	-	-	-	-
14	fatty acid desaturase	MAB_0754c	28	17	Nil	6	11	1	0.733	0.767	1.267	0.4	0.34
					MAB_0754c	5	6	2	0.6	0.8	1	0.25	0.5
					MAB_4001c	5	7	1	0.7	0.7	1.3	0.5	0.35
					MAB_2030	5	7	1	0.7	0.7	1.3	0.5	0.35
					MAB_2028	5	7	1	0.7	0.7	1.3	0.5	0.35
					MAB_1512	5	7	1	0.7	0.7	1.3	0.5	0.35
					MAB_0753c	5	10	1	1	1	1	0	0
15	acyl-ACP desaturase DesA2	MAB_1237	26	16	Nil	5	10	1	1	1	1	0	0
					MAB_1237	4	6	1	1	1	1	0	0
					MAB_4001c	4	6	1	1	1	1	0	0
					MAB_2030	4	6	1	1	1	1	0	0
					MAB_2028	4	6	1	1	1	1	0	0
					MAB_1512	4	6	1	1	1	1	0	0
16	acyl-[acyl-carrier protein] desaturase	MAB_2157	26	16	Nil	5	10	1	1	1	1	0	0
					MAB_2157	4	6	1	1	1	1	0	0
					MAB_4001c	4	6	1	1	1	1	0	0
					MAB_2030	4	6	1	1	1	1	0	0
					MAB_2028	4	6	1	1	1	1	0	0
					MAB_1512	4	6	1	1	1	1	0	0
17	fatty acid desaturase	MAB_2550c	26	16	Nil	5	10	1	1	1	1	0	0
					MAB_2550c	4	6	1	1	1	1	0	0
					MAB_4001c	4	6	1	1	1	1	0	0
					MAB_2030	4	6	1	1	1	1	0	0
					MAB_2028	4	6	1	1	1	1	0	0
					MAB_1512	4	6	1	1	1	1	0	0
18	acyl-[acyl-carrier protein] desaturase DesA1	MAB_3354	26	16	Nil	5	10	1	1	1	1	0	0
					MAB_3354	4	6	1	1	1	1	0	0
					MAB_4001c	4	6	1	1	1	1	0	0
					MAB_2030	4	6	1	1	1	1	0	0
					MAB_2028	4	6	1	1	1	1	0	0
					MAB_1512	4	6	1	1	1	1	0	0
19	acyl-[acyl-carrier protein] desaturase	MAB_4403c	26	16	Nil	5	10	1	1	1	1	0	0
					MAB_4403c	4	6	1	1	1	1	0	0
					MAB_4001c	4	6	1	1	1	1	0	0
					MAB_2030	4	6	1	1	1	1	0	0
					MAB_2028	4	6	1	1	1	1	0	0
					MAB_1512	4	6	1	1	1	1	0	0
20	alpha,alpha-trehalose-phosphate synthase	MAB_4145	24	17	Nil	7	7	1	0.333	0.295	1.667	0.933	0.845
					MAB_4145	6	1	5	0.067	-	1	0.2	1.414
					MAB_0578c	6	6	1	0.4	0.35	1.6	0.9	0.707
					MAB_1086	6	5	1	0.333	0	1.667	1	0.894
					MAB_4295c	6	5	1	0.333	0	1.667	1	0.894
					MAB_1643	6	6	1	0.4	0.35	1.6	0.9	0.707
					MAB_1467c	6	6	1	0.4	0.35	1.6	0.9	0.707
					MAB_4144	6	6	1	0.4	0.35	1.6	0.9	0.707
21	1-aminocyclopropane-1-carboxylate deaminase	MAB_1704c	9	6	Nil	3	3	1	1	1	1	0	0
					MAB_1704c	2	1	1	1	-	1	Undefined	0
					MAB_3287c	2	1	1	1	-	1	Undefined	0
					MAB_1197	2	1	1	1	-	1	Undefined	0
22	transferase	MAB_1335c	13	8	Nil	5	5	1	0.5	0.433	1.5	0.833	0.548
					MAB_1335c	4	1	3	0.167	-	1	0.333	1
					MAB_3096c	4	3	1	0.5	0	1.5	1	0.577
					MAB_0727	4	3	1	0.5	0	1.5	1	0.577
					MAB_1334c	4	4	1	0.667	0.583	1.333	0.667	0.354
					MAB_1336	4	4	1	0.667	0.583	1.33	0.667	0.354
23	putative taurine dioxygenase	MAB_0086	7	4	Nil	3	3	1	1	1	1	0	0
					MAB_0086	2	1	1	1	-	1	Undefined	0
					MAB_3740c	2	1	1	1	-	1	Undefined	0
					MAB_2788	2	1	1	1	-	1	Undefined	0
24	putative dioxygenase	MAB_4209c	7		Nil	3	3	1	1	1	1	0	0
					MAB_4209c	2	1	1	1	-	1	Undefined	0
					MAB_3740c	2	1	1	1	-	1	Undefined	0
					MAB_2788	2	1	1	1	-	1	Undefined	0
25	proteasome (alpha subunit) PrcA	MAB_2173	82	57	Nil	10	25	1	0.556	0.738	1.444	0.556	0.465
					MAB_2173	9	16	2	0.444	0.607	1.464	0.393	0.564
					MAB_2172	9	18	1	0.5	0.625	1.5	0.643	0.54
					MAB_2171	9	19	1	0.528	0.718	1.472	0.607	0.497
					MAB_2183	9	19	1	0.528	0.718	1.472	0.607	0.497
					MAB_2162	9	18	1	0.5	0.699	1.5	0.643	0.514
					MAB_2170	9	21	1	0.583	0.737	1.417	0.536	0.44
					MAB_1664c	9	23	1	0.639	0.739	1.361	0.464	0.385
					MAB_0204c	9	21	1	0.583	0.737	1.417	0.536	0.44
					MAB_3168c	9	24	1	0.667	0.834	1.333	0.429	0.342
					MAB_3605	9	21	1	0.583	0.743	1.417	0.536	0.452
26	hypothetical protein	MAB_2878c	115	86	Nil	11	29	1	0.527	0.887	0.473	0.578	0.314
					MAB_2878c	10	19	2	0.422	0.893	1.095	0.167	0.197
					MAB_2880c	10	25	1	0.556	0.878	1.444	0.556	0.346
					MAB_2879c	10	25	1	0.556	0.878	1.444	0.556	0.346
					apt	10	25	1	0.556	0.878	1.444	0.556	0.346
					MAB_0427	10	24	1	0.533	0.912	1.467	0.583	0.306
					MAB_0428	10	24	1	0.533	0.912	1.467	0.583	0.306
					MAB_0720	10	24	1	0.533	0.912	1.467	0.583	0.306
					MAB_0722	10	23	1	0.511	0.852	1.489	0.611	0.325
					MAB_0429	10	23	1	0.511	0.852	1.489	0.611	0.325
					MAB_0721	10	24	1	0.533	0.912	1.467	0.583	0.306
					MAB_2876c	10	25	1	0.556	0.878	1.444	0.556	0.346
27	exodeoxyribonuclease V, gamma subunit (RecC)	MAB_0400c	15	12	Nil	3	3	1	1	1	1	0	0
					MAB_0400c	2	1	1	1	-	1	Undefined	0
					MAB_0398c	2	1	1	1	-	1	Undefined	0
					MAB_0399c	2	1	1	1	-	1	Undefined	0
28	DNA-directed RNA polymerase omega subunit	MAB_2822c	629	355	Nil	44	274	1	0.29	0.722	1.71	0.744	0.535
					MAB_2822c	43	231	1	0.256	0.667	2.629	0.281	0.449
					pnp	43	267	1	0.296	0.723	1.704	0.739	0.529
					MAB_2639c	43	261	1	0.289	0.715	1.711	0.746	0.55
					MAB_4771	43	263	1	0.291	0.721	1.709	0.743	0.543
					MAB_4297c	43	268	1	0.297	0.723	1.703	0.738	0.524
					MAB_2876c	43	263	1	0.291	0.717	1.709	0.743	0.542
					MAB_2364	43	268	1	0.297	0.723	1.703	0.738	0.524
					ndk	43	259	1	0.287	0.716	1.713	0.748	0.557
					MAB_1485	43	265	1	0.293	0.724	1.707	0.741	0.537
					MAB_1459c	43	263	1	0.291	0.721	1.709	0.743	0.543
					MAB_1158	43	260	1	0.288	0.722	1.712	0.747	0.555
					MAB_3770c	43	259	1	0.287	0.716	1.713	0.748	0.557
					MAB_2813c	43	269	1	0.298	0.722	1.702	0.736	0.516
					rpoB	43	259	1	0.287	0.716	1.713	0.748	0.557
					ribBA	43	264	1	0.292	0.72	1.708	0.742	0.539
					MAB_1886	43	265	1	0.293	0.726	1.707	0.741	0.529
					rpoC	43	259	1	0.287	0.716	1.713	0.748	0.557
					folE	43	264	1	0.292	0.72	1.708	0.742	0.539
					MAB_3539	43	253	1	0.28	0.757	1.72	0.755	0.562
					whiA	43	261	1	0.289	0.719	1.711	0.746	0.532
					MAB_3606c	43	257	1	0.285	0.745	1.715	0.75	0.553
					MAB_4343c	43	258	1	0.286	0.732	1.714	0.749	0.547
					MAB_3446	43	258	1	0.286	0.739	1.714	0.749	0.549
					MAB_3005c	43	251	1	0.278	0.698	1.722	0.757	0.546
					MAB_1756	43	258	1	0.286	0.732	1.714	0.749	0.548
					MAB_3726	43	266	1	0.295	0.727	1.705	0.74	0.526
					MAB_0409	43	257	1	0.285	0.739	1.715	0.75	0.55
					MAB_2406	43	260	1	0.288	0.72	1.712	0.747	0.534
					MAB_1955c	43	257	1	0.285	0.71	1.715	0.75	0.538
					MAB_2128c	43	267	1	0.296	0.726	1.704	0.739	0.525
					MAB_1940c	43	256	1	0.283	0.709	1.717	0.751	0.541
					MAB_1167	43	264	1	0.292	0.727	1.708	0.742	0.53
					MAB_2208c	43	254	1	0.281	0.712	1.719	0.754	0.552
					MAB_2987	43	261	1	0.289	0.725	1.711	0.746	0.535
					MAB_3720c	43	268	1	0.297	0.739	1.703	0.738	0.521
					MAB_3501	43	261	1	0.289	0.719	1.711	0.746	0.531
					MAB_3002c	43	262	1	0.29	1.727	1.71	0.744	0.534
					MAB_3508c	43	266	1	0.295	0.73	1.705	0.74	0.533
					MAB_0876	43	266	1	0.295	0.725	0.705	0.74	0.527
					MAB_3033	43	270	1	0.299	0.723	1.701	0.735	0.513
					MAB_2762	43	270	1	0.299	0.718	0.701	0.735	0.511
					MAB_1962	43	261	1	0.289	0.723	1.711	0.746	0.536
					MAB_4934c	43	269	1	0.298	0.735	1.702	0.736	0.518
					MAB_3046	43	270	1	0.299	0.723	1.701	0.735	0.513
29	hypothetical protein	MAB_3125c	13	9	Nil	4	4	1	0.667	0.583	1.333	0.667	0.354
					MAB_3125c	3	1	2	0.333	-	1	0.5	0.707
					MAB_1937	3	2	1	0.667	0	1.333	1	0.354
					MAB_1685	3	2	1	0.667	0	1.333	1	0.354
					MAB_2249	3	3	1	1	1	1	0	0
30	hypothetical protein	MAB_2233c	31	18	Nil	8	13	1	0.464	0.536	1.536	0.714	0.611
					MAB_2233c	7	6	4	0.286	0.571	1	0.3	0.866
					MAB_2232c	7	9	1	0.429	0.457	1.571	0.8	0.653
					MAB_2230c	7	9	1	0.429	0.457	1.571	0.8	0.653
					MAB_2234c	7	9	1	0.429	0.457	1.571	0.8	0.653
					MAB_0046	7	9	1	0.429	0.457	1.571	0.8	0.653
					MAB_2226c	7	12	1	0.571	0.629	1.429	0.6	0.489
					MAB_3756c	7	12	1	0.571	0.629	1.429	0.6	0.489
					MAB_0669	7	12	1	0.571	0.629	1.429	0.6	0.489
31	PE family protein	MAB_0046	2	1	Nil	2	1	1	1	-	1	Undefined	0
					MAB_0046	1	0	-	-	-	-	-	-
					MAB_0047	1	0	-	-	-	-	-	-
32	hypothetical protein	MAB_2227c	2	1	Nil	2	1	1	1	-	1	Undefined	0
					MAB_2227c	1	0	-	-	-	-	-	-
					MAB_2228c	1	0	-	-	-	-	-	-
33	PE family protein	MAB_2229c	4	3	Nil	2	1	1	1	-	1	Undefined	0
					MAB_2229c	1	0	-	-	-	-	-	-
					MAB_2228c	1	0	-	-	-	-	-	-
34	hypothetical protein	MAB_3757	11	7	Nil	4	4	1	0.667	0.583	1.333	0.667	0.354
					MAB_3757	3	1	2	0.333	-	1	0.5	0.707
					MAB_3758	3	3	1	1	1	1	0	0
					MAB_3756c	3	2	1	0.667	0	1.333	1	0.354
					MAB_3759c	3	2	1	0.667	0	1.333	1	0.354
35	hypothetical protein	MAB_3759c	25	14	Nil	9	11	1	0.306	0.382	1.694	0.893	0.865
					MAB_3759c	8	3	5	0.107	0	1.667	0.238	1.106
					MAB_3757	8	9	1	0.321	0.345	1.679	0.905	0.853
					MAB_3756c	8	8	1	0.286	0.256	1.714	0.952	0.968
					MAB_2232c	8	10	1	0.357	0.435	1.643	0.857	0.748
					MAB_4082c	8	8	1	0.286	0.256	1.714	0.952	0.968
					MAB_4252c	8	9	1	0.321	0.345	1.679	0.905	0.853
					MAB_4931	8	10	1	0.357	0.435	1.643	0.857	0.748
					MAB_0178	8	10	1	0.357	0.435	1.643	0.857	0.748
					MAB_2317c	8	10	1	0.357	0.435	1.643	0.857	0.748
36	polyketide synthase associated protein PapA2	MAB_0852	22	12	Nil	8	10	1	0.357	0.435	1.643	0.857	0.748
					MAB_0852	7	3	4	0.143	0	1.667	0.267	0.972
					mps2	7	7	1	0.333	0.295	1.667	0.933	0.845
					MAB_3317c	7	8	1	0.381	0.4	1.619	0.867	0.729
					MAB_2248	7	9	1	0.429	0.505	1.571	0.8	0.619
					mps1	7	8	1	0.381	0.4	1.619	0.867	0.729
					MAB_2123	7	9	1	0.429	0.505	1.571	0.8	0.619
					MAB_0663	7	9	1	0.429	0.505	1.571	0.8	0.619
					MAB_2035	7	7	1	0.333	0.295	1.667	0.933	0.845
37	isochorismatase (phenazine biosynthesis) PhzD	MAB_0297	62	42	Nil	8	20	1	0.714	0.905	1.286	0.381	0.283
					MAB_0297	7	13	1	0.619	0.924	1.381	0.533	0.344
					MAB_3535	7	17	1	0.81	0.824	0.19	0.267	0.256
					MAB_0296	7	13	1	0.619	0.924	1.381	0.533	0.344
					MAB_2247c	7	17	1	0.81	0.924	1.19	0.267	0.256
					MAB_0298	7	15	1	0.714	0.886	1.286	0.4	0.271
					MAB_0295	7	15	1	0.714	0.886	1.286	0.4	0.271
					MAB_0299	7	15	1	0.714	0.886	1.286	0.4	0.271
					MAB_0294	7	15	1	0.714	0.886	1.286	0.4	0.271
38	putative phenylacetic acid degradation protein PaaC/phenylacetate-CoA oxygenase, PaaI subunit	MAB_0908	102	73	Nil	9	29	1	0.806	0.896	1.194	0.25	0.244
					MAB_0908	8	21	1	0.75	0.883	1.25	0.333	0.297
					MAB_0909	8	22	1	0.786	0.876	1.214	0.286	0.257
					MAB_0907	8	21	1	0.75	0.883	1.25	0.333	0.297
					MAB_0906	8	21	1	0.75	0.883	1.25	0.333	0.297
					MAB_0910	8	23	1	0.821	0.894	1.179	0.238	0.226
					MAB_0911	8	22	1	0.786	0.876	1.214	0.286	0.257
					MAB_0900c	8	23	1	0.821	0.894	1.179	0.238	0.226
					MAB_4624	8	24	1	0.857	0.929	1.143	0.19	0.204
					MAB_0905	8	26	1	0.929	0.94	1.071	0.095	0.109
39	putative acyl carrier protein	MAB_2027	16	10	Nil	4	6	1	1	1	1	0	0
					MAB_2027	3	3	1	1	1	1	0	0
					MAB_2028	3	3	1	1	1	1	0	0
					MAB_2030	3	3	1	1	1	1	0	0
					MAB_2029	3	3	1	1	1	1	0	0
40	hypothetical protein	MAB_2286	41	24	Nil	7	17	1	0.81	0.924	1.19	0.267	0.256
					MAB_2286	6	11	1	0.733	0.767	1.267	0.4	0.34
					MAB_2281	6	12	1	0.8	0.9	1.2	0.3	0.25
					MAB_2278	6	15	1	1	1	1	0	0
					MAB_2283	6	11	1	0.733	0.767	1.267	0.4	0.34
					MAB_2284	6	12	1	0.8	0.9	1.2	0.3	0.25
					MAB_2285	6	12	1	0.8	0.9	1.2	0.3	0.25
					MAB_2282	6	12	1	0.8	0.9	1.2	0.3	0.25

## Sheet: Node Attributed Analysis
Target No.	Node	Average Shortest Path Length	Betweenness Centrality	Clustering Coefficient	Degree	Neighborhood Connectivity	Topological Coefficient
1	MAB_0295	1	0.333	0.666	6	4.333	0.833
	MAB_2841c	1.833	0	0	1	6	0
	MAB_0297	1.166	0	1	5	5.2	0.866
	MAB_0298	1.166	0	1	5	5.2	0.866
	MAB_0296	1.166	0	1	5	5.2	0.866
	MAB_0299	1.166	0	1	5	5.2	0.866
	MAB_0294	1.166	0	1	5	5.2	0.866
2	MAB_1987	1	0.833	0.166	4	1.5	0.5
	MAB_2841c	1.75	0	0	1	4	0
	MAB_1986	1.5	0	1	2	3	0.75
	MAB_1985	1.5	0	1	2	3	0.75
	MAB_1053c	1.75	0	0	1	4	0
3	cynS	1	1	0	8	1	0
	MAB_3211c	1.875	0	0	1	8	0
	MAB_0559	1.875	0	0	1	8	0
	MAB_2564	1.875	0	0	1	8	0
	MAB_2656	1.875	0	0	1	8	0
	MAB_3098	1.875	0	0	1	8	0
	MAB_4126c	1.875	0	0	1	8	0
	MAB_0055c	1.875	0	0	1	8	0
	MAB_0053c	1.875	0	0	1	8	0
4	MAB_1028c	1	1	0	6	1	0
	MAB_0559	1.833	0	0	1	6	0
	MAB_3211c	1.833	0	0	1	6	0
	MAB_3098	1.833	0	0	1	6	0
	MAB_4126c	1.833	0	0	1	6	0
	MAB_2656	1.833	0	0	1	6	0
	MAB_2564	1.833	0	0	1	6	0
5	MAB_3072	1	0.236	0.544	17	9.705	0.602
	MAB_2338	1.647	0	1	6	11.5	0.676
	MAB_2342	1.117	0.059	0.695	15	10.933	0.643
	MAB_2337	1.117	0.059	0.695	15	10.933	0.643
	argH	1.529	0.007	0.821	8	11.625	0.683
	MAB_3800c	1.352	0	1	11	12.727	0.748
	MAB_1613	1.352	0	1	11	12.727	0.748
	MAB_1561	1.352	0	1	11	12.727	0.748
	MAB_1330	1.352	0	1	11	12.727	0.748
	purA	1.176	0.064	0.714	14	11.071	0.651
	MAB_2673c	1.352	0	1	11	12.727	0.748
	pyrB	1.294	0.01	0.893	12	12.25	0.72
	MAB_2701	1.294	0.01	0.893	12	12.25	0.72
	MAB_1960c	1.352	0	1	11	12.727	0.748
	MAB_2360	1.882	0	1	2	15.5	0.911
	MAB_3073	1.941	0	0	1	17	0
	argC	1.647	0	1	6	11.5	0.676
	MAB_2828c	1.529	0.007	0.821	8	11.625	0.683
6	MAB_3310c	1	1	0	2	1	0
	MAB_0830	1.5	0	0	1	2	0
	MAB_3311c	1.5	0	0	1	2	0
7	MAB_2249	1	0.833	0.166	4	1.5	0.5
	MAB_2250	1.5	0	1	2	3	0.75
	MAB_2248	1.5	0	1	2	3	0.75
	MAB_3125c	1.75	0	0	1	4	0
	MAB_1278	1.75	0	0	1	4	0
8	MAB_3673	1	0.377	0.326	18	6.555	0.402
	MAB_3674	1.111	0.161	0.416	16	7.375	0.409
	MAB_3676	1.277	0.057	0.525	13	8.153	0.452
	MAB_3675	1.333	0.035	0.59	12	8.416	0.467
	MAB_4418	1.722	0	1	5	14.2	0.788
	MAB_4322	1.722	0	1	5	14.2	0.788
	MAB_4208	1.722	0	1	5	14.2	0.788
	MAB_4095c	1.944	0	0	1	18	0
	MAB_3471	1.722	0	1	5	14.2	0.788
	MAB_1967c	1.944	0	0	1	18	0
	MAB_1250c	1.333	0.035	0.59	12	8.416	0.467
	MAB_1057	1.667	0	1	6	12.833	0.712
	sucC	1.666	0	1	6	12.833	0.712
	argH	1.722	0	1	5	14.2	0.788
	MAB_0888c	1.722	0	1	5	14.2	0.788
	MAB_3095c	1.722	0	1	5	10	0.555
	MAB_2975c	1.666	0.006	0.8	6	10.333	0.574
	MAB_2829c	1.722	0	1	5	10	0.555
	MAB_2320c	1.722	0	1	5	10	0.555
9	MAB_2754	1	0	1	4	4	1
	ctaB	1	0	1	4	4	1
	MAB_1961	1	0	1	4	4	1
	MAB_3389c	1	0	1	4	4	1
	MAB_1969c	1	0	1	4	4	1
10	ureA	1	0.111	0.666	7	5	0.714
	MAB_2424	1	0.111	0.666	7	5	0.714
	ureC	1	0.111	0.666	7	5	0.714
	ureG	1.285	0	1	5	6.2	0.885
	MAB_2426	1.285	0	1	5	6.2	0.885
	MAB_2940	1.571	0	1	3	7	1
	MAB_2428	1.285	0	1	5	6.2	0.885
	MAB_2635c	1.571	0	1	3	7	1
11	MAB_2424	1	0.111	0.666	7	5	0.714
	ureA	1	0.111	0.666	7	5	0.714
	ureC	1	0.111	0.666	7	5	0.714
	ureG	1.285	0	1	5	6.2	0.885
	MAB_2426	1.285	0	1	5	6.2	0.885
	MAB_2940	1.571	0	1	3	7	1
	MAB_2428	1.285	0	1	5	6.2	0.885
	MAB_2635c	1.571	0	1	3	7	1
12	ureC	1	0.111	0.666	7	5	0.714
	ureA	1	0.111	0.666	7	5	0.714
	MAB_2424	1	0.111	0.666	7	5	0.714
	ureG	1.285	0	1	5	6.2	0.885
	MAB_2426	1.285	0	1	5	6.2	0.885
	MAB_2940	1.571	0	1	3	7	1
	MAB_2428	1.285	0	1	5	6.2	0.885
	MAB_2635c	1.571	0	1	3	7	1
13	MAB_2917	1	0	0	1	1	0
	MAB_0851	1	0	0	1	1	0
14	MAB_0754c	1	0.4	0.6	5	3.4	0.8
	MAB_4001c	1.2	0	1	4	4.25	0.85
	MAB_2030	1.2	0	1	4	4.25	0.85
	MAB_2028	1.2	0	1	4	4.25	0.85
	MAB_1512	1.2	0	1	4	4.25	0.85
	MAB_0753c	1.8	0	0	1	5	0
15	MAB_1237	1	0	1	4	4	1
	MAB_4001c	1	0	1	4	4	1
	MAB_2030	1	0	1	4	4	1
	MAB_2028	1	0	1	4	4	1
	MAB_1512	1	0	1	4	4	1
16	MAB_2157	1	0	1	4	4	1
	MAB_4001c	1	0	1	4	4	1
	MAB_2030	1	0	1	4	4	1
	MAB_2028	1	0	1	4	4	1
	MAB_1512	1	0	1	4	4	1
17	MAB_2550c	1	0	1	4	4	1
	MAB_4001c	1	0	1	4	4	1
	MAB_2030	1	0	1	4	4	1
	MAB_2028	1	0	1	4	4	1
	MAB_1512	1	0	1	4	4	1
18	MAB_3354	1	0	1	4	4	1
	MAB_4001c	1	0	1	4	4	1
	MAB_2030	1	0	1	4	4	1
	MAB_2028	1	0	1	4	4	1
	MAB_1512	1	0	1	4	4	1
19	MAB_4403c	1	0	1	4	4	1
	MAB_4001c	1	0	1	4	4	1
	MAB_2030	1	0	1	4	4	1
	MAB_2028	1	0	1	4	4	1
	MAB_1512	1	0	1	4	4	1
20	MAB_4145	1	0.933	0.066	6	1.333	0.333
	MAB_0578c	1.833	0	0	1	6	0
	MAB_1086	1.666	0	1	2	4	0.666
	MAB_4295c	1.666	0	1	2	4	0.666
	MAB_1643	1.833	0	0	1	6	0
	MAB_1467c	1.833	0	0	1	6	0
	MAB_4144	1.833	0	0	1	6	0
21	MAB_1704c	1	0	1	2	2	1
	MAB_3287c	1	0	1	2	2	1
	MAB_1197	1	0	1	2	2	1
22	MAB_1335c	1	0.833	0.166	4	1.5	0.5
	MAB_3096c	1.5	0	1	2	3	0.75
	MAB_0727	1.5	0	1	2	3	0.75
	MAB_1334c	1.75	0	0	1	4	0
	MAB_1336	1.75	0	0	1	4	0
23	MAB_0086	1	0	1	2	2	1
	MAB_3740c	1	0	1	2	2	1
	MAB_2788	1	0	1	2	2	1
24	MAB_4209c	1	0	1	2	2	1
	MAB_3740c	1	0	1	2	2	1
	MAB_2788	1	0	1	2	2	1
25	MAB_2173	1	0.368	0.444	9	4.555	0.555
	MAB_2172	1.222	0.092	0.619	7	5.428	0.603
	MAB_2171	1.333	0.023	0.8	6	6.166	0.685
	MAB_2183	1.333	0.0231	0.8	6	6.166	0.685
	MAB_2162	1.222	0.048	0.714	7	5.714	0.634
	MAB_2170	1.555	0	1	4	7.25	0.805
	MAB_1664c	1.777	0	1	2	8	0.888
	MAB_0204c	1.555	0	1	4	7.25	0.805
	MAB_3168c	1.888	0	0	1	9	0
	MAB_3605	1.555	0	1	4	7	0.777
26	MAB_2878c	1	0.542	0.422	10	4.8	0.48
	MAB_2880c	1.6	0	1	4	5.5	0.55
	MAB_2879c	1.6	0	1	4	5.5	0.55
	apt	1.6	0	1	4	5.5	0.55
	MAB_0427	1.5	0.004	0.9	5	6.4	0.64
	MAB_0428	1.5	0.004	0.9	5	6.4	0.64
	MAB_0720	1.5	0.004	0.9	5	6.4	0.64
	MAB_0722	1.4	0.008	0.866	6	6	0.6
	MAB_0429	1.4	0.008	0.866	6	6	0.6
	MAB_0721	1.5	0.004	0.9	5	6.4	0.64
	MAB_2876c	1.6	0	1	4	5.5	0.55
27	MAB_0400c	1	0	1	2	2	1
	MAB_0398c	1	0	1	2	2	1
	MAB_0399c	1	0	1	2	2	1
28	MAB_2822c	1	0.526	0.255	43	11.744	0.273
	pnp	1.837	0	1	7	17.857	0.415
	MAB_2639c	1.697	0.001	0.846	13	14.307	0.332
	MAB_4771	1.744	0.00066445	0.909	11	15.454	0.359
	MAB_4297c	1.86	0	1	6	19.5	0.453
	MAB_2876c	1.744	0.00021142	0.963	11	15.636	0.363
	MAB_2364	1.86	0	1	6	19.5	0.453
	ndk	1.651	0.005	0.723	15	13.066	0.303
	MAB_1485	1.79	0.00041708	0.916	9	16.111	0.374
	MAB_1459c	1.744	0.00066445	0.909	11	15.454	0.359
	MAB_1158	1.674	0.009	0.703	14	13.357	0.31
	MAB_3770c	1.651	0.005	0.723	15	13.066	0.303
	MAB_2813c	1.883	6.921e-05	0.9	5	23.8	0.553
	rpoB	1.651	0.005	0.723	15	13.066	0.303
	ribBA	1.767	0.00010067	0.977	10	16.3	0.379
	MAB_1886	1.79	0.001	0.694	9	19.222	0.447
	rpoC	1.651	0.005	0.723	15	13.066	0.303
	folE	1.767	0.00010067	0.977	10	16.3	0.379
	MAB_3539	1.511	0.037	0.319	21	12.428	0.289
	whiA	1.697	0.001	0.782	13	19.076	0.443
	MAB_3606c	1.604	0.015	0.419	17	14.352	0.333
	MAB_4343c	1.627	0.01	0.55	16	15.5	0.36
	MAB_3446	1.627	0.012	0.508	16	15.062	0.35
	MAB_3005c	1.465	0.024	0.537	23	14.478	0.336
	MAB_1756	1.627	0.01	0.55	16	15.3125	0.356
	MAB_3726	1.813	0.00048659	0.821	8	20	0.465
	MAB_0409	1.604	0.013	0.507	17	14.764	0.343
	MAB_2406	1.674	0.002	0.758	14	18.428	0.428
	MAB_1955c	1.604	0.003	0.735	17	17.235	0.4
	MAB_2128c	1.837	0.00059249	0.761	7	20.142	0.468
	MAB_1940c	1.581	0.007	0.6797	18	16.5	0.383
	MAB_1167	1.767	0.001	0.688	10	19.4	0.451
	MAB_2208c	1.534	0.025	0.494	20	14.3	0.332
	MAB_2987	1.697	0.002	0.717	13	18.307	0.425
	MAB_3720c	1.86	0.002	0.333	6	21.166	0.492
	MAB_3501	1.697	0.001	0.807	13	19.307	0.449
	MAB_3002c	1.72	0.002	0.666	12	18.5	0.43
	MAB_3508c	1.813	0.001	0.714	8	16.875	0.392
	MAB_0876	1.813	0.00098865	0.75	8	19.75	0.459
	MAB_3033	1.906	6.921e-05	0.833	4	25.25	0.587
	MAB_2762	1.906	0	1	4	26.75	0.622
	MAB_1962	1.697	0.004	0.666	13	17.846	0.415
	MAB_4934c	1.883	0.00046146	0.4	5	22.6	0.525
	MAB_3046	1.906	7.383e-05	0.833	4	25	0.581
29	MAB_3125c	1	0.666	0.333	3	1.666	0.666
	MAB_1937	1.333	0	1	2	2.5	0.833
	MAB_1685	1.333	0	1	2	2.5	0.833
	MAB_2249	1.666	0	0	1	3	0
30	MAB_2233c	1	0.714	0.285	7	2.714	0.571
	MAB_2232c	1.428	0	1	4	4.75	0.678
	MAB_2230c	1.428	0	1	4	4.75	0.678
	MAB_2234c	1.428	0	1	4	0.678	0.678
	MAB_0046	1.428	0	1	4	4.75	0.678
	MAB_2226c	1.857	0	0	1	7	0
	MAB_3756c	1.857	0	0	1	7	0
	MAB_0669	1.857	0	0	1	7	0
31	MAB_0046	1	0	0	1	1	0
	MAB_0047	1	0	0	1	1	0
32	MAB_2227c	1	0	0	1	1	0
	MAB_2228c	1	0	0	1	1	0
33	MAB_2229c	1	0	0	1	1	0
	MAB_2228c	1	0	0	1	1	0
34	MAB_3757	1	0.666	0.333	3	1.666	0.666
	MAB_3758	1.666	0	0	1	3	0
	MAB_3756c	1.333	0	1	2	2.5	0.833
	MAB_3759c	1.333	0	1	2	2.5	0.833
35	MAB_3759c	1	0.857	0.107	8	1.75	0.312
	MAB_3757	1.75	0	1	2	5.5	0.687
	MAB_3756c	1.625	0.017	0.666	3	4.333	0.541
	MAB_2232c	1.875	0	0	1	8	0
	MAB_4082c	1.625	0.017	0.666	3	4.333	0.541
	MAB_4252c	1.75	0	1	2	5.5	0.687
	MAB_4931	1.875	0	0	1	8	0
	MAB_0178	1.875	0	0	1	8	0
	MAB_2317c	1.875	0	0	1	8	0
36	MAB_0852	1	0.809	0.142	7	1.857	0.357
	mps2	1.571	0.023	0.666	3	4	0.571
	MAB_3317c	1.714	0	1	2	5	0.714
	MAB_2248	1.857	0	0	1	7	0
	mps1	1.714	0	1	2	5	0.714
	MAB_2123	1.857	0	0	1	7	0
	MAB_0663	1.857	0	0	1	7	0
	MAB_2035	1.571	0.023	0.666	3	4	0.571
37	MAB_0297	1	0.19	0.619	7	4.714	0.673
	MAB_3535	1.571	0	1	3	5.666	0.809
	MAB_0296	1	0.19	0.619	7	4.714	0.673
	MAB_2247c	1.571	0	1	3	5.666	0.809
	MAB_0298	1.285	0	1	5	5.8	0.828
	MAB_0295	1.285	0	1	5	5.8	0.828
	MAB_0299	1.285	0	1	5	5.8	0.828
	MAB_0294	1.285	0	1	5	5.8	0.828
38	MAB_0908	1	0.073	0.75	8	6.25	0.781
	MAB_0909	1.125	0.014	0.904	7	6.857	0.857
	MAB_0907	1	0.073	0.75	8	6.25	0.781
	MAB_0906	1	0.073	0.75	8	6.25	0.781
	MAB_0910	1.25	0	1	6	7.333	0.916
	MAB_0911	1.125	0.014	0.904	7	6.857	0.857
	MAB_0900c	1.25	0	1	6	7.333	0.916
	MAB_4624	1.375	0	1	5	7.6	0.95
	MAB_0905	1.625	0	1	3	8	1
39	MAB_2027	1	0	1	3	3	1
	MAB_2028	1	0	1	3	3	1
	MAB_2030	1	0	1	3	3	1
	MAB_2029	1	0	1	3	3	1
40	MAB_2286	1	0.133	0.733	6	4.666	0.777
	MAB_2281	1.166	0	1	5	5.4	0.9
	MAB_2278	1.666	0	1	2	6	1
	MAB_2283	1	0.133	0.733	6	4.666	0.777
	MAB_2284	1.166	0	1	5	5.4	0.9
	MAB_2285	1.166	0	1	5	5.4	0.9
	MAB_2282	1.166	0	1	5	5.4	0.9

## Sheet: Edge Attributed Analysis
S.No.	Target name	Query Node	Interactors	Confidence Value	Edge Weight	Edge Betweenness
1	putative phenazine biosynthesis protein PhzC	MAB_0295	MAB_2841c	0.899	101	12
			MAB_0297	0.898	102	4
			MAB_0298	0.892	108	4
			MAB_0296	0.865	135	4
			MAB_0299	0.864	136	4
			MAB_0294	0.8	200	4
2	3-deoxy-D-arabino-heptulosonate 7-phosphate synthase AroG	MAB_1987	MAB_2841c	0.902	98	8
			MAB_1986	0.787	213	6
			MAB_1985	0.757	243	6
			MAB_1053c	0.395	605	8
3	cyanate hydratase	cynS	MAB_3211c	0.914	86	16
			MAB_0559	0.914	86	16
			MAB_2564	0.9	100	16
			MAB_2656	0.09	910	16
			MAB_3098	0.901	99	16
			MAB_4126c	0.899	101	16
			MAB_0055c	0.724	276	16
			MAB_0053c	0.721	279	16
4	cyanate hydratase	MAB_1028c	MAB_0559	0.904	96	12
			MAB_3211c	0.904	96	12
			MAB_3098	0.902	98	12
			MAB_4126c	0.899	101	12
			MAB_2656	0.9	100	12
			MAB_2564	0.899	101	12
5	N-acetylglutamate synthase	MAB_3072	MAB_2338	0.976	24	11.4
			MAB_2342	0.951	49	5
			MAB_2337	0.722	278	5
			argH	0.928	72	7.733
			MAB_3800c	0.899	101	7.133
			MAB_1613	0.899	101	7.133
			MAB_1561	0.899	101	7.133
			MAB_1330	0.899	101	7.133
			purA	0.8	200	4.8
			MAB_2673c	0.854	146	7.133
			pyrB	0.8	200	6.333
			MAB_2701	0.8	200	6.333
			MAB_1960c	0.8	200	7.133
			MAB_2360	0.766	234	20
			MAB_3073	0.763	237	34
			argC	0.748	252	11.4
			MAB_2828c	0.72	280	7.733
6	oxygen-insensitive NAD(P)H nitroreductase	MAB_3310c	MAB_0830	0.94	60	4
			MAB_3311c	0.734	266	4
7	lysine-N-oxygenase MbtG	MAB_2249	MAB_2250	0.865	135	6
			MAB_2248	0.865	135	6
			MAB_3125c	0.628	372	8
			MAB_1278	0.714	286	8
8	succinate dehydrogenase (cytochrome b-556 subunit) SdhC	MAB_3673	MAB_3674	0.992	8	6
			MAB_3676	0.989	11	8
			MAB_3675	0.981	19	9.666
			MAB_4418	0.899	101	12.466
			MAB_4322	0.899	101	12.466
			MAB_4208	0.899	101	12.466
			MAB_4095c	0.899	101	36
			MAB_3471	0.899	101	12.466
			MAB_1967c	0.899	101	36
			MAB_1250c	0.899	101	9.666
			MAB_1057	0.899	101	12.066
			sucC	0.899	101	12.066
			argH	0.8	200	12.466
			MAB_0888c	0.8	200	12.466
			MAB_3095c	0.761	239	16.666
			MAB_2975c	0.755	245	12.666
			MAB_2829c	0.746	254	16.666
			MAB_2320c	0.727	273	16.666
9	hypothetical protein	MAB_2754	ctaB	0.655	345	2
			MAB_1961	0.945	55	2
			MAB_3389c	0.88	120	2
			MAB_1969c	0.85	150	2
10	urease, gamma subunit (UreA)	ureA	MAB_2424	0.999	1	2
			ureC	0.999	1	2
			ureG	0.997	3	3.333
			MAB_2426	0.942	58	3.333
			MAB_2940	0.899	101	4.666
			MAB_2428	0.779	221	3.333
			MAB_2635c	0.727	273	4.666
11	urease, beta subunit (UreB)	MAB_2424	ureA	0.999	1	2
			ureC	0.999	1	2
			ureG	0.997	3	3.333
			MAB_2426	0.939	61	3.333
			MAB_2940	0.899	101	4.666
			MAB_2428	0.779	221	3.333
			MAB_2635c	0.716	284	4.666
12	urease subunit alpha (UreC)	ureC	ureA	0.999	1	2
			MAB_2424	0.999	1	2
			ureG	0.769	231	3.333
			MAB_2426	0.948	52	3.333
			MAB_2940	0.9	100	4.666
			MAB_2428	0.779	221	3.333
			MAB_2635c	0.712	288	4.666
13	putative hydrolase	MAB_2917	MAB_0851	0.899	101	2
14	fatty acid desaturase	MAB_0754c	MAB_4001c	0.9	100	4
			MAB_2030	0.899	101	4
			MAB_2028	0.899	101	4
			MAB_1512	0.899	101	4
			MAB_0753c	0.848	152	10
15	acyl-ACP desaturase DesA2	MAB_1237	MAB_4001c	0.899	101	2
			MAB_2030	0.899	101	2
			MAB_2028	0.9	100	2
			MAB_1512	0.899	101	2
16	acyl-[acyl-carrier protein] desaturase	MAB_2157	MAB_4001c	0.899	101	2
			MAB_2030	0.899	101	2
			MAB_2028	0.899	101	2
			MAB_1512	0.9	100	2
17	fatty acid desaturase	MAB_2550c	MAB_4001c	0.899	101	2
			MAB_2030	0.899	101	2
			MAB_2028	0.899	101	2
			MAB_1512	0.899	101	2
18	acyl-[acyl-carrier protein] desaturase DesA1	MAB_3354	MAB_4001c	0.899	101	2
			MAB_2030	0.899	101	2
			MAB_2028	0.9	100	2
			MAB_1512	0.899	101	2
19	acyl-[acyl-carrier protein] desaturase	MAB_4403c	MAB_4001c	0.899	101	2
			MAB_2030	0.899	101	2
			MAB_2028	0.899	101	2
			MAB_1512	0.899	101	2
20	alpha,alpha-trehalose-phosphate synthase	MAB_4145	MAB_0578c	0.037	963	12
			MAB_1086	0.957	43	10
			MAB_4295c	0.899	101	10
			MAB_1643	0.873	127	12
			MAB_1467c	0.763	237	12
			MAB_4144	0.745	255	12
21	1-aminocyclopropane-1-carboxylate deaminase	MAB_1704c	MAB_3287c	0.8	200	2
			MAB_1197	0.8	200	2
22	transferase	MAB_1335c	MAB_3096c	0.91	90	6
			MAB_0727	0.899	101	6
			MAB_1334c	0.848	152	8
			MAB_1336	0.777	223	8
23	putative taurine dioxygenase	MAB_0086	MAB_3740c	0.899	101	2
			MAB_2788	0.899	101	2
24	putative dioxygenase	MAB_4209c	MAB_3740c	0.899	101	2
			MAB_2788	0.899	101	2
25	proteasome (alpha subunit) PrcA	MAB_2173	MAB_2172	0.994	6	4.5
			MAB_2171	0.936	64	5.5
			MAB_2183	0.75	250	5.5
			MAB_2162	0.902	98	5
			MAB_2170	0.869	131	6.833
			MAB_1664c	0.763	237	11
			MAB_0204c	0.761	239	6.833
			MAB_3168c	0.743	257	18
			MAB_3605	0.727	273	7.833
26	hypothetical protein	MAB_2878c	MAB_2880c	0.865	135	14
			MAB_2879c	0.865	135	14
			apt	0.865	135	14
			MAB_0427	0.853	147	10.4
			MAB_0428	0.828	172	10.4
			MAB_0720	0.82	180	10.4
			MAB_0722	0.804	196	10
			MAB_0429	0.803	197	10
			MAB_0721	0.8	200	10.4
			MAB_2876c	0.745	255	14
27	exodeoxyribonuclease V, gamma subunit (RecC)	MAB_0400c	MAB_0398c	0.37	630	2
			MAB_0399c	0.996	4	2
28	DNA-directed RNA polymerase omega subunit	MAB_2822c	pnp	0.914	86	60.704
			MAB_2639c	0.908	92	57.666
			MAB_4771	0.899	101	58.134
			MAB_4297c	0.899	101	60.133
			MAB_2876c	0.899	101	58.25
			MAB_2364	0.899	101	60.133
			ndk	0.899	101	57
			MAB_1485	0.899	101	59.8
			MAB_1459c	0.899	101	58.134
			MAB_1158	0.899	101	52.583
			MAB_3770c	0.861	139	57
			MAB_2813c	0.643	357	47.166
			rpoB	0.851	149	57
			ribBA	0.183	817	58.45
			MAB_1886	0.822	178	40.014
			rpoC	0.8	200	57
			folE	0.8	200	58.45
			MAB_3539	0.79	210	32.245
			whiA	0.786	214	37.3
			MAB_3606c	0.769	231	35.605
			MAB_4343c	0.769	231	36.976
			MAB_3446	0.769	231	36
			MAB_3005c	0.769	231	34.2
			MAB_1756	0.769	231	38.089
			MAB_3726	0.768	232	45.852
			MAB_0409	0.768	232	37.238
			MAB_2406	0.767	233	36.989
			MAB_1955c	0.767	233	36.252
			MAB_2128c	0.766	234	43.766
			MAB_1940c	0.766	234	35.852
			MAB_1167	0.766	234	39.361
			MAB_2208c	0.764	236	34.304
			MAB_2987	0.763	237	37.731
			MAB_3720c	0.76	240	33.4
			MAB_3501	0.758	242	37.303
			MAB_3002c	0.758	242	38.06
			MAB_3508c	0.756	244	47.766
			MAB_0876	0.748	252	41.166
			MAB_3033	0.741	259	50.166
			MAB_2762	0.737	263	47.833
			MAB_1962	0.734	266	37.55
			MAB_4934c	0.722	278	47.4
			MAB_3046	0.701	299	50
29	hypothetical protein	MAB_3125c	MAB_1937	0.957	43	4
			MAB_1685	0.794	206	4
			MAB_2249	0.392	608	6
30	hypothetical protein	MAB_2233c	MAB_2232c	0.964	36	8
			MAB_2230c	0.498	502	8
			MAB_2234c	0.865	135	8
			MAB_0046	0.865	135	8
			MAB_2226c	0.732	268	14
			MAB_3756c	0.717	283	14
			MAB_0669	0.716	284	14
31	PE family protein	MAB_0046	MAB_0047	0.853	147	2
32	hypothetical protein	MAB_2227c	MAB_2228c	0.738	262	2
33	PE family protein	MAB_2229c	MAB_2228c	0.792	208	2
34	hypothetical protein	MAB_3757	MAB_3758	0.865	135	6
			MAB_3756c	0.806	194	4
			MAB_3759c	0.78	220	4
35	hypothetical protein	MAB_3759c	MAB_3757	0.78	220	13
			MAB_3756c	0.773	227	11
			MAB_2232c	0.762	238	16
			MAB_4082c	0.744	256	11
			MAB_4252c	0.73	270	13
			MAB_4931	0.711	289	16
			MAB_0178	0.708	292	16
			MAB_2317c	0.705	295	16
36	polyketide synthase associated protein PapA2	MAB_0852	mps2	0.76	240	9
			MAB_3317c	0.76	240	11
			MAB_2248	0.758	242	14
			mps1	0.756	244	11
			MAB_2123	0.756	244	14
			MAB_0663	0.728	272	14
			MAB_2035	0.718	282	9
37	isochorismatase (phenazine biosynthesis) PhzD	MAB_0297	MAB_3535	0.44	560	6
			MAB_0296	0.996	4	2
			MAB_2247c	0.95	50	6
			MAB_0298	0.909	91	4
			MAB_0295	0.896	104	4
			MAB_0299	0.865	135	4
			MAB_0294	0.798	202	4
38	putative phenylacetic acid degradation protein PaaC/phenylacetate-CoA oxygenase, PaaI subunit	MAB_0908	MAB_0909	0.997	3	2.666
			MAB_0907	0.996	4	2
			MAB_0906	0.996	4	2
			MAB_0910	0.952	48	3.066
			MAB_0911	0.654	346	2.666
			MAB_0900c	0.952	48	3.066
			MAB_4624	0.743	257	3.466
			MAB_0905	0.717	283	5.333
39	putative acyl carrier protein	MAB_2027	MAB_2028	0.759	241	2
			MAB_2030	0.744	256	2
			MAB_2029	0.744	256	2
40	hypothetical protein	MAB_2286	MAB_2281	0.79	210	3
			MAB_2278	0.697	303	6
			MAB_2283	0.855	145	2
			MAB_2284	0.806	194	3
			MAB_2285	0.755	245	3
			MAB_2282	0.732	268	3
