# Supplementary material for: Identification and Characterization of Potential Therapeutic Candidates in Emerging Human Pathogen Mycobacterium abscessus: A Novel Hierarchical In Silico Approach
Source: PLoS One. 2013 Mar 19;8(3):e59126. doi: 10.1371/journal.pone.0059126 (PMC3602546; doi:10.1371/journal.pone.0059126)
Supplement: Table S3 — Chokepoint enzymes through the hierarchical analysis. (XLS) [file pone.0059126.s003.xls]

## Sheet: Chokepoint proteins-Mab
Table S3: Chokepoint enzymes through the hierarchical analysis.
			Mycobacterium abscessus ATCC 19977- Chokepoint Proteins (1179 proteins)
Producing Chokepoint Reactions-439					Consuming Chokepoint Reactions-426					Simultaneously Producing and Consuming Chokepoint Reactions-313
Chokepoint Protein	Reaction Frame ID	EC No	Reaction Equation	Chokepoint Metabolite(s)	Chokepoint Protein	Reaction Frame ID	EC No	Reaction Equation	Chokepoint Metabolite(s)	Chokepoint Protein	Reaction Frame ID	EC #	Reaction Equation	Chokepoint Metabolite(s)
1	RXN1F-20	6.6.1.1	ATP + protoporphyrin IX + Mg2+ + H2O -> Mg-protoporphyrin + phosphate + ADP + 4 H+	Mg-protoporphyrin	1	RXN-MG-PROTOPORPHYRIN-METHYLESTER-SYN	2.1.1.11	Mg-protoporphyrin + S-adenosyl-L-methionine -> S-adenosyl-L-homocysteine + magnesium-protoporphyrin IX 13-monomethyl ester	Mg-protoporphyrin	1	RXN-6883	1.-.-.-	an oxidized ferroprotein (Fe III) + a ubiquinol -> a reduced ferroprotein (Fe II) + a ubiquinone	a reduced ferroprotein (Fe II)
2	R342-RXN	6.6.1.2	hydrogenobyrinate a,c-diamide + Co2+ + ATP + H2O -> cob(II)yrinate a,c-diamide + ADP + phosphate + 4 H+	cob(II)yrinate a,c-diamide	2	R343-RXN	1.16.8.1	2 cob(II)yrinate a,c-diamide + FMNH2 ← 2 cob(I)yrinate a,c-diamide + FMN + 3 H+	cob(II)yrinate a,c-diamide					an oxidized ferroprotein (Fe III)
3	R341-RXN	6.3.5.9	hydrogenobyrinate + 2 L-glutamine + 2 ATP + 2 H2O -> 2 L-glutamate + hydrogenobyrinate a,c-diamide + 2 ADP + 2 phosphate + 4 H+	hydrogenobyrinate a,c-diamide	3	R342-RXN	6.6.1.2	hydrogenobyrinate a,c-diamide + Co2+ + ATP + H2O -> cob(II)yrinate a,c-diamide + ADP + phosphate + 4 H+	hydrogenobyrinate a,c-diamide	2	RXN-6884	1.-.-.-	a reduced ferroprotein (Fe II) + oxygen -> an oxidized ferroprotein (Fe III) + H2O	an oxidized ferroprotein (Fe III)
4	RXN1G-4355	6.4.1.3	cerotoyl-CoA + CO2 -> 2-carboxyl-cerotoyl-CoA	2-carboxyl-cerotoyl-CoA	4	RXN1G-4355	6.4.1.3	cerotoyl-CoA + CO2 -> 2-carboxyl-cerotoyl-CoA	cerotoyl-CoA					a reduced ferroprotein (Fe II)
5	RXN1G-536	2.3.1.-	a cerotoyl-[acp] + coenzyme A -> cerotoyl-CoA + a holo-[acp]	cerotoyl-CoA	5	METHYLMALONYL-COA-EPIM-RXN	5.1.99.1	(S)-methylmalonyl-CoA ← (R)-methylmalonyl-CoA	(S)-methylmalonyl-CoA	3	RUBREDOXIN--NAD+-REDUCTASE-RXN	1.18.1.1	NADH + an oxidized rubredoxin ← NAD+ + a reduced rubredoxin	a reduced rubredoxin
6	PROPIONYL-COA-CARBOXY-RXN	6.4.1.3	propanoyl-CoA + ATP + bicarbonate -> (S)-methylmalonyl-CoA + phosphate + ADP + 2 H+	(S)-methylmalonyl-CoA	6	RXN-6261	6.3.1.10	ATP + adenosyl-cobyrate + (R)-1-amino-2-propanol O-2-phosphate -> ADP + phosphate + adenosyl-cobinamide phosphate + 2 H+	adenosyl-cobyrate					an oxidized rubredoxin
7	R345-RXN	6.3.5.10	adenosyl-cobyrinate a,c-diamide + 4 L-glutamine + 4 ATP + 4 H2O -> 4 L-glutamate + adenosyl-cobyrate + 4 ADP + 4 phosphate + 8 H+	adenosyl-cobyrate	7	R345-RXN	6.3.5.10	adenosyl-cobyrinate a,c-diamide + 4 L-glutamine + 4 ATP + 4 H2O -> 4 L-glutamate + adenosyl-cobyrate + 4 ADP + 4 phosphate + 8 H+	adenosyl-cobyrinate a,c-diamide	4	ALKANE-1-MONOOXYGENASE-RXN	1.14.15.3	a reduced rubredoxin + n-octane + oxygen -> an oxidized rubredoxin + octanol + H2O	octanol
8	R344-RXN	2.5.1.17	cob(I)yrinate a,c-diamide + ATP -> adenosyl-cobyrinate a,c-diamide + PPPi + H+	adenosyl-cobyrinate a,c-diamide	8	R341-RXN	6.3.5.9	hydrogenobyrinate + 2 L-glutamine + 2 ATP + 2 H2O -> 2 L-glutamate + hydrogenobyrinate a,c-diamide + 2 ADP + 2 phosphate + 4 H+	hydrogenobyrinate					an oxidized rubredoxin
9	GLUTAMINESYN-RXN	6.3.1.2	ammonia + L-glutamate + ATP -> L-glutamine + ADP + phosphate + H+	L-glutamine	9	GUANYL-KIN-RXN	2.7.4.8	guanosine-5'-phosphate + ATP -> GDP + ADP + H+	guanosine-5'-phosphate					a reduced rubredoxin
10	5.4.1.2-RXN	5.4.1.2	precorrin-8x + H+ -> hydrogenobyrinate	hydrogenobyrinate	10	AIRS-RXN	6.3.3.1	ATP + 5-phosphoribosyl-N-formylglycineamidine -> ADP + phosphate + 5-aminoimidazole ribonucleotide + 2 H+	5-phosphoribosyl-N-formylglycineamidine	5	RXN0-1134	1.2.4.1	pyruvate + lipoate acetyltransferase N6-(lipoyl)lysine -> lipoate acetyltransferase N6-(S-acetyldihydrolipoyl)lysine + CO2	lipoate acetyltransferase N6-(S-acetyldihydrolipoyl)lysine
11	NICONUCADENYLYLTRAN-RXN	2.7.7.18	ATP + nicotinate mononucleotide -> diphosphate + nicotinate adenine dinucleotide	nicotinate adenine dinucleotide	11	FGAMSYN-RXN	6.3.5.3	ATP + 5'-phosphoribosyl-N-formylglycineamide + L-glutamine + H2O -> L-glutamate + ADP + phosphate + 5-phosphoribosyl-N-formylglycineamidine + 2 H+	5'-phosphoribosyl-N-formylglycineamide					lipoate acetyltransferase N6-(lipoyl)lysine
12	FGAMSYN-RXN	6.3.5.3	ATP + 5'-phosphoribosyl-N-formylglycineamide + L-glutamine + H2O -> L-glutamate + ADP + phosphate + 5-phosphoribosyl-N-formylglycineamidine + 2 H+	5-phosphoribosyl-N-formylglycineamidine	12	ALLOPHANATE-HYDROLASE-RXN	3.5.1.54	urea-1-carboxylate + H2O + H+ -> 2 ammonia + 2 CO2	urea-1-carboxylate	6	RXN0-1133	2.3.1.12	lipoate acetyltransferase N6-(S-acetyldihydrolipoyl)lysine + coenzyme A ← acetyl-CoA + lipoate acetyltransferase N6-(dihydrolipoyl)lysine	lipoate acetyltransferase N6-(dihydrolipoyl)lysine
13	UREA-CARBOXYLASE-RXN	6.3.4.6	ATP + urea + CO2 + H2O -> ADP + phosphate + urea-1-carboxylate + 3 H+	urea-1-carboxylate	13	GLYRIBONUCSYN-RXN	6.3.4.13	5-phospho-β-D-ribosyl-amine + ATP + glycine -> ADP + phosphate + 5-phospho-ribosyl-glycineamide + 2 H+	5-phospho-β-D-ribosyl-amine					lipoate acetyltransferase N6-(S-acetyldihydrolipoyl)lysine
14	GLYRIBONUCSYN-RXN	6.3.4.13	5-phospho-β-D-ribosyl-amine + ATP + glycine -> ADP + phosphate + 5-phospho-ribosyl-glycineamide + 2 H+	5-phospho-ribosyl-glycineamide	14	ARGSUCCINLYA-RXN	4.3.2.1	L-arginino-succinate -> L-arginine + fumarate	L-arginino-succinate	7	RXN0-1132	1.8.1.4	lipoate acetyltransferase N6-(dihydrolipoyl)lysine + NAD+ -> lipoate acetyltransferase N6-(lipoyl)lysine + NADH + H+	lipoate acetyltransferase N6-(lipoyl)lysine
15	PRPPAMIDOTRANS-RXN	2.4.2.14	5-phospho-α-D-ribose 1-diphosphate + L-glutamine + H2O ← 5-phospho-β-D-ribosyl-amine + diphosphate + L-glutamate	5-phospho-β-D-ribosyl-amine	15	AMPSYN-RXN	4.3.2.2	adenylo-succinate -> fumarate + AMP	adenylo-succinate					lipoate acetyltransferase N6-(dihydrolipoyl)lysine
16	ARGSUCCINSYN-RXN	6.3.4.5	L-aspartate + L-citrulline + ATP -> L-arginino-succinate + diphosphate + AMP + 2 H+	L-arginino-succinate	16	2.8.1.6-RXN	2.8.1.6	a sulfurated sulfur donor + dethiobiotin + 2 S-adenosyl-L-methionine -> biotin + 2 5'-deoxyadenosine + 2 L-methionine + an unsulfurated sulfur acceptor	dethiobiotin	8	GCVP-RXN	1.4.4.2	H-Gcv-protein-(lipoyl)lysine + glycine -> H-protein-S-(aminomethyldihydrolipoyl)lysine + CO2	H-protein-S-(aminomethyldihydrolipoyl)lysine
17	ADENYLOSUCCINATE-SYNTHASE-RXN	6.3.4.4	L-aspartate + inosine-5'-phosphate + GTP -> adenylo-succinate + phosphate + GDP + 2 H+	adenylo-succinate	17	DETHIOBIOTIN-SYN-RXN	6.3.3.3	CO2 + 7,8-diaminopelargonate + ATP -> dethiobiotin + phosphate + ADP + 4 H+	7,8-diaminopelargonate					H-Gcv-protein-(lipoyl)lysine
18	DETHIOBIOTIN-SYN-RXN	6.3.3.3	CO2 + 7,8-diaminopelargonate + ATP -> dethiobiotin + phosphate + ADP + 4 H+	dethiobiotin	18	UDP-NACMURALGLDAPAALIG-RXN	6.3.2.10	UDP-N-acetylmuramoyl-L-alanyl-D-glutamyl-meso-2,6-diaminopimelate + D-alanyl-D-alanine + ATP -> UDP-N-acetylmuramoyl-L-alanyl-D-glutamyl-meso-2,6-diaminopimelyl-D-alanyl-D-alanine + phosphate + ADP + 2 H+	UDP-N-acetylmuramoyl-L-alanyl-D-glutamyl-meso-2,6-diaminopimelate	9	GCVT-RXN	2.1.2.10	H-protein-S-(aminomethyldihydrolipoyl)lysine + tetrahydrofolate -> H-Gcv-protein-(dihydrolipoyl)lysine + ammonia + 5,10-methylene-THF	H-Gcv-protein-(dihydrolipoyl)lysine
19	DAPASYN-RXN	2.6.1.62	S-adenosyl-L-methionine + 7-keto-8-aminopelargonate -> S-adenosyl-4-methylthio-2-oxobutanoate + 7,8-diaminopelargonate	7,8-diaminopelargonate	19	UDP-NACMURALA-GLU-LIG-RXN	6.3.2.9	UDP-N-acetylmuramyl-L-Ala + D-glutamate + ATP -> UDP-N-acetylmuramoyl-L-alanyl-D-glutamate + phosphate + ADP + 2 H+	UDP-N-acetylmuramyl-L-Ala					H-protein-S-(aminomethyldihydrolipoyl)lysine
20	AIRS-RXN	6.3.3.1	ATP + 5-phosphoribosyl-N-formylglycineamidine -> ADP + phosphate + 5-aminoimidazole ribonucleotide + 2 H+	5-aminoimidazole ribonucleotide	20	UDP-NACMUR-ALA-LIG-RXN	6.3.2.8	L-alanine + UDP-N-acetylmuramate + ATP -> UDP-N-acetylmuramyl-L-Ala + phosphate + ADP + 2 H+	UDP-N-acetylmuramate	10	RXN-8629	1.8.1.4	H-Gcv-protein-(dihydrolipoyl)lysine + NAD+ -> H-Gcv-protein-(lipoyl)lysine + NADH + H+	H-Gcv-protein-(lipoyl)lysine
21	UDP-NACMURALGLDAPLIG-RXN	6.3.2.13	UDP-N-acetylmuramoyl-L-alanyl-D-glutamate + meso-diaminopimelate + ATP -> UDP-N-acetylmuramoyl-L-alanyl-D-glutamyl-meso-2,6-diaminopimelate + phosphate + ADP + 2 H+	UDP-N-acetylmuramoyl-L-alanyl-D-glutamyl-meso-2,6-diaminopimelate	21	AICARSYN-RXN	4.3.2.2	5'-phosphoribosyl-4-(N-succinocarboxamide)-5-aminoimidazole -> fumarate + aminoimidazole carboxamide ribonucleotide	5'-phosphoribosyl-4-(N-succinocarboxamide)-5-aminoimidazole					H-Gcv-protein-(dihydrolipoyl)lysine
22	UDP-NACMURALA-GLU-LIG-RXN	6.3.2.9	UDP-N-acetylmuramyl-L-Ala + D-glutamate + ATP -> UDP-N-acetylmuramoyl-L-alanyl-D-glutamate + phosphate + ADP + 2 H+	UDP-N-acetylmuramoyl-L-alanyl-D-glutamate	22	SAICARSYN-RXN	6.3.2.6	ATP + 5-amino-1-(5-phospho-D-ribosyl)imidazole-4-carboxylate + L-aspartate -> ADP + phosphate + 5'-phosphoribosyl-4-(N-succinocarboxamide)-5-aminoimidazole + 2 H+	5-amino-1-(5-phospho-D-ribosyl)imidazole-4-carboxylate	11	RIBONUCLEOSIDE-DIP-REDUCTII-RXN	1.17.4.-	CDP + an oxidized NrdH glutaredoxin-like protein ← dCDP + a reduced NrdH glutaredoxin-like protein + H2O	a reduced NrdH glutaredoxin-like protein
23	UDP-NACMURALGLDAPAALIG-RXN	6.3.2.10	UDP-N-acetylmuramoyl-L-alanyl-D-glutamyl-meso-2,6-diaminopimelate + D-alanyl-D-alanine + ATP -> UDP-N-acetylmuramoyl-L-alanyl-D-glutamyl-meso-2,6-diaminopimelyl-D-alanyl-D-alanine + phosphate + ADP + 2 H+	UDP-N-acetylmuramoyl-L-alanyl-D-glutamyl-meso-2,6-diaminopimelyl-D-alanyl-D-alanine	23	RXN0-2921	6.3.2.17	L-glutamate + ATP + methylene-tetrahydropteroyl-[γ-Glu](n) -> ADP + phosphate + methylene-tetrahydropteroyl-[γ-Glu](n+1)	a 5,10-methylene-tetrahydrofolate					an oxidized NrdH glutaredoxin-like protein
24	DALADALALIG-RXN	6.3.2.4	2 D-alanine + ATP -> D-alanyl-D-alanine + phosphate + ADP + 2 H+	D-alanyl-D-alanine	24	RXN-11299	6.3.2.-	D-alanine + D-serine + ATP -> D-alanyl-D-serine + phosphate + ADP + 2 H+	D-serine	12	RXN-9520	4.2.1.59	an (R)-3-hydroxyhexanoyl-[acp] -> a trans hex-2-enoyl-[acp] + H2O	a trans hex-2-enoyl-[acp]
25	UDP-NACMUR-ALA-LIG-RXN	6.3.2.8	L-alanine + UDP-N-acetylmuramate + ATP -> UDP-N-acetylmuramyl-L-Ala + phosphate + ADP + 2 H+	UDP-N-acetylmuramyl-L-Ala	25	PANTOTHENATE-KIN-RXN	2.7.1.33	(R)-pantothenate + ATP -> D-4'-phosphopantothenate + ADP + 2 H+	(R)-pantothenate					an (R)-3-hydroxyhexanoyl-[acp]
26	GLUTRACE-RXN	5.1.1.3	L-glutamate -> D-glutamate	D-glutamate	26	PANTOATE-BETA-ALANINE-LIG-RXN	6.3.2.1	β-alanine + L-pantoate + ATP -> (R)-pantothenate + diphosphate + AMP + 2 H+	L-pantoate	13	RXN-9518	1.1.1.100	a 3-oxo-hexanoyl-[acp] + NADPH + H+ ← an (R)-3-hydroxyhexanoyl-[acp] + NADP+	an (R)-3-hydroxyhexanoyl-[acp]
27	UDPNACETYLMURAMATEDEHYDROG-RXN	1.1.1.158	NADPH + UDP-N-acetylglucosamine-enolpyruvate + H+ ← NADP+ + UDP-N-acetylmuramate	UDP-N-acetylmuramate	27	P-PANTOCYSDECARB-RXN	4.1.1.36	R-4'-phosphopantothenoyl-L-cysteine + H+ -> 4'-phosphopantetheine + CO2	R-4'-phosphopantothenoyl-L-cysteine					a 3-oxo-hexanoyl-[acp]
28	SAICARSYN-RXN	6.3.2.6	ATP + 5-amino-1-(5-phospho-D-ribosyl)imidazole-4-carboxylate + L-aspartate -> ADP + phosphate + 5'-phosphoribosyl-4-(N-succinocarboxamide)-5-aminoimidazole + 2 H+	5'-phosphoribosyl-4-(N-succinocarboxamide)-5-aminoimidazole	28	P-PANTOCYSLIG-RXN	6.3.2.5	D-4'-phosphopantothenate + L-cysteine + CTP -> R-4'-phosphopantothenoyl-L-cysteine + diphosphate + CMP + H+	D-4'-phosphopantothenate	14	RXN-9657	1.3.1.9	a crotonyl-[acp] + NADH + H+ -> a butyryl-[acp] + NAD+	a butyryl-[acp]
29	AIRCARBOXY-RXN	4.1.1.21	5-aminoimidazole ribonucleotide + CO2 ← 5-amino-1-(5-phospho-D-ribosyl)imidazole-4-carboxylate + 2 H+	5-amino-1-(5-phospho-D-ribosyl)imidazole-4-carboxylate	29	GLUTATHIONE-SYN-RXN	6.3.2.3	glycine + L-γ-glutamylcysteine + ATP -> glutathione + phosphate + ADP + 2 H+	L-γ-glutamylcysteine					a crotonyl-[acp]
30	RXN0-2921	6.3.2.17	L-glutamate + ATP + methylene-tetrahydropteroyl-[γ-Glu](n) -> ADP + phosphate + methylene-tetrahydropteroyl-[γ-Glu](n+1)	a 5,10-methylene-tetrahydrofolate	30	FORMYLTHFGLUSYNTH-RXN	6.3.2.17	L-glutamate + ATP + 10-formyl-tetrahydropteroyl-[γ-Glu](n) -> ADP + phosphate + 10-formyl-tetrahydropteroyl-[γ-Glu](n+1)	an N10-formyl-tetrahydrofolate	15	RXN-9516	2.3.1.41	a butyryl-[acp] + a malonyl-[acp] -> a 3-oxo-hexanoyl-[acp] + CO2 + a holo-[acp]	a 3-oxo-hexanoyl-[acp]
31	5.1.1.18-RXN	5.1.1.18	L-serine -> D-serine	D-serine	31	FOLYLPOLYGLUTAMATESYNTH-RXN	6.3.2.17	L-glutamate + ATP + tetrahydropteroyl-[γ-Glu](n) -> ADP + phosphate + tetrahydropteroyl-[γ-Glu](n+1)	a tetrahydrofolate polyglutamate					a butyryl-[acp]
32	PANTOATE-BETA-ALANINE-LIG-RXN	6.3.2.1	β-alanine + L-pantoate + ATP -> (R)-pantothenate + diphosphate + AMP + 2 H+	(R)-pantothenate	32	DIHYDROFOLATESYNTH-RXN	6.3.2.12	L-glutamate + ATP + 7,8-dihydropteroate -> phosphate + ADP + 7,8-dihydrofolate + H+	7,8-dihydropteroate	16	RXN-9514	1.1.1.100	an acetoacetyl-[acp] + NADPH + H+ -> an (R)-3-hydroxybutanoyl-[acp] + NADP+	an (R)-3-hydroxybutanoyl-[acp]
33	2-DEHYDROPANTOATE-REDUCT-RXN	1.1.1.169	2-dehydropantoate + NADPH + H+ ← L-pantoate + NADP+	L-pantoate	33	6.3.2.10-RXN	6.3.2.10	UDP-N-acetylmuramoyl-L-alanyl-γ-D-glutamyl-L-lysine + D-alanyl-D-alanine + ATP -> UDP-N-acetylmuramoyl-L-alanyl-γ-D-glutamyl-L-lysyl-D-alanyl-D-alanine + phosphate + ADP + 2 H+	UDP-N-acetylmuramoyl-L-alanyl-γ-D-glutamyl-L-lysine					an acetoacetyl-[acp]
34	P-PANTOCYSLIG-RXN	6.3.2.5	D-4'-phosphopantothenate + L-cysteine + CTP -> R-4'-phosphopantothenoyl-L-cysteine + diphosphate + CMP + H+	R-4'-phosphopantothenoyl-L-cysteine	34	PROPIONATE--COA-LIGASE-RXN	6.2.1.17	propionate + ATP + coenzyme A -> propanoyl-CoA + diphosphate + AMP + H+	propionate	17	4.2.1.58-RXN	4.2.1.58	an (R)-3-hydroxybutanoyl-[acp] -> a crotonyl-[acp] + H2O	a crotonyl-[acp]
35	PANTOTHENATE-KIN-RXN	2.7.1.33	(R)-pantothenate + ATP -> D-4'-phosphopantothenate + ADP + 2 H+	D-4'-phosphopantothenate	35	NAPHTHOATE-SYN-RXN	4.1.3.36	o-succinylbenzoyl-CoA + H+ -> 1,4-dihydroxy-2-naphthoyl-CoA + H2O	o-succinylbenzoyl-CoA					an (R)-3-hydroxybutanoyl-[acp]
36	GLUTCYSLIG-RXN	6.3.2.2	L-cysteine + L-glutamate + ATP -> L-γ-glutamylcysteine + phosphate + ADP + 2 H+	L-γ-glutamylcysteine	36	O-SUCCINYLBENZOATE-COA-LIG-RXN	6.2.1.26	ATP + o-succinylbenzoate + coenzyme A -> o-succinylbenzoyl-CoA + AMP + diphosphate + H+	o-succinylbenzoate	18	RXN-9658	1.3.1.9	a trans hex-2-enoyl-[acp] + NADH + H+ ← a hexanoyl-[acp] + NAD+	a hexanoyl-[acp]
37	GLUTATHIONE-SYN-RXN	6.3.2.3	glycine + L-γ-glutamylcysteine + ATP -> glutathione + phosphate + ADP + 2 H+	glutathione	37	3.8.1.7-RXN	3.8.1.7	4-chlorobenzoyl-coA + H2O -> chloride + 4-hydroxybenzoyl-CoA + H+	4-chlorobenzoyl-coA					a trans hex-2-enoyl-[acp]
38	FORMYLTHFGLUSYNTH-RXN	6.3.2.17	L-glutamate + ATP + 10-formyl-tetrahydropteroyl-[γ-Glu](n) -> ADP + phosphate + 10-formyl-tetrahydropteroyl-[γ-Glu](n+1)	an N10-formyl-tetrahydrofolate	38	RXN-11298	6.3.2.-	D-alanine + (R)-lactate + ATP -> D-alanyl-D-lactate + ADP + phosphate + H+	(R)-lactate	19	RXN-9523	2.3.1.41	a hexanoyl-[acp] + a malonyl-[acp] -> a 3-oxo-octanoyl-[acp] + CO2 + a holo-[acp]	a 3-oxo-octanoyl-[acp]
39	FOLYLPOLYGLUTAMATESYNTH-RXN	6.3.2.17	L-glutamate + ATP + tetrahydropteroyl-[γ-Glu](n) -> ADP + phosphate + tetrahydropteroyl-[γ-Glu](n+1)	a tetrahydrofolate polyglutamate	39	RXN-9893	5.5.1.7	3-chloro-cis,cis-muconate ← cis-dienelactone + chloride	3-chloro-cis,cis-muconate					a hexanoyl-[acp]
40	H2PTEROATESYNTH-RXN	2.5.1.15	p-aminobenzoate + 6-hydroxymethyl-dihydropterin diphosphate -> diphosphate + 7,8-dihydropteroate	7,8-dihydropteroate	40	CARBOXYMETHYLENEBUTENOLIDASE-RXN	3.1.1.45	cis-dienelactone + H2O -> 2-maleylacetate + H+	cis-dienelactone	20	RXN-9524	1.1.1.100	a 3-oxo-octanoyl-[acp] + NADPH + H+ ← an (R)-3-hydroxyoctanoyl-[acp] + NADP+	an (R)-3-hydroxyoctanoyl-[acp]
41	6.3.2.7-RXN	6.3.2.7	UDP-N-acetylmuramoyl-L-alanyl-D-glutamate + L-lysine + ATP -> phosphate + UDP-N-acetylmuramoyl-L-alanyl-γ-D-glutamyl-L-lysine + ADP + 2 H+	UDP-N-acetylmuramoyl-L-alanyl-γ-D-glutamyl-L-lysine	41	RXN-10087	5.5.1.-	(+)-5-chloromuconolactone ← cis-dienelactone + chloride + H+	(+)-5-chloromuconolactone					a 3-oxo-octanoyl-[acp]
42	PROPKIN-RXN	2.7.2.15	ADP + propionyl-P + H+ ← ATP + propionate	propionate	42	MYO-INOSITOL-1OR-4-MONOPHOSPHATASE-RXN	3.1.3.25	1D-myo-inositol 3-monophosphate + H2O -> myo-inositol + phosphate	1D-myo-inositol 3-monophosphate	21	4.2.1.59-RXN	4.2.1.59	an (R)-3-hydroxyoctanoyl-[acp] -> a trans oct-2-enoyl-[acp] + H2O	a trans oct-2-enoyl-[acp]
43	O-SUCCINYLBENZOATE-COA-LIG-RXN	6.2.1.26	ATP + o-succinylbenzoate + coenzyme A -> o-succinylbenzoyl-CoA + AMP + diphosphate + H+	o-succinylbenzoyl-CoA	43	5.5.1.2-RXN	5.5.1.2	3-carboxy-cis,cis-muconate + H+ ← 2-carboxy-5-oxo-2,5-dihydrofuran-2-acetate	3-carboxy-cis,cis-muconate					an (R)-3-hydroxyoctanoyl-[acp]
44	O-SUCCINYLBENZOATE-COA-SYN-RXN	4.2.1.113	(1R,6R)-6-hydroxy-2-succinylcyclohexa-2,4-diene-1-carboxylate -> o-succinylbenzoate + H2O	o-succinylbenzoate	44	4-CARBOXYMUCONOLACTONE-DECARBOXYLASE-RXN	4.1.1.44	2-carboxy-5-oxo-2,5-dihydrofuran-2-acetate + H+ -> CO2 + 3-oxoadipate-enol-lactone	2-carboxy-5-oxo-2,5-dihydrofuran-2-acetate	22	RXN-9531	2.3.1.41	a decanoyl-[acp] + a malonyl-[acp] -> a 3-oxo-dodecanoyl-[acp] + CO2 + a holo-[acp]	a 3-oxo-dodecanoyl-[acp]
45	6.2.1.33-RXN	6.2.1.33	ATP + 4-chlorobenzoate + coenzyme A -> diphosphate + AMP + 4-chlorobenzoyl-coA + H+	4-chlorobenzoyl-coA	45	METHYLMALONYL-COA-MUT-RXN	5.4.99.2	(R)-methylmalonyl-CoA -> succinyl-CoA	(R)-methylmalonyl-CoA					a decanoyl-[acp]
46	MYO-INOSITOL-1-PHOSPHATE-SYNTHASE-RXN	5.5.1.4	D-glucose-6-phosphate -> 1D-myo-inositol 3-monophosphate	1D-myo-inositol 3-monophosphate	46	3.2.1.141-RXN	3.2.1.141	a maltooligosyl-trehalose -> a maltodextrin + trehalose	a maltooligosyl-trehalose	23	RXN-9532	1.1.1.100	a 3-oxo-dodecanoyl-[acp] + NADPH + H+ ← a (R)-3-hydroxydodecanoyl-[acp] + NADP+	a (R)-3-hydroxydodecanoyl-[acp]
47	PROTOCATECHUATE-34-DIOXYGENASE-RXN	1.13.11.3	protocatechuate + oxygen -> 3-carboxy-cis,cis-muconate + 2 H+	3-carboxy-cis,cis-muconate	47	5.4.99.15-RXN	5.4.99.15	a maltodextrin -> a maltooligosyl-trehalose	a maltodextrin					a 3-oxo-dodecanoyl-[acp]
48	5.5.1.2-RXN	5.5.1.2	3-carboxy-cis,cis-muconate + H+ ← 2-carboxy-5-oxo-2,5-dihydrofuran-2-acetate	2-carboxy-5-oxo-2,5-dihydrofuran-2-acetate	48	24-DIAMINOPENTANOATE-DEHYDROGENASE-RXN	1.4.1.12	(2R,4S)-2, 4-diaminopentanoate + NAD(P)+ + H2O -> 2-amino-4-oxopentanoate + ammonia + NAD(P)H + H+	(2R,4S)-2, 4-diaminopentanoate	24	RXN-9533	4.2.1.59	a (R)-3-hydroxydodecanoyl-[acp] -> a trans dodec-2-enoyl-[acp] + H2O	a trans dodec-2-enoyl-[acp]
49	METHYLMALONYL-COA-EPIM-RXN	5.1.99.1	(S)-methylmalonyl-CoA ← (R)-methylmalonyl-CoA	(R)-methylmalonyl-CoA	49	ORNMUTST-RXN	5.4.3.5	D-ornithine -> (2R,4S)-2, 4-diaminopentanoate	D-ornithine					a (R)-3-hydroxydodecanoyl-[acp]
50	GALPMUT-RXN	5.4.99.9	UDP-D-galactose -> UDP-D-galacto-1,4-furanose	UDP-D-galacto-1,4-furanose	50	BETA-LYSINE-56-AMINOMUTASE-RXN	5.4.3.3	(3S)-3,6-diaminohexanoate -> (3S,5S)-3,5-diaminohexanoate	(3S)-3,6-diaminohexanoate	25	RXN-9536	1.1.1.100	a 3-oxo-meristoyl-[acp] + NADPH + H+ ← an (3R)-3-hydroxymyristoyl-[acp] + NADP+	an (3R)-3-hydroxymyristoyl-[acp]
51	CHORISMATEMUT-RXN	5.4.99.5	chorismate -> prephenate	prephenate	51	1.4.1.11-RXN	1.4.1.11	(3S,5S)-3,5-diaminohexanoate + NAD+ + H2O -> (S)-5-amino-3-oxohexanoate + ammonia + NADH + 2 H+	(3S,5S)-3,5-diaminohexanoate					a 3-oxo-meristoyl-[acp]
52	CHORISMATE-SYNTHASE-RXN	4.2.3.5	5-enolpyruvyl-shikimate-3-phosphate -> phosphate + chorismate	chorismate	52	4.1.1.82-RXN	4.1.1.82	3-phosphonopyruvate + H+ -> phosphonoacetaldehyde + CO2	3-phosphonopyruvate	26	RXN-9537	4.2.1.59	an (3R)-3-hydroxymyristoyl-[acp] -> a trans tetradec-2-enoyl-[acp] + H2O	a trans tetradec-2-enoyl-[acp]
53	5.4.99.15-RXN	5.4.99.15	a maltodextrin -> a maltooligosyl-trehalose	a maltooligosyl-trehalose	53	2.7.7.13-RXN	2.7.7.13	α-D-mannose 1-phosphate + GTP + H+ -> GDP-α-D-mannose + diphosphate	α-D-mannose 1-phosphate					an (3R)-3-hydroxymyristoyl-[acp]
54	ISOCHORSYN-RXN	5.4.4.2	chorismate -> isochorismate	isochorismate	54	DEOXYRIBOSE-P-ALD-RXN	4.1.2.4	2-deoxy-D-ribose-5-phosphate -> acetaldehyde + D-glyceraldehyde-3-phosphate	2-deoxy-D-ribose-5-phosphate	27	RXN-9662	1.3.1.9	a trans tetradec-2-enoyl-[acp] + NADH + H+ ← a myristoyl-[acp] + NAD+	a myristoyl-[acp]
55	ORNMUTST-RXN	5.4.3.5	D-ornithine -> (2R,4S)-2, 4-diaminopentanoate	(2R,4S)-2, 4-diaminopentanoate	55	BETA-PHOSPHOGLUCOMUTASE-RXN	5.4.2.6	β-D-glucose 1-phosphate -> β-D-glucose-6-phosphate	β-D-glucose 1-phosphate					a trans tetradec-2-enoyl-[acp]
56	ORNITHINE-RACEMASE-RXN	5.1.1.12	L-ornithine -> D-ornithine	D-ornithine	56	2.3.1.157-RXN	2.3.1.157	D-glucosamine 1-phosphate + acetyl-CoA -> N-acetyl-glucosamine-1-phosphate + coenzyme A + H+	D-glucosamine 1-phosphate	28	RXN-9539	2.3.1.41	a myristoyl-[acp] + a malonyl-[acp] -> a 3-oxo-palmitoyl-[acp] + CO2 + a holo-[acp]	a 3-oxo-palmitoyl-[acp]
57	LYSINE-23-AMINOMUTASE-RXN	5.4.3.2	L-lysine -> (3S)-3,6-diaminohexanoate	(3S)-3,6-diaminohexanoate	57	5.4.1.2-RXN	5.4.1.2	precorrin-8x + H+ -> hydrogenobyrinate	precorrin-8x					a myristoyl-[acp]
58	BETA-LYSINE-56-AMINOMUTASE-RXN	5.4.3.3	(3S)-3,6-diaminohexanoate -> (3S,5S)-3,5-diaminohexanoate	(3S,5S)-3,5-diaminohexanoate	58	4.1.1.77-RXN	4.1.1.77	4-oxalocrotonate + H+ -> 2-oxopentenoate + CO2	4-oxalocrotonate	29	RXN-9540	1.1.1.100	a 3-oxo-palmitoyl-[acp] + NADPH + H+ ← an (R)-3-hydroxypalmitoyl-[acp] + NADP+	an (R)-3-hydroxypalmitoyl-[acp]
59	PHOSPHOENOLPYRUVATE-MUTASE-RXN	5.4.2.9	phosphoenolpyruvate + H+ -> 3-phosphonopyruvate	3-phosphonopyruvate	59	RXN-8529	5.3.2.-	2-hydroxymuconate -> 4-oxalocrotonate	2-hydroxymuconate					a 3-oxo-palmitoyl-[acp]
60	PHOSMANMUT-RXN	5.4.2.8	D-mannose-6-phosphate ← α-D-mannose 1-phosphate	α-D-mannose 1-phosphate	60	GLUTAMIDOTRANS-RXN	2.4.2.-	phosphoribulosylformimino-AICAR-P + L-glutamine -> L-glutamate + D-erythro-imidazole-glycerol-phosphate + aminoimidazole carboxamide ribonucleotide + 2 H+	phosphoribulosylformimino-AICAR-P	30	4.2.1.61-RXN	4.2.1.61	an (R)-3-hydroxypalmitoyl-[acp] -> a trans hexadecenoyl-[acp] + H2O	a trans hexadecenoyl-[acp]
61	D-PPENTOMUT-RXN	5.4.2.7	2-deoxy-α-D-ribose 1-phosphate -> 2-deoxy-D-ribose-5-phosphate	2-deoxy-D-ribose-5-phosphate	61	PRIBFAICARPISOM-RXN	5.3.1.16	phosphoribosylformiminoAICAR-phosphate + H+ -> phosphoribulosylformimino-AICAR-P	phosphoribosylformiminoAICAR-phosphate					an (R)-3-hydroxypalmitoyl-[acp]
62	5.4.2.10-RXN	5.4.2.10	D-glucosamine-6-phosphate ← D-glucosamine 1-phosphate	D-glucosamine 1-phosphate	62	IGPSYN-RXN	4.1.1.48	1-(o-carboxyphenylamino)-1'-deoxyribulose-5'-phosphate + H+ -> indole-3-glycerol-phosphate + CO2 + H2O	1-(o-carboxyphenylamino)-1'-deoxyribulose-5'-phosphate	31	RXN-9663	1.3.1.9	a trans hexadecenoyl-[acp] + NADH + H+ ← a palmitoyl-[acp] + NAD+	a palmitoyl-[acp]
63	2.1.1.132-RXN	2.1.1.132	precorrin-6B + 2 S-adenosyl-L-methionine -> precorrin-8x + 2 S-adenosyl-L-homocysteine + CO2 + 2 H+	precorrin-8x	63	PRAISOM-RXN	5.3.1.24	N-(5'-phosphoribosyl)-anthranilate -> 1-(o-carboxyphenylamino)-1'-deoxyribulose-5'-phosphate	N-(5'-phosphoribosyl)-anthranilate					a trans hexadecenoyl-[acp]
64	PRIBFAICARPISOM-RXN	5.3.1.16	phosphoribosylformiminoAICAR-phosphate + H+ -> phosphoribulosylformimino-AICAR-P	phosphoribulosylformimino-AICAR-P	64	DTDPDEHYRHAMREDUCT-RXN	1.1.1.133	NADPH + dTDP-4-dehydro-6-deoxy-L-mannose + H+ ← NADP+ + dTDP-α-L-rhamnose	dTDP-4-dehydro-6-deoxy-L-mannose	32	RXN-9661	1.3.1.9	a trans dodec-2-enoyl-[acp] + NADH + H+ ← a dodecanoyl-[acp] + NAD+	a dodecanoyl-[acp]
65	HISTCYCLOHYD-RXN	3.5.4.19	phosphoribosyl-AMP + H2O -> phosphoribosylformiminoAICAR-phosphate	phosphoribosylformiminoAICAR-phosphate	65	DTDPDEHYDRHAMEPIM-RXN	5.1.3.13	dTDP-4-dehydro-6-deoxy-D-glucose -> dTDP-4-dehydro-6-deoxy-L-mannose	dTDP-4-dehydro-6-deoxy-D-glucose					a trans dodec-2-enoyl-[acp]
66	PRAISOM-RXN	5.3.1.24	N-(5'-phosphoribosyl)-anthranilate -> 1-(o-carboxyphenylamino)-1'-deoxyribulose-5'-phosphate	1-(o-carboxyphenylamino)-1'-deoxyribulose-5'-phosphate	66	GALACTOKIN-RXN	2.7.1.6	α-D-galactose + ATP -> α-D-galactose 1-phosphate + ADP + 2 H+	α-D-galactose	33	RXN1G-349	2.3.1.-	a 3-oxo-arachidoyl-[acp] + NADPH -> a (R)-3-hydroxyarachidoyl-[acp] + NADP+	a (R)-3-hydroxyarachidoyl-[acp]
67	PRTRANS-RXN	2.4.2.18	anthranilate + 5-phospho-α-D-ribose 1-diphosphate ← N-(5'-phosphoribosyl)-anthranilate + diphosphate	N-(5'-phosphoribosyl)-anthranilate	67	ALDOSE1EPIM-RXN	5.1.3.3	β-D-galactose -> α-D-galactose	β-D-galactose					a 3-oxo-arachidoyl-[acp]
68	DTDPDEHYDRHAMEPIM-RXN	5.1.3.13	dTDP-4-dehydro-6-deoxy-D-glucose -> dTDP-4-dehydro-6-deoxy-L-mannose	dTDP-4-dehydro-6-deoxy-L-mannose	68	OHACYL-COA-DEHYDROG-RXN	1.1.1.35	NAD+ + a (3S)-3-hydroxyacyl-CoA -> 3-oxoacyl-CoA + NADH	a (3S)-3-hydroxyacyl-CoA	34	RXN1G-320	2.3.1.-	a (R)-3-hydroxyarachidoyl-[acp] -> a trans-eicos-2-enoyl-[acp] + H2O	a trans-eicos-2-enoyl-[acp]
69	DTDPGLUCDEHYDRAT-RXN	4.2.1.46	dTDP-D-glucose -> dTDP-4-dehydro-6-deoxy-D-glucose + H2O	dTDP-4-dehydro-6-deoxy-D-glucose	69	PRDABST-RXN	1.21.4.1	D-proline + NADH + H+ -> 5-aminopentanoate + NAD+	D-proline					a (R)-3-hydroxyarachidoyl-[acp]
70	ALDOSE1EPIM-RXN	5.1.3.3	β-D-galactose -> α-D-galactose	α-D-galactose	70	MERCURY-II-REDUCTASE-RXN	1.16.1.1	Hg2+ + NADPH ← Hg0 + NADP+ + H+	Hg2+	35	RXN1G-499	2.3.1.-	a behenoyl-[acp] + malonyl-CoA -> a 3-oxo-lignoceroyl-[acp] + CO2 + coenzyme A	a 3-oxo-lignoceroyl-[acp]
71	ALPHAGALACTOSID-RXN	3.2.1.22	melibiose + H2O -> β-D-glucose + β-D-galactose	β-D-galactose	71	RXN0-882	1.17.7.1	2-C-methyl-D-erythritol-2,4-cyclodiphosphate + 2 a reduced ferredoxin ← 1-hydroxy-2-methyl-2-(E)-butenyl 4-diphosphate + 2 an oxidized ferredoxin + H2O	2-C-methyl-D-erythritol-2,4-cyclodiphosphate					a behenoyl-[acp]
72	PROLINE-RACEMASE-RXN	5.1.1.4	L-proline -> D-proline	D-proline	72	RXN0-302	4.6.1.12	2-phospho-4-(cytidine 5'-diphospho)-2-C-methyl-D-erythritol -> 2-C-methyl-D-erythritol-2,4-cyclodiphosphate + CMP	2-phospho-4-(cytidine 5'-diphospho)-2-C-methyl-D-erythritol	36	RXN1G-508	2.3.1.-	a 3-oxo-lignoceroyl-[acp] + NADPH -> a (R)-3-hydroxylignoceroyl-[acp] + NADP+	a (R)-3-hydroxylignoceroyl-[acp]
73	PYRROLINECARBREDUCT-RXN	1.5.1.2	NAD(P)H + (S)-1-pyrroline-5-carboxylate + 2 H+ ← L-proline + NAD(P)+	L-proline	73	RIBOSYLHOMOCYSTEINASE-RXN	4.4.1.21	S-ribosyl-L-homocysteine -> L-homocysteine + 4,5-dihydroxy-2,3-pentanedione	S-ribosyl-L-homocysteine					a 3-oxo-lignoceroyl-[acp]
74	R581-RXN	4.99.1.2	mercuriphenyl acetate + H+ -> Hg2+ + benzene + acetate	Hg2+	74	STRICTOSIDINE-SYNTHASE-RXN	4.3.3.2	tryptamine + secologanin -> strictosidine + H2O	secologanin	37	RXN1G-517	2.3.1.-	a (R)-3-hydroxylignoceroyl-[acp] -> a trans-tetracos-2-enoyl-[acp] + H2O	a trans-tetracos-2-enoyl-[acp]
75	RXN0-302	4.6.1.12	2-phospho-4-(cytidine 5'-diphospho)-2-C-methyl-D-erythritol -> 2-C-methyl-D-erythritol-2,4-cyclodiphosphate + CMP	2-C-methyl-D-erythritol-2,4-cyclodiphosphate										a (R)-3-hydroxylignoceroyl-[acp]
76	2.7.1.148-RXN	2.7.1.148	4-(cytidine 5'-diphospho)-2-C-methyl-D-erythritol + ATP -> 2-phospho-4-(cytidine 5'-diphospho)-2-C-methyl-D-erythritol + ADP + 2 H+	2-phospho-4-(cytidine 5'-diphospho)-2-C-methyl-D-erythritol	75	AICARTRANSFORM-RXN	2.1.2.3	aminoimidazole carboxamide ribonucleotide + 10-formyl-tetrahydrofolate -> phosphoribosyl-formamido-carboxamide + tetrahydrofolate + 2 H+	aminoimidazole carboxamide ribonucleotide	38	RXN1G-395	2.3.1.-	a trans-eicos-2-enoyl-[acp] + NADH -> an arachidoyl-[acp] + NAD+	an arachidoyl-[acp]
77	ADENOSYLHOMOCYSTEINE-NUCLEOSIDASE-RXN	3.2.2.9	S-adenosyl-L-homocysteine + H2O -> S-ribosyl-L-homocysteine + adenine	S-ribosyl-L-homocysteine	76	4.3.1.14-RXN	4.3.1.14	L-3-aminobutyryl-CoA -> ammonia + crotonyl-CoA + H+	L-3-aminobutyryl-CoA					a trans-eicos-2-enoyl-[acp]
78	STRICTOSIDINE-SYNTHASE-RXN	4.3.3.2	tryptamine + secologanin -> strictosidine + H2O	strictosidine	77	O-SUCCINYLBENZOATE-COA-SYN-RXN	4.2.1.113	(1R,6R)-6-hydroxy-2-succinylcyclohexa-2,4-diene-1-carboxylate -> o-succinylbenzoate + H2O	(1R,6R)-6-hydroxy-2-succinylcyclohexa-2,4-diene-1-carboxylate	39	RXN1G-26	2.3.1.41	a cis-docos-3-enoyl-[acp] + a malonyl-[acp] -> a cis-delta5-3-oxo-C24:1-[acp] + a holo-[acyl-carrier-protein] synthase + CO2	a cis-delta5-3-oxo-C24:1-[acp]
79	AROMATIC-L-AMINO-ACID-DECARBOXYLASE-RXN	4.1.1.28	L-tryptophan + H+ -> CO2 + tryptamine	tryptamine	78	RXN-9310	4.2.99.20	2-succinyl-5-enolpyruvyl-6-hydroxy-3-cyclohexene-1-carboxylate -> (1R,6R)-6-hydroxy-2-succinylcyclohexa-2,4-diene-1-carboxylate + pyruvate + H+	2-succinyl-5-enolpyruvyl-6-hydroxy-3-cyclohexene-1-carboxylate					a cis-docos-3-enoyl-[acp]
80	1.3.3.9-RXN	1.3.3.9	NADPH + loganin + oxygen + H+ -> NADP+ + secologanin + 2 H2O	secologanin	79	SALICYLATE-1-MONOOXYGENASE-RXN	1.14.13.1	salicylate + NADH + oxygen + 2 H+ -> catechol + CO2 + NAD+ + H2O	salicylate	40	RXN1G-72	1.1.1.100	a cis-delta5-3-oxo-C24:1-[acp] + NADPH -> a cis-delta5-3-hydroxyC24:1-[acp] + NADP+	a cis-delta5-3-hydroxyC24:1-[acp]
81	ARGSUCCINLYA-RXN	4.3.2.1	L-arginino-succinate -> L-arginine + fumarate	L-arginine	80	CHORISMATE-SYNTHASE-RXN	4.2.3.5	5-enolpyruvyl-shikimate-3-phosphate -> phosphate + chorismate	5-enolpyruvyl-shikimate-3-phosphate					a cis-delta5-3-oxo-C24:1-[acp]
82	THRESYN-RXN	4.2.3.1	O-phospho-L-homoserine + H2O -> phosphate + L-threonine	L-threonine	81	3-DEHYDROQUINATE-DEHYDRATASE-RXN	4.2.1.10	3-dehydroquinate -> 3-dehydroshikimate + H2O	3-dehydroquinate	41	RXN1G-171	1.3.1.10	a trans-delta2-cis-delta5-C24:2-[acp] + NADH -> a cis-delta5-C24:1-[acp] + NAD+	a cis-delta5-C24:1-[acp]
83	RXN-9310	4.2.99.20	2-succinyl-5-enolpyruvyl-6-hydroxy-3-cyclohexene-1-carboxylate -> (1R,6R)-6-hydroxy-2-succinylcyclohexa-2,4-diene-1-carboxylate + pyruvate + H+	(1R,6R)-6-hydroxy-2-succinylcyclohexa-2,4-diene-1-carboxylate	82	3-DEHYDROQUINATE-SYNTHASE-RXN	4.2.3.4	3-deoxy-D-arabino-heptulosonate-7-phosphate -> 3-dehydroquinate + phosphate	3-deoxy-D-arabino-heptulosonate-7-phosphate					a trans-delta2-cis-delta5-C24:2-[acp]
84	2.5.1.64-RXN	2.2.1.9	isochorismate + 2-oxoglutarate + 2 H+ -> 2-succinyl-5-enolpyruvyl-6-hydroxy-3-cyclohexene-1-carboxylate + CO2	2-succinyl-5-enolpyruvyl-6-hydroxy-3-cyclohexene-1-carboxylate	83	RXN0-5222	4.2.1.104	carbamate + H+ -> ammonia + CO2	carbamate	42	RXN1G-306	2.3.1.41	a cis-delta5-C24:1-[acp] + a malonyl-[acp] -> a cis-delta7-3-oxo-C26:1-[acp] + a holo-[acyl-carrier-protein] synthase + CO2	a cis-delta7-3-oxo-C26:1-[acp]
85	2.5.1.19-RXN	2.5.1.19	shikimate-3-phosphate + phosphoenolpyruvate -> 5-enolpyruvyl-shikimate-3-phosphate + phosphate	5-enolpyruvyl-shikimate-3-phosphate	84	RXN0-2382	4.2.1.20	indole + L-serine -> L-tryptophan + H2O	indole					a cis-delta5-C24:1-[acp]
86	3-DEHYDROQUINATE-SYNTHASE-RXN	4.2.3.4	3-deoxy-D-arabino-heptulosonate-7-phosphate -> 3-dehydroquinate + phosphate	3-dehydroquinate	85	RXN-8991	4.2.1.33	2-isopropylmaleate + H2O ← (2R,3S)-3-isopropylmalate	2-isopropylmaleate	43	RXN1G-364	1.1.1.100	a cis-delta7-3-oxo-C26:1-[acp] + NADPH -> a cis-delta7-3-hydroxyC26:1-[acp] + NADP+	a cis-delta7-3-hydroxyC26:1-[acp]
87	DAHPSYN-RXN	2.5.1.54	phosphoenolpyruvate + D-erythrose-4-phosphate + H2O -> 3-deoxy-D-arabino-heptulosonate-7-phosphate + phosphate	3-deoxy-D-arabino-heptulosonate-7-phosphate	86	3-ISOPROPYLMALDEHYDROG-RXN	1.1.1.85	(2R,3S)-3-isopropylmalate + NAD+ -> (2S)-2-isopropyl-3-oxosuccinate + NADH + H+	(2R,3S)-3-isopropylmalate					a cis-delta7-3-oxo-C26:1-[acp]
88	R524-RXN	4.2.1.104	cyanate + bicarbonate + H+ -> carbamate + CO2	carbamate	87	RXN-7909	1.5.1.34	NADH + dihydrobiopterin + H+ -> NAD+ + tetrahydrobiopterin	dihydrobiopterin	44	RXN1G-37	1.3.1.10	a trans-delta2-cis-delta7-C26:2-[acp] + NADH -> a cis-delta7-C26:1-[acp] + NAD+	a cis-delta7-C26:1-[acp]
89	3-ISOPROPYLMALISOM-RXN	4.2.1.33	(2S)-2-isopropylmalate -> 2-isopropylmaleate + H2O	2-isopropylmaleate	88	RXN-7908	4.2.1.96	4α-hydroxy-tetrahydrobiopterin -> dihydrobiopterin + H2O	4α-hydroxy-tetrahydrobiopterin					a trans-delta2-cis-delta7-C26:2-[acp]
90	RXN-8991	4.2.1.33	2-isopropylmaleate + H2O ← (2R,3S)-3-isopropylmalate	(2R,3S)-3-isopropylmalate	89	R313-RXN	4.2.1.84	3-cyanopyridine + H2O -> nicotinamide	3-cyanopyridine	45	RXN1G-218	2.3.1.41	a cis-delta7-C26:1-[acp] + a malonyl-[acp] -> a cis-delta9-3-oxo-C28:1-[acp] + a holo-[acyl-carrier-protein] synthase + CO2	a cis-delta9-3-oxo-C28:1-[acp]
91	RXN-7908	4.2.1.96	4α-hydroxy-tetrahydrobiopterin -> dihydrobiopterin + H2O	dihydrobiopterin	90	R311-RXN	3.5.1.4	acrylamide + H2O -> ammonia + acrylate + H+	acrylamide					a cis-delta7-C26:1-[acp]
92	PHENYLALANINE-4-MONOOXYGENASE-RXN	1.14.16.1	L-phenylalanine + tetrahydrobiopterin + oxygen -> L-tyrosine + 4α-hydroxy-tetrahydrobiopterin	4α-hydroxy-tetrahydrobiopterin	91	R103-RXN	4.2.1.108	N-acetyl-L-2,4-diaminobutanoate -> ectoine + H2O	N-acetyl-L-2,4-diaminobutanoate	46	RXN1G-240	1.1.1.100	a cis-delta9-3-oxo-C28:1-[acp] + NADPH -> a cis-delta9-3-hydroxyC28:1-[acp] + NADP+	a cis-delta9-3-hydroxyC28:1-[acp]
93	R312-RXN	4.2.1.-	E-pyridine-3-aldoxime -> 3-cyanopyridine + H2O	3-cyanopyridine	92	PHEAMINOTRANS-RXN	2.6.1.57	phenylpyruvate + L-glutamate -> L-phenylalanine + 2-oxoglutarate	phenylpyruvate					a cis-delta9-3-oxo-C28:1-[acp]
94	R310-RXN	4.2.1.84	acrylonitrile + H2O -> acrylamide	acrylamide	93	3-HYDROXYISOBUTYRYL-COA-HYDROLASE-RXN	3.1.2.4	(S)-3-hydroxy-isobutyryl-CoA + H2O -> (S)-3-hydroxy-isobutyrate + coenzyme A + H+	(S)-3-hydroxy-isobutyryl-CoA	47	RXN1G-285	1.3.1.10	a trans-delta2-cis-delta9-C28:2-[acp] + NADH -> a cis-delta9-C28:1-[acp] + NAD+	a cis-delta9-C28:1-[acp]
95	R102-RXN	2.3.1.178	L-2,4-diaminobutanoate + acetyl-CoA -> N-acetyl-L-2,4-diaminobutanoate + coenzyme A + H+	N-acetyl-L-2,4-diaminobutanoate	94	METHYLACYLYLCOA-HYDROXY-RXN	4.2.1.17	methylacrylyl-CoA + H2O -> (S)-3-hydroxy-isobutyryl-CoA	methylacrylyl-CoA					a trans-delta2-cis-delta9-C28:2-[acp]
96	PREPHENATEDEHYDRAT-RXN	4.2.1.51	prephenate + H+ -> phenylpyruvate + CO2 + H2O	phenylpyruvate	95	HISTAMINOTRANS-RXN	2.6.1.9	imidazole acetol-phosphate + L-glutamate -> L-histidinol-phosphate + 2-oxoglutarate	imidazole acetol-phosphate	48	RXN1G-138	2.3.1.41	a cis-delta9-C28:1-[acp] + a malonyl-[acp] -> a cis-delta11-3-oxo-C30:1-[acp] + a holo-[acyl-carrier-protein] synthase + CO2	a cis-delta11-3-oxo-C30:1-[acp]
97	METHYLACYLYLCOA-HYDROXY-RXN	4.2.1.17	methylacrylyl-CoA + H2O -> (S)-3-hydroxy-isobutyryl-CoA	(S)-3-hydroxy-isobutyryl-CoA	96	IMIDPHOSDEHYD-RXN	4.2.1.19	D-erythro-imidazole-glycerol-phosphate -> imidazole acetol-phosphate + H2O	D-erythro-imidazole-glycerol-phosphate					a cis-delta9-C28:1-[acp]
98	MEPROPCOA-FAD-RXN	1.3.99.12	isobutyryl-CoA + FAD + H+ -> methylacrylyl-CoA + FADH2	methylacrylyl-CoA	97	DTDPGLUCDEHYDRAT-RXN	4.2.1.46	dTDP-D-glucose -> dTDP-4-dehydro-6-deoxy-D-glucose + H2O	dTDP-D-glucose	49	RXN1G-163	1.1.1.100	a cis-delta11-3-oxo-C30:1-[acp] + NADPH -> a cis-delta11-3-hydroxyC30:1-[acp] + NADP+	a cis-delta11-3-hydroxyC30:1-[acp]
99	IMIDPHOSDEHYD-RXN	4.2.1.19	D-erythro-imidazole-glycerol-phosphate -> imidazole acetol-phosphate + H2O	imidazole acetol-phosphate	98	BRANCHED-CHAINAMINOTRANSFERILEU-RXN	2.6.1.42	L-glutamate + 2-keto-3-methyl-valerate ← L-isoleucine + 2-oxoglutarate + H+	2-keto-3-methyl-valerate					a cis-delta11-3-oxo-C30:1-[acp]
100	GLUTAMIDOTRANS-RXN	2.4.2.-	phosphoribulosylformimino-AICAR-P + L-glutamine -> L-glutamate + D-erythro-imidazole-glycerol-phosphate + aminoimidazole carboxamide ribonucleotide + 2 H+	D-erythro-imidazole-glycerol-phosphate	99	DIHYDROXYMETVALDEHYDRAT-RXN	4.2.1.9	2,3-dihydroxy-3-methylvalerate -> 2-keto-3-methyl-valerate + H2O	2,3-dihydroxy-3-methylvalerate	50	RXN1G-210	1.3.1.10	a trans-delta2-cis-delta11-C30:2-[acp] + NADH -> a cis-delta11-C30:1-[acp] + NAD+	a cis-delta11-C30:1-[acp]
101	DTDPGLUCOSEPP-RXN	2.7.7.24	α-D-glucose 1-phosphate + dTTP + H+ -> dTDP-D-glucose + diphosphate	dTDP-D-glucose	100	DIHYDROXYISOVALDEHYDRAT-RXN	4.2.1.9	2,3-dihydroxy-isovalerate -> 2-oxoisovalerate + H2O	2,3-dihydroxy-isovalerate					a trans-delta2-cis-delta11-C30:2-[acp]
102	DIHYDROXYMETVALDEHYDRAT-RXN	4.2.1.9	2,3-dihydroxy-3-methylvalerate -> 2-keto-3-methyl-valerate + H2O	2-keto-3-methyl-valerate	101	ACONITATEHYDR-RXN	4.2.1.3	cis-aconitate + H2O -> D-threo-isocitrate	cis-aconitate	51	RXN1G-236	2.3.1.41	a cis-delta11-C30:1-[acp] + a malonyl-[acp] -> a cis-delta13-3-oxo-C32:1-[acp] + a holo-[acyl-carrier-protein] synthase + CO2	a cis-delta13-3-oxo-C32:1-[acp]
103	ACETOOHBUTREDUCTOISOM-RXN	1.1.1.86	2-aceto-2-hydroxy-butanoate + NADPH + H+ -> 2,3-dihydroxy-3-methylvalerate + NADP+	2,3-dihydroxy-3-methylvalerate	102	4.2.1.99-RXN	4.2.1.99	cis-2-methylaconitate + H2O ← (2R,3S)-2-methylisocitrate	cis-2-methylaconitate					a cis-delta11-C30:1-[acp]
104	ACETOLACTREDUCTOISOM-RXN	1.1.1.86	(S)-2-acetolactate + NADPH + H+ ← 2,3-dihydroxy-isovalerate + NADP+	2,3-dihydroxy-isovalerate	103	METHYLISOCITRATE-LYASE-RXN	4.1.3.30	(2R,3S)-2-methylisocitrate -> succinate + pyruvate	(2R,3S)-2-methylisocitrate	52	RXN1G-260	1.1.1.100	a cis-delta13-3-oxo-C32:1-[acp] + NADPH -> a cis-delta13-3-hydroxyC32:1-[acp] + NADP+	a cis-delta13-3-hydroxyC32:1-[acp]
105	ACONITATEHYDR-RXN	4.2.1.3	cis-aconitate + H2O -> D-threo-isocitrate	D-threo-isocitrate	104	3-ISOPROPYLMALISOM-RXN	4.2.1.33	(2S)-2-isopropylmalate -> 2-isopropylmaleate + H2O	(2S)-2-isopropylmalate					a cis-delta13-3-oxo-C32:1-[acp]
106	ACONITATEDEHYDR-RXN	4.2.1.3	citrate -> cis-aconitate + H2O	cis-aconitate	105	2-METHYLCITRATE-DEHYDRATASE-RXN	4.2.1.79	(2S,3S)-2-methylcitrate -> cis-2-methylaconitate + H2O	(2S,3S)-2-methylcitrate	53	RXN1G-299	1.3.1.10	a trans-delta2-cis-delta13-C32:2-[acp] + NADH -> a cis-delta13-C32:1-[acp] + NAD+	a cis-delta13-C32:1-[acp]
107	2-METHYLCITRATE-DEHYDRATASE-RXN	4.2.1.79	(2S,3S)-2-methylcitrate -> cis-2-methylaconitate + H2O	cis-2-methylaconitate	106	LUMAZINESYN-RXN	2.5.1.78	5-amino-6-(D-ribitylamino)uracil + 1-deoxy-L-glycero-tetrulose 4-phosphate -> 6,7-dimethyl-8-(1-D-ribityl)lumazine + phosphate + 2 H2O + H+	1-deoxy-L-glycero-tetrulose 4-phosphate					a trans-delta2-cis-delta13-C32:2-[acp]
108	4.2.1.99-RXN	4.2.1.99	cis-2-methylaconitate + H2O ← (2R,3S)-2-methylisocitrate	(2R,3S)-2-methylisocitrate	107	PRTRANS-RXN	2.4.2.18	anthranilate + 5-phospho-α-D-ribose 1-diphosphate ← N-(5'-phosphoribosyl)-anthranilate + diphosphate	anthranilate	54	RXN1G-324	2.3.1.41	a cis-delta13-C32:1-[acp] + a malonyl-[acp] -> a cis-delta15-3-oxo-C34:1-[acp] + a holo-[acyl-carrier-protein] synthase + CO2	a cis-delta15-3-oxo-C34:1-[acp]
109	2-ISOPROPYLMALATESYN-RXN	2.3.3.13	2-oxoisovalerate + acetyl-CoA + H2O -> (2S)-2-isopropylmalate + coenzyme A + H+	(2S)-2-isopropylmalate	108	H2PTEROATESYNTH-RXN	2.5.1.15	p-aminobenzoate + 6-hydroxymethyl-dihydropterin diphosphate -> diphosphate + 7,8-dihydropteroate	p-aminobenzoate					a cis-delta13-C32:1-[acp]
110	3-DEHYDROQUINATE-DEHYDRATASE-RXN	4.2.1.10	3-dehydroquinate -> 3-dehydroshikimate + H2O	3-dehydroshikimate	109	ADCLY-RXN	4.1.3.38	4-amino-4-deoxychorismate -> p-aminobenzoate + pyruvate + H+	4-amino-4-deoxychorismate	55	RXN1G-358	1.1.1.100	a cis-delta15-3-oxo-C34:1-[acp] + NADPH -> a cis-delta15-3-hydroxyC34:1-[acp] + NADP+	a cis-delta15-3-hydroxyC34:1-[acp]
111	2-METHYLCITRATE-SYNTHASE-RXN	2.3.3.5	oxaloacetate + propanoyl-CoA + H2O -> (2S,3S)-2-methylcitrate + coenzyme A + H+	(2S,3S)-2-methylcitrate	110	ACETATEKIN-RXN	2.7.2.1	ADP + acetylphosphate + H+ ← ATP + acetate	acetylphosphate					a cis-delta15-3-oxo-C34:1-[acp]
112	DIOHBUTANONEPSYN-RXN	4.1.99.12	D-ribulose-5-phosphate -> formate + 1-deoxy-L-glycero-tetrulose 4-phosphate + H+	1-deoxy-L-glycero-tetrulose 4-phosphate	111	H2PTERIDINEPYROPHOSPHOKIN-RXN	2.7.6.3	6-hydroxymethyl-7,8-dihydropterin + ATP -> 6-hydroxymethyl-dihydropterin diphosphate + AMP + 2 H+	6-hydroxymethyl-7,8-dihydropterin	56	RXN1G-840	2.3.1.41	a cis-delta15-C34:1-[acp] + a malonyl-[acp] -> a cis-delta17-3-oxo-C36:1-[acp] + a holo-[acyl-carrier-protein] synthase + CO2	a cis-delta17-3-oxo-C36:1-[acp]
113	NAPHTHOATE-SYN-RXN	4.1.3.36	o-succinylbenzoyl-CoA + H+ -> 1,4-dihydroxy-2-naphthoyl-CoA + H2O	1,4-dihydroxy-2-naphthoyl-CoA	112	H2NEOPTERINALDOL-RXN	4.1.2.25	7,8-dihydro-D-neopterin -> glycolaldehyde + 6-hydroxymethyl-7,8-dihydropterin	7,8-dihydro-D-neopterin					a cis-delta15-C34:1-[acp]
114	ANTHRANSYN-RXN	4.1.3.27	chorismate + L-glutamine -> anthranilate + L-glutamate + pyruvate + H+	anthranilate	113	UDP-GLUCURONATE-DECARBOXYLASE-RXN	4.1.1.35	UDP-D-glucuronate + H+ -> UDP-D-xylose + CO2	UDP-D-glucuronate	57	RXN1G-881	1.1.1.100	a cis-delta17-3-oxo-C36:1-[acp] + NADPH -> a cis-delta17-3-hydroxyC36:1-[acp] + NADP+	a cis-delta17-3-hydroxyC36:1-[acp]
115	ADCLY-RXN	4.1.3.38	4-amino-4-deoxychorismate -> p-aminobenzoate + pyruvate + H+	p-aminobenzoate	114	RXN6666-7	2.1.1.6	S-adenosyl-L-methionine + dopamine -> S-adenosyl-L-homocysteine + 3-methoxytyramine + H+	dopamine					a cis-delta17-3-oxo-C36:1-[acp]
116	PABASYN-RXN	2.6.1.85	chorismate + L-glutamine -> 4-amino-4-deoxychorismate + L-glutamate	4-amino-4-deoxychorismate	115	PHOSPHASERDECARB-RXN	4.1.1.65	an L-1-phosphatidylserine -> an L-1-phosphatidyl-ethanolamine + CO2	an L-1-phosphatidylserine	58	RXN1G-962	1.3.1.10	a trans-delta2-cis-delta17-C36:2-[acp] + NADH -> a cis-delta17-C36:1-[acp] + NAD+	a cis-delta17-C36:1-[acp]
117	H2NEOPTERINALDOL-RXN	4.1.2.25	7,8-dihydro-D-neopterin -> glycolaldehyde + 6-hydroxymethyl-7,8-dihydropterin	6-hydroxymethyl-7,8-dihydropterin	116	PANTEPADENYLYLTRAN-RXN	2.7.7.3	4'-phosphopantetheine + ATP -> dephospho-CoA + diphosphate	4'-phosphopantetheine					a trans-delta2-cis-delta17-C36:2-[acp]
118	DIHYDRONEOPTERIN-MONO-P-DEPHOS-RXN	3.6.1.-	dihydroneopterin phosphate + H2O -> 7,8-dihydro-D-neopterin + phosphate	7,8-dihydro-D-neopterin	117	OROTPDECARB-RXN	4.1.1.23	orotidine-5'-phosphate + H+ -> CO2 + uridine-5'-phosphate	orotidine-5'-phosphate	59	RXN1G-1003	2.3.1.41	a cis-delta17-C36:1-[acp] + a malonyl-[acp] -> a cis-delta19-3-oxo-C38:1-[acp] + a holo-[acyl-carrier-protein] synthase + CO2	a cis-delta19-3-oxo-C38:1-[acp]
119	UROGENDECARBOX-RXN	4.1.1.37	uroporphyrinogen-III + 4 H+ -> coproporphyrinogen III + 4 CO2	coproporphyrinogen III	118	GLUTACONYL-COA-DECARBOXYLASE-RXN	4.1.1.70	glutaconyl-CoA + H+ -> CO2 + crotonyl-CoA	glutaconyl-CoA					a cis-delta17-C36:1-[acp]
120	UGD-RXN	1.1.1.22	UDP-D-glucose + 2 NAD+ + H2O -> UDP-D-glucuronate + 2 NADH + 3 H+	UDP-D-glucuronate	119	DIPHOSPHOMEVALONTE-DECARBOXYLASE-RXN	4.1.1.33	mevalonate-diphosphate + ATP -> phosphate + CO2 + isopentenyl diphosphate + ADP	mevalonate-diphosphate	60	RXN1G-1053	1.1.1.100	a cis-delta19-3-oxo-C38:1-[acp] + NADPH -> a cis-delta19-3-hydroxyC38:1-[acp] + NADP+	a cis-delta19-3-hydroxyC38:1-[acp]
121	RXN66-221	4.1.1.28	L-dopa + H+ -> dopamine + CO2	dopamine	120	1.2.1.32-RXN	1.2.1.32	2-aminomuconate semialdehyde + NAD+ + H2O -> 2-amino-muconate + NADH + 2 H+	2-aminomuconate semialdehyde					a cis-delta19-3-oxo-C38:1-[acp]
122	PHOSPHASERSYN-RXN	2.7.8.8	a CDP-diacylglycerol + L-serine -> CMP + an L-1-phosphatidylserine	an L-1-phosphatidylserine	121	AMINO-CARBOXYMUCONATE-SEMIALDEHYDE-RXN	4.1.1.45	aminocarboxymuconate semialdehyde + H+ -> 2-aminomuconate semialdehyde + CO2	aminocarboxymuconate semialdehyde	61	RXN1G-1130	1.3.1.10	a trans-delta2-cis-delta19-C38:2-[acp] + NADH -> a cis-delta19-C38:1-[acp] + NAD+	a cis-delta19-C38:1-[acp]
123	OROPRIBTRANS-RXN	2.4.2.10	5-phospho-α-D-ribose 1-diphosphate + orotate ← orotidine-5'-phosphate + diphosphate	orotidine-5'-phosphate	122	3-OXOADIPATE-ENOL-LACTONASE-RXN	3.1.1.24	3-oxoadipate-enol-lactone + H2O -> 3-oxoadipate + H+	3-oxoadipate-enol-lactone					a trans-delta2-cis-delta19-C38:2-[acp]
124	PHOSPHOMEVALONATE-KINASE-RXN	2.7.4.2	mevalonate-5-phosphate + ATP -> mevalonate-diphosphate + ADP + H+	mevalonate-diphosphate	123	3-OCTAPRENYL-4-OHBENZOATE-DECARBOX-RXN	4.1.1.-	3-octaprenyl-4-hydroxybenzoate + H+ -> 2-octaprenylphenol + CO2	3-octaprenyl-4-hydroxybenzoate	62	RXN1G-132	2.3.1.41	a cis-delta19-C38:1-[acp] + a malonyl-[acp] -> a cis-delta21-3-oxo-C40:1-[acp] + a holo-[acyl-carrier-protein] synthase + CO2	a cis-delta21-3-oxo-C40:1-[acp]
125	AMINO-CARBOXYMUCONATE-SEMIALDEHYDE-RXN	4.1.1.45	aminocarboxymuconate semialdehyde + H+ -> 2-aminomuconate semialdehyde + CO2	2-aminomuconate semialdehyde	124	DHLBXANAU-RXN	3.8.1.2	chloroacetate + H2O -> glycolate + chloride + H+	chloroacetate					a cis-delta19-C38:1-[acp]
126	1.13.11.6-RXN	1.13.11.6	3-hydroxyanthranilate + oxygen -> aminocarboxymuconate semialdehyde + H+	aminocarboxymuconate semialdehyde	125	MOXXANAU-RXN	1.1.99.-	2-chloroethanol + an oxidized electron acceptor -> chloroacetaldehyde + a reduced electron acceptor	2-chloroethanol	63	RXN1G-287	1.1.1.100	a cis-delta21-3-oxo-C40:1-[acp] + NADPH -> a cis-delta21-3-hydroxyC40:1-[acp] + NADP+	a cis-delta21-3-hydroxyC40:1-[acp]
127	4.1.1.82-RXN	4.1.1.82	3-phosphonopyruvate + H+ -> phosphonoacetaldehyde + CO2	phosphonoacetaldehyde	126	3.1.2.23-RXN	3.1.2.23	4-hydroxybenzoyl-CoA + H2O -> 4-hydroxybenzoate + coenzyme A + H+	4-hydroxybenzoyl-CoA					a cis-delta21-3-oxo-C40:1-[acp]
128	4-CARBOXYMUCONOLACTONE-DECARBOXYLASE-RXN	4.1.1.44	2-carboxy-5-oxo-2,5-dihydrofuran-2-acetate + H+ -> CO2 + 3-oxoadipate-enol-lactone	3-oxoadipate-enol-lactone	127	3.7.1.8-RXN	3.7.1.8	2,6-dioxo-6-phenylhexa-3-enoate + H2O -> 2-oxopentenoate + benzoate + H+	2,6-dioxo-6-phenylhexa-3-enoate	64	RXN1G-202	2.3.1.179	a cis,cis-delta3,15-C34:2-[acp] + a malonyl-[acp] -> a cis,cis-delta5,17-3-oxo-C36:2-[acp] + a holo-[acyl-carrier-protein] synthase + CO2	a cis,cis-delta5,17-3-oxo-C36:2-[acp]
129	3-OCTAPRENYL-4-OHBENZOATE-DECARBOX-RXN	4.1.1.-	3-octaprenyl-4-hydroxybenzoate + H+ -> 2-octaprenylphenol + CO2	2-octaprenylphenol	128	PPGPPSYN-RXN	3.1.7.2	ppGpp + H2O -> diphosphate + GDP	ppGpp					a cis,cis-delta3,15-C34:2-[acp]
130	4OHBENZOATE-OCTAPRENYLTRANSFER-RXN	2.5.1.39	all-trans-octaprenyl diphosphate + 4-hydroxybenzoate -> 3-octaprenyl-4-hydroxybenzoate + diphosphate	3-octaprenyl-4-hydroxybenzoate	129	PPPGPPHYDRO-RXN	3.6.1.40	pppGpp + H2O -> phosphate + ppGpp + H+	pppGpp	65	RXN1G-408	1.1.1.100	a cis,cis-delta5,17-3-oxo-C36:2-[acp] + NADPH -> a cis,cis-delta5,17-3-hydroxyC36:2[acp] + NADP+	a cis,cis-delta5,17-3-hydroxyC36:2[acp]
131	ALDXANAU-RXN	1.2.-.-	chloroacetaldehyde + NAD+ + H2O -> chloroacetate + NADH + 2 H+	chloroacetate	130	HISTCYCLOHYD-RXN	3.5.4.19	phosphoribosyl-AMP + H2O -> phosphoribosylformiminoAICAR-phosphate	phosphoribosyl-AMP					a cis,cis-delta5,17-3-oxo-C36:2-[acp]
132	DHLAXANAU-RXN	3.8.1.5	1,2-dichloroethane + H2O -> 2-chloroethanol + chloride + H+	2-chloroethanol	131	HISTPRATPHYD-RXN	3.6.1.31	phosphoribosyl-ATP + H2O -> phosphoribosyl-AMP + diphosphate + 2 H+	phosphoribosyl-ATP	66	RXN1G-193	1.3.1.10	a trans-delta2-cis,cis-5,17-C36:3-[acp] + NADH -> a cis,cis-delta5,17-C36:2-[acp] + NAD+	a cis,cis-delta5,17-C36:2-[acp]
133	3.8.1.7-RXN	3.8.1.7	4-chlorobenzoyl-coA + H2O -> chloride + 4-hydroxybenzoyl-CoA + H+	4-hydroxybenzoyl-CoA	132	DIHYDRONEOPTERIN-MONO-P-DEPHOS-RXN	3.6.1.-	dihydroneopterin phosphate + H2O -> 7,8-dihydro-D-neopterin + phosphate	dihydroneopterin phosphate					a trans-delta2-cis,cis-5,17-C36:3-[acp]
134	BIPHENYL-23-DIOL-12-DIOXYGENASE-RXN	1.13.11.39	biphenyl-2, 3-diol + oxygen -> 2,6-dioxo-6-phenylhexa-3-enoate + H2O	2,6-dioxo-6-phenylhexa-3-enoate	133	H2NEOPTERINP3PYROPHOSPHOHYDRO-RXN	3.6.1.-	7,8-dihydroneopterin triphosphate + H2O -> dihydroneopterin phosphate + diphosphate + 2 H+	7,8-dihydroneopterin triphosphate	67	RXN1G-89	2.3.1.179	a cis,cis-delta5,17-C36:2-[acp] + a malonyl-[acp] -> a cis,cis-delta7,19-3-oxo-C38:2-[acp] + a holo-[acyl-carrier-protein] synthase + CO2	a cis,cis-delta7,19-3-oxo-C38:2-[acp]
135	GTPPYPHOSKIN-RXN	2.7.6.5	GTP + ATP -> pppGpp + AMP + 2 H+	pppGpp	134	DUTP-PYROP-RXN	3.6.1.23	dUTP + H2O -> dUMP + diphosphate + H+	dUTP					a cis,cis-delta5,17-C36:2-[acp]
136	HISTPRATPHYD-RXN	3.6.1.31	phosphoribosyl-ATP + H2O -> phosphoribosyl-AMP + diphosphate + 2 H+	phosphoribosyl-AMP	135	3.5.99.5-RXN	3.5.99.5	2-amino-muconate + H2O -> 4-oxalocrotonate + ammonia	2-amino-muconate	68	RXN1G-262	1.1.1.100	a cis,cis-delta7,19-3-oxo-C38:2-[acp] + NADPH -> a cis,cis-delta7,19-3-hydroxyC38:2-[acp] + NADP+	a cis,cis-delta7,19-3-hydroxyC38:2-[acp]
137	ATPPHOSPHORIBOSYLTRANS-RXN	2.4.2.17	ATP + 5-phospho-α-D-ribose 1-diphosphate ← phosphoribosyl-ATP + diphosphate	phosphoribosyl-ATP	136	RIBOFLAVINSYNREDUC-RXN	1.1.1.193	5-amino-6-(5'-phosphoribosylamino)uracil + NADPH + H+ ← 5-amino-6-(5-phospho-D-ribosylamino)uracil + NADP+	5-amino-6-(5'-phosphoribosylamino)uracil					a cis,cis-delta7,19-3-oxo-C38:2-[acp]
138	H2NEOPTERINP3PYROPHOSPHOHYDRO-RXN	3.6.1.-	7,8-dihydroneopterin triphosphate + H2O -> dihydroneopterin phosphate + diphosphate + 2 H+	dihydroneopterin phosphate	137	RIBOFLAVINSYNDEAM-RXN	3.5.4.26	2,5-diamino-6-(D-ribosylamino)pyrimidin-4(3H)-one 5'-phosphate + H2O -> 5-amino-6-(5'-phosphoribosylamino)uracil + ammonia	2,5-diamino-6-(D-ribosylamino)pyrimidin-4(3H)-one 5'-phosphate	69	RXN1G-339	1.3.1.10	a trans-delta2-cis-cis-delta7-19-C38:3-[acp] + NADH -> a cis,cis-delta7,19-C38:2-[acp] + NAD+	a cis,cis-delta7,19-C38:2-[acp]
139	GTP-CYCLOHYDRO-I-RXN	3.5.4.16	GTP + H2O -> formate + 7,8-dihydroneopterin triphosphate	7,8-dihydroneopterin triphosphate	138	IMPCYCLOHYDROLASE-RXN	3.5.4.10	phosphoribosyl-formamido-carboxamide ← inosine-5'-phosphate + H2O	phosphoribosyl-formamido-carboxamide					a trans-delta2-cis-cis-delta7-19-C38:3-[acp]
140	1.2.1.32-RXN	1.2.1.32	2-aminomuconate semialdehyde + NAD+ + H2O -> 2-amino-muconate + NADH + 2 H+	2-amino-muconate	139	DCTP-DEAM-RXN	3.5.4.13	dCTP + H2O -> ammonia + dUTP	dCTP	70	RXN1G-172	2.3.1.179	a cis,cis-delta7,19-C38:2-[acp] + a malonyl-[acp] -> a cis,cis-delta9,21-3-oxo-C40:2-[acp] + a holo-[acyl-carrier-protein] synthase + CO2	a cis,cis-delta9,21-3-oxo-C40:2-[acp]
141	RIBOFLAVINSYNDEAM-RXN	3.5.4.26	2,5-diamino-6-(D-ribosylamino)pyrimidin-4(3H)-one 5'-phosphate + H2O -> 5-amino-6-(5'-phosphoribosylamino)uracil + ammonia	5-amino-6-(5'-phosphoribosylamino)uracil	140	ALLANTOICASE-RXN	3.5.3.4	allantoate + H2O -> S-(-)-ureidoglycolate + urea	allantoate					a cis,cis-delta7,19-C38:2-[acp]
142	GTP-CYCLOHYDRO-II-RXN	3.5.4.25	GTP + 3 H2O -> diphosphate + 2,5-diamino-6-(D-ribosylamino)pyrimidin-4(3H)-one 5'-phosphate + formate + 2 H+	2,5-diamino-6-(D-ribosylamino)pyrimidin-4(3H)-one 5'-phosphate	141	BETA-UREIDOPROPIONASE-RXN	3.5.1.6	3-ureidopropionate + H2O + H+ -> β-alanine + ammonia + CO2	3-ureidopropionate	71	RXN1G-252	1.1.1.100	a cis,cis-delta9,21-3-oxo-C40:2-[acp] + NADPH -> a cis,cis-delta9,21-3-hydroxyC40:2-[acp] + NADP+	a cis,cis-delta9,21-3-hydroxyC40:2-[acp]
143	AICARTRANSFORM-RXN	2.1.2.3	aminoimidazole carboxamide ribonucleotide + 10-formyl-tetrahydrofolate -> phosphoribosyl-formamido-carboxamide + tetrahydrofolate + 2 H+	phosphoribosyl-formamido-carboxamide	142	DIHYDROPYRIMIDINASE-RXN	3.5.2.2	5,6-dihydrouracil + H2O -> 3-ureidopropionate + H+	5,6-dihydrouracil					a cis,cis-delta9,21-3-oxo-C40:2-[acp]
144	CYTIDEAM-RXN	3.5.4.14	deoxycytidine + H2O -> deoxyuridine + ammonia	deoxyuridine	143	DIHYDROOROT-RXN	3.5.2.3	N-carbamoyl-L-aspartate + H+ ← (S)-dihydroorotate + H2O	N-carbamoyl-L-aspartate	72	RXN1G-509	1.3.1.10	a trans-delta2-cis,cis-9,21-C40:3-[acp] + NADH -> a cis,cis-delta9,21-C40:2-[acp] + NAD+	a cis,cis-delta9,21-C40:2-[acp]
145	ADENODEAMIN-RXN	3.5.4.4	adenosine + H2O -> ammonia + inosine	inosine	144	DIHYDROOROTATE-DEHYDROGENASE-RXN	1.3.5.2	(S)-dihydroorotate + a quinone -> a quinol + orotate	(S)-dihydroorotate					a trans-delta2-cis,cis-9,21-C40:3-[acp]
146	ALLANTOINASE-RXN	3.5.2.5	S-allantoin + H2O -> allantoate + H+	allantoate	145	ALLANTOINASE-RXN	3.5.2.5	S-allantoin + H2O -> allantoate + H+	S-allantoin	73	RXN1G-580	2.3.1.179	a cis,cis-delta9,21-C40:2-[acp] + a malonyl-[acp] -> a cis,cis-delta11,23-3-oxo-C42:2-[acp] + a holo-[acyl-carrier-protein] synthase + CO2	a cis,cis-delta11,23-3-oxo-C42:2-[acp]
147	DIHYDROPYRIMIDINASE-RXN	3.5.2.2	5,6-dihydrouracil + H2O -> 3-ureidopropionate + H+	3-ureidopropionate	146	5-OXOPROLINASE-ATP-HYDROLYSING-RXN	3.5.2.9	5-oxoproline + ATP + 2 H2O -> L-glutamate + phosphate + ADP + 2 H+	5-oxoproline					a cis,cis-delta9,21-C40:2-[acp]
148	1.3.1.2-RXN	1.3.1.2	uracil + NADPH + H+ ← 5,6-dihydrouracil + NADP+	5,6-dihydrouracil	147	3.5.2.17-RXN	3.5.2.17	5-hydroxyisourate + H2O -> 5-hydroxy-2-oxo-4-ureido-2,5-dihydro-1H imidazole-5-carboxylate + H+	5-hydroxyisourate	74	RXN1G-637	1.1.1.100	a cis,cis-delta11,23-3-oxo-C42:2-[acp] + NADPH -> a cis,cis-delta11,23-3-hydroxyC42:2-[acp] + NADP+	a cis,cis-delta11,23-3-hydroxyC42:2-[acp]
149	ASPCARBTRANS-RXN	2.1.3.2	L-aspartate + carbamoyl-phosphate -> N-carbamoyl-L-aspartate + phosphate + H+	N-carbamoyl-L-aspartate	148	NICOTINATEPRIBOSYLTRANS-RXN	2.4.2.11	nicotinate + 5-phospho-α-D-ribose 1-diphosphate + H+ ← nicotinate mononucleotide + diphosphate	nicotinate					a cis,cis-delta11,23-3-oxo-C42:2-[acp]
150	DIHYDROOROT-RXN	3.5.2.3	N-carbamoyl-L-aspartate + H+ ← (S)-dihydroorotate + H2O	(S)-dihydroorotate	149	ACETYLORNDEACET-RXN	3.5.1.16	N-acetyl-L-ornithine + H2O -> L-ornithine + acetate	N-acetyl-L-ornithine	75	RXN1G-196	1.3.1.10	a trans-delta2-cis,cis-delta11,23-C42:3-[acp] + NADH -> a cis,cis-delta11,23-C42:2-[acp] + NAD+	a cis,cis-delta11,23-C42:2-[acp]
151	GAMMA-GLUTAMYLCYCLOTRANSFERASE-RXN	2.3.2.4	a 5-L-glutamyl-L-amino acid -> an L-2-amino-acid + 5-oxoproline + H+	5-oxoproline	150	DHBDEHYD-RXN	1.3.1.28	NAD+ + 2,3-dihydro-2,3-dihydroxybenzoate -> NADH + 2,3-dihydroxybenzoate + H+	2,3-dihydro-2,3-dihydroxybenzoate					a trans-delta2-cis,cis-delta11,23-C42:3-[acp]
152	3.5.2.17-RXN	3.5.2.17	5-hydroxyisourate + H2O -> 5-hydroxy-2-oxo-4-ureido-2,5-dihydro-1H imidazole-5-carboxylate + H+	5-hydroxy-2-oxo-4-ureido-2,5-dihydro-1H imidazole-5-carboxylate	151	RXN-9025	2.4.1.1	a debranched limit dextrin + n phosphate -> n α-D-glucose 1-phosphate	a debranched limit dextrin	76	RXN1G-32	2.3.1.179	a cis,cis-delta11,23-C42:2-[acp] + a malonyl-[acp] -> a cis,cis-delta13,25-3-oxo-C44:2-[acp] + a holo-[acyl-carrier-protein] synthase + CO2	a cis,cis-delta13,25-3-oxo-C44:2-[acp]
153	URATE-OXIDASE-RXN	1.7.3.3	urate + oxygen + H2O -> 5-hydroxyisourate + hydrogen peroxide	5-hydroxyisourate	152	3.2.1.33-RXN	3.2.1.33	a limit dextrin with short branches + H2O -> a debranched limit dextrin + β-D-glucose	a limit dextrin with short branches					a cis,cis-delta11,23-C42:2-[acp]
154	ACETYLORNTRANSAM-RXN	2.6.1.11	L-glutamate + N-acetyl-L-glutamate 5-semialdehyde ← N-acetyl-L-ornithine + 2-oxoglutarate	N-acetyl-L-ornithine	153	RXN1G-1439	3.1.3.12	6-O-trans-keto-mycolyl-trehalose-6-phosphate + H2O -> trehalose-trans-keto-mono-mycolate + phosphate + 2 H+	6-O-trans-keto-mycolyl-trehalose-6-phosphate	77	RXN1G-203	1.1.1.100	a cis,cis-delta13,25-3-oxo-C44:2-[acp] + NADPH -> a cis,cis-delta13,25-3-hydroxyC44:2-[acp] + NADP+	a cis,cis-delta13,25-3-hydroxyC44:2-[acp]
155	ISOCHORMAT-RXN	3.3.2.1	isochorismate + H2O -> pyruvate + 2,3-dihydro-2,3-dihydroxybenzoate	2,3-dihydro-2,3-dihydroxybenzoate	154	RXN1G-1438	3.1.3.12	6-O-cis-keto-mycolyl-trehalose-6-phosphate + H2O -> trehalose-cis-keto-mono-mycolate + phosphate + 2 H+	6-O-cis-keto-mycolyl-trehalose-6-phosphate					a cis,cis-delta13,25-3-oxo-C44:2-[acp]
156	3.2.1.33-RXN	3.2.1.33	a limit dextrin with short branches + H2O -> a debranched limit dextrin + β-D-glucose	a debranched limit dextrin	155	RXN1G-1437	3.1.3.12	6-O-trans-methoxy-mycolyl-trehalose-6-phosphate + H2O -> trehalose-trans-methoxy-mono-mycolate + phosphate + 2 H+	6-O-trans-methoxy-mycolyl-trehalose-6-phosphate	78	RXN1G-337	1.3.1.10	a trans-delta2-cis,cis-delta13,25-C44:3-[acp] + NADH -> a cis,cis-delta13,25-C44:2-[acp] + NAD+	a cis,cis-delta13,25-C44:2-[acp]
157	RXN-9023	2.4.1.25	a limit dextrin -> a limit dextrin with short branches	a limit dextrin with short branches	156	RXN1G-1436	3.1.3.12	6-O-cis-methoxy-mycolyl-trehalose-6-phosphate + H2O -> trehalose-cis-methoxy-mono-mycolate + phosphate + 2 H+	6-O-cis-methoxy-mycolyl-trehalose-6-phosphate					a trans-delta2-cis,cis-delta13,25-C44:3-[acp]
158	PSERTRANSAM-RXN	2.6.1.52	L-glutamate + 3-phospho-hydroxypyruvate ← 3-phospho-L-serine + 2-oxoglutarate	3-phospho-L-serine	157	RXN1G-1435	3.1.3.12	6-O-mycolyl-trehalose-6-phosphate + H2O -> trehalose-mono-mycolate + phosphate + 2 H+	6-O-mycolyl-trehalose-6-phosphate	79	RXN1G-424	2.3.1.179	a cis,cis-delta13,25-C44:2-[acp] + a malonyl-[acp] -> a cis,cis-delta15,27-3-oxo-C46:2-[acp] + a holo-[acyl-carrier-protein] synthase + CO2	a cis,cis-delta15,27-3-oxo-C46:2-[acp]
159	RIBAZOLEPHOSPHAT-RXN	3.1.3.73	α-ribazole-5'-P + H2O -> α-ribazole + phosphate	α-ribazole	158	RXN0-5114	3.1.3.3	3-phospho-L-serine + H2O -> L-serine + phosphate	3-phospho-L-serine					a cis,cis-delta13,25-C44:2-[acp]
160	DMBPPRIBOSYLTRANS-RXN	2.4.2.21	nicotinate mononucleotide + 5,6-dimethylbenzimidazole -> nicotinate + α-ribazole-5'-P + H+	α-ribazole-5'-P	159	RIBAZOLEPHOSPHAT-RXN	3.1.3.73	α-ribazole-5'-P + H2O -> α-ribazole + phosphate	α-ribazole-5'-P	80	RXN1G-481	1.1.1.100	a cis,cis-delta15,27-3-oxo-C46:2-[acp] + NADPH -> a cis,cis-delta15,27-3-hydroxyC46:2-[acp] + NADP+	a cis,cis-delta15,27-3-hydroxyC46:2-[acp]
161	PGPPHOSPHA-RXN	3.1.3.27	an L-1-phosphatidylglycerol-phosphate + H2O -> an L-1-phosphatidyl-glycerol + phosphate	an L-1-phosphatidyl-glycerol	160	CARDIOLIPSYN-RXN	2.7.8.-	2 an L-1-phosphatidyl-glycerol -> cardiolipin + glycerol	an L-1-phosphatidyl-glycerol					a cis,cis-delta15,27-3-oxo-C46:2-[acp]
162	PHOSPHAGLYPSYN-RXN	2.7.8.5	a CDP-diacylglycerol + sn-glycerol-3-phosphate -> an L-1-phosphatidylglycerol-phosphate + CMP	an L-1-phosphatidylglycerol-phosphate	161	PGPPHOSPHA-RXN	3.1.3.27	an L-1-phosphatidylglycerol-phosphate + H2O -> an L-1-phosphatidyl-glycerol + phosphate	an L-1-phosphatidylglycerol-phosphate	81	RXN1G-607	1.3.1.10	a trans-delta2-cis,cis-delta15,27-C46:3-[acp] + NADH -> a cis,cis-delta15,27-C46:2-[acp] + NAD+	a cis,cis-delta15,27-C46:2-[acp]
163	HISTAMINOTRANS-RXN	2.6.1.9	imidazole acetol-phosphate + L-glutamate -> L-histidinol-phosphate + 2-oxoglutarate	L-histidinol-phosphate	162	HISTIDPHOS-RXN	3.1.3.15	L-histidinol-phosphate + H2O -> histidinol + phosphate	L-histidinol-phosphate					a trans-delta2-cis,cis-delta15,27-C46:3-[acp]
164	3-HYDROXYISOBUTYRYL-COA-HYDROLASE-RXN	3.1.2.4	(S)-3-hydroxy-isobutyryl-CoA + H2O -> (S)-3-hydroxy-isobutyrate + coenzyme A + H+	(S)-3-hydroxy-isobutyrate	163	RXN0-5390	3.1.2.-	3,5-tetradecadienoyl-CoA + H2O -> 3,5-tetradecadienoate + coenzyme A + H+	3,5-tetradecadienoyl-CoA	82	RXN1G-660	2.3.1.179	a cis,cis-delta15,27-C46:2-[acp] + a malonyl-[acp] -> a cis,cis-delta17,29-3-oxo-C48:2-[acp] + a holo-[acyl-carrier-protein] synthase + CO2	a cis,cis-delta17,29-3-oxo-C48:2-[acp]
165	TRIACYLGLYCEROL-LIPASE-RXN	3.1.1.3	a triacylglycerol + H2O -> a diacylglycerol + a carboxylate	a diacylglycerol	164	DMK-RXN	2.5.1.74	all-trans-octaprenyl diphosphate + 1,4-dihydroxy-2-naphthoate + H+ -> demethylmenaquinol-8 + diphosphate + CO2	1,4-dihydroxy-2-naphthoate					a cis,cis-delta15,27-C46:2-[acp]
166	RXN-1602	3.1.1.-	a diacylglycerol + H2O -> 2-monoacylglycerol + a fatty acid	2-monoacylglycerol	165	3-HYDROXYISOBUTYRATE-DEHYDROGENASE-RXN	1.1.1.31	(S)-3-hydroxy-isobutyrate + NAD+ -> NADH + (S)-methylmalonate-semialdehyde + H+	(S)-3-hydroxy-isobutyrate	83	RXN1G-717	1.1.1.100	a cis,cis-delta17,29-3-oxo-C48:2-[acp] + NADPH -> a cis,cis-delta17,29-3-hydroxyC48:2-[acp] + NADP+	a cis,cis-delta17,29-3-hydroxyC48:2-[acp]
167	CARBOXYMETHYLENEBUTENOLIDASE-RXN	3.1.1.45	cis-dienelactone + H2O -> 2-maleylacetate + H+	2-maleylacetate	166	RXN-1602	3.1.1.-	a diacylglycerol + H2O -> 2-monoacylglycerol + a fatty acid	a diacylglycerol					a cis,cis-delta17,29-3-oxo-C48:2-[acp]
168	6-HEXANOLIDE-HYDROLYSIS-RXN	3.1.1.-	ε-caprolactone + H2O -> 6-hydroxyhexanoate + H+	6-hydroxyhexanoate	167	RXN-10840	3.1.1.-	N-acetyl-phophinothricin tripeptide + H2O -> phophinothricin tripeptide + acetate	N-acetyl-phophinothricin tripeptide	84	RXN1G-820	1.3.1.10	a trans-delta2-cis,cis-delta17,29-C48:3-[acp] + NADH -> a cis,cis-delta17,29-C48:2-[acp] + NAD+	a cis,cis-delta17,29-C48:2-[acp]
169	CYCLOHEXANONE-MONOOXYGENASE-RXN	1.14.13.22	cyclohexanone + NADPH + oxygen + H+ -> ε-caprolactone + NADP+ + H2O	ε-caprolactone	168	MALEYLACETATE-REDUCTASE-RXN	1.3.1.32	2-maleylacetate + NAD(P)H + H+ ← 3-oxoadipate + NAD(P)+	2-maleylacetate					a trans-delta2-cis,cis-delta17,29-C48:3-[acp]
170	R22-RXN	1.3.99.2	crotonyl-CoA + a reduced electron acceptor ← butyryl-CoA + an oxidized electron acceptor	butyryl-CoA	169	6-HYDROXYHEXANOATE-OXIDATION-RXN	1.1.1.258	6-hydroxyhexanoate + NAD+ -> 6-oxohexanoate + NADH + H+	6-hydroxyhexanoate	85	RXN1G-883	2.3.1.179	a cis,cis-delta17,29-C48:2-[acp] + a malonyl-[acp] -> a cis,cis-delta19,31-3-oxo-C50:2-[acp] + a holo-[acyl-carrier-protein] synthase + CO2	a cis,cis-delta19,31-3-oxo-C50:2-[acp]
171	RXN-8077	2.7.7.68	(2S)-2-phospholactate + GTP + H+ -> (2S)-lactyl-2-diphospho-5'-guanosine + diphosphate	(2S)-lactyl-2-diphospho-5'-guanosine	170	6-HEXANOLIDE-HYDROLYSIS-RXN	3.1.1.-	ε-caprolactone + H2O -> 6-hydroxyhexanoate + H+	ε-caprolactone					a cis,cis-delta17,29-C48:2-[acp]
172	RXN-8079	2.5.1.77	5-amino-6-(D-ribitylamino)uracil + 4-hydroxyphenylpyruvate + 2 S-adenosyl-L-methionine + H2O -> 7,8-didemethyl-8-hydroxy-5-deazariboflavin + 2 5'-deoxyadenosine + 2 L-methionine + oxalate + ammonia + 4 H+	7,8-didemethyl-8-hydroxy-5-deazariboflavin	171	3.1.1.23-RXN	3.1.1.23	1-monoacylglycerol + H2O -> a fatty acid + glycerol	1-monoacylglycerol	86	RXN1G-951	1.1.1.100	a cis,cis-delta19,31-3-oxo-C50:2-[acp] + NADPH -> a cis,cis-delta19,31-3-hydroxyC50:2-[acp] + NADP+	a cis,cis-delta19,31-3-hydroxyC50:2-[acp]
173	RXN-11028	2.7.8.-	UDP-N-acetylmuramoyl-L-alanyl-D-glutamyl-meso-2,6-diaminopimelyl-D-alanyl-D-alanine + mono-trans, poly-cis-decaprenyl phosphate -> N-acetylmuramoyl-pentapeptide-diphospho-decaprenol + uridine-5'-phosphate	N-acetylmuramoyl-pentapeptide-diphospho-decaprenol	172	RXN-8078	2.7.8.28	(2S)-lactyl-2-diphospho-5'-guanosine + 7,8-didemethyl-8-hydroxy-5-deazariboflavin -> guanosine-5'-phosphate + cofactor F420	(2S)-lactyl-2-diphospho-5'-guanosine					a cis,cis-delta19,31-3-oxo-C50:2-[acp]
174	RXN-10827	2.7.8.23	carboxyphosphonoenolpyruvate -> carboxyphosphinopyruvate	carboxyphosphinopyruvate					7,8-didemethyl-8-hydroxy-5-deazariboflavin	87	RXN1G-79	2.3.1.179	a cis,cis-delta3,21-C40:2-[acp] + a malonyl-[acp] -> a cis,cis-delta5,23-3-oxo-C42:2-[acp] + a holo-[acyl-carrier-protein] synthase + CO2	a cis,cis-delta5,23-3-oxo-C42:2-[acp]
175	PHOSNACMURPENTATRANS-RXN	2.7.8.13	UDP-N-acetylmuramoyl-L-alanyl-D-glutamyl-meso-2,6-diaminopimelyl-D-alanyl-D-alanine + di-trans,poly-cis-undecaprenyl phosphate -> N-acetylmuramoyl-L-alanyl-D-glutamyl-meso-2,6-diaminopimelyl-D-alanyl-D-alanine-diphosphoundecaprenol + uridine-5'-phosphate	N-acetylmuramoyl-L-alanyl-D-glutamyl-meso-2,6-diaminopimelyl-D-alanyl-D-alanine-diphosphoundecaprenol	173	RXN-11029	2.4.1.227	N-acetylmuramoyl-pentapeptide-diphospho-decaprenol + UDP-N-acetyl-D-glucosamine -> N-acetylglucosamine--N-acetylmuramyl-(pentapeptide) pyrophosphoryl-decaprenol + uridine-5'-diphosphate + H+	N-acetylmuramoyl-pentapeptide-diphospho-decaprenol					a cis,cis-delta3,21-C40:2-[acp]
176	COBINPGUANYLYLTRANS-RXN	2.7.7.62	adenosyl-cobinamide phosphate + GTP + H+ -> adenosylcobinamide-GDP + diphosphate	adenosylcobinamide-GDP	174	RXN-10828	2.7.8.23	carboxyphosphinopyruvate + H+ -> phosphinopyruvate + CO2	carboxyphosphinopyruvate	88	RXN1G-182	1.1.1.100	a cis,cis-delta5,23-3-oxo-C42:2-[acp] + NADPH -> a cis,cis-delta5,23-3-hydroxyC42:2-[acp] + NADP+	a cis,cis-delta5,23-3-hydroxyC42:2-[acp]
177	SULFATE-ADENYLYLTRANS-RXN	2.7.7.4	sulfate + ATP -> adenosine 5'-phosphosulfate + diphosphate	adenosine 5'-phosphosulfate	175	NACGLCTRANS-RXN	2.4.1.227	N-acetylmuramoyl-L-alanyl-D-glutamyl-meso-2,6-diaminopimelyl-D-alanyl-D-alanine-diphosphoundecaprenol + UDP-N-acetyl-D-glucosamine -> N-acetylmuramoyl-L-alanyl-D-glutamyl-meso-2,6-diaminopimelyl-D-alanyl-D-alanine-diphosphoundecaprenyl-N-acetylglucosamine + uridine-5'-diphosphate + 2 H+	N-acetylmuramoyl-L-alanyl-D-glutamyl-meso-2,6-diaminopimelyl-D-alanyl-D-alanine-diphosphoundecaprenol					a cis,cis-delta5,23-3-oxo-C42:2-[acp]
178	PANTEPADENYLYLTRAN-RXN	2.7.7.3	4'-phosphopantetheine + ATP -> dephospho-CoA + diphosphate	dephospho-CoA	176	COBALAMINSYN-RXN	2.7.8.26	adenosylcobinamide-GDP + α-ribazole -> coenzyme B12 + guanosine-5'-phosphate + H+	α-ribazole	89	RXN1G-248	1.3.1.10	a trans-delta2-cis,cis-delta5,23-C42:3-[acp] + NADH -> a cis,cis-delta5,23-C42:2-[acp] + NAD+	a cis,cis-delta5,23-C42:2-[acp]
179	2.3.1.157-RXN	2.3.1.157	D-glucosamine 1-phosphate + acetyl-CoA -> N-acetyl-glucosamine-1-phosphate + coenzyme A + H+	N-acetyl-glucosamine-1-phosphate					adenosylcobinamide-GDP					a trans-delta2-cis,cis-delta5,23-C42:3-[acp]
180	GALACTOKIN-RXN	2.7.1.6	α-D-galactose + ATP -> α-D-galactose 1-phosphate + ADP + 2 H+	α-D-galactose 1-phosphate	177	RXN-8077	2.7.7.68	(2S)-2-phospholactate + GTP + H+ -> (2S)-lactyl-2-diphospho-5'-guanosine + diphosphate	(2S)-2-phospholactate	90	RXN1G-334	2.3.1.179	a cis,cis-delta5,23-C42:2-[acp] + a malonyl-[acp] -> a cis,cis-delta7,25-3-oxo-C44:2-[acp] + a holo-[acyl-carrier-protein] synthase + CO2	a cis,cis-delta7,25-3-oxo-C44:2-[acp]
181	FADSYN-RXN	2.7.7.2	FMN + ATP -> FAD + diphosphate	FAD	178	DEPHOSPHOCOAKIN-RXN	2.7.1.24	dephospho-CoA + ATP -> ADP + coenzyme A + 2 H+	dephospho-CoA					a cis,cis-delta5,23-C42:2-[acp]
182	DTDPKIN-RXN	2.7.4.6	dTDP + ATP -> dTTP + ADP + H+	dTTP	179	NAG1P-URIDYLTRANS-RXN	2.7.7.23	N-acetyl-glucosamine-1-phosphate + UTP + H+ -> UDP-N-acetyl-D-glucosamine + diphosphate	N-acetyl-glucosamine-1-phosphate	91	RXN1G-384	1.1.1.100	a cis,cis-delta7,25-3-oxo-C44:2-[acp] + NADPH -> a cis,cis-delta7,25-3-hydroxyC44:2-[acp] + NADP+	a cis,cis-delta7,25-3-hydroxyC44:2-[acp]
183	2.7.7.60-RXN	2.7.7.60	2-C-methyl-D-erythritol-4-phosphate + CTP + H+ -> 4-(cytidine 5'-diphospho)-2-C-methyl-D-erythritol + diphosphate	4-(cytidine 5'-diphospho)-2-C-methyl-D-erythritol	180	GALACTURIDYLYLTRANS-RXN	2.7.7.12	UDP-D-glucose + α-D-galactose 1-phosphate -> α-D-glucose 1-phosphate + UDP-D-galactose	α-D-galactose 1-phosphate					a cis,cis-delta7,25-3-oxo-C44:2-[acp]
184	DXPREDISOM-RXN	1.1.1.267	1-deoxy-D-xylulose 5-phosphate + NADPH + H+ ← 2-C-methyl-D-erythritol-4-phosphate + NADP+	2-C-methyl-D-erythritol-4-phosphate	181	DTDPGLUCOSEPP-RXN	2.7.7.24	α-D-glucose 1-phosphate + dTTP + H+ -> dTDP-D-glucose + diphosphate	dTTP	92	RXN1G-468	1.3.1.10	a trans-delta2-cis,cis-delta7,25-C44:3-[acp] + NADH -> a cis,cis-delta7,25-C44:2-[acp] + NAD+	a cis,cis-delta7,25-C44:2-[acp]
185	PRPPSYN-RXN	2.7.6.1	ATP + D-ribose-5-phosphate -> 5-phospho-α-D-ribose 1-diphosphate + AMP + 2 H+	5-phospho-α-D-ribose 1-diphosphate	182	2.7.1.148-RXN	2.7.1.148	4-(cytidine 5'-diphospho)-2-C-methyl-D-erythritol + ATP -> 2-phospho-4-(cytidine 5'-diphospho)-2-C-methyl-D-erythritol + ADP + 2 H+	4-(cytidine 5'-diphospho)-2-C-methyl-D-erythritol					a trans-delta2-cis,cis-delta7,25-C44:3-[acp]
186	PYRIMSYN3-RXN	2.7.4.7	hydroxymethylpyrimidine phosphate + ATP -> 4-amino-5-hydroxymethyl-2-methylpyrimidine-pyrophosphate + ADP + H+	4-amino-5-hydroxymethyl-2-methylpyrimidine-pyrophosphate	183	2.7.7.60-RXN	2.7.7.60	2-C-methyl-D-erythritol-4-phosphate + CTP + H+ -> 4-(cytidine 5'-diphospho)-2-C-methyl-D-erythritol + diphosphate	2-C-methyl-D-erythritol-4-phosphate	93	RXN1G-557	2.3.1.179	a cis,cis-delta7,25-C44:2-[acp] + a malonyl-[acp] -> a cis,cis-delta9,27-3-oxo-C46:2-[acp] + a holo-[acyl-carrier-protein] synthase + CO2	a cis,cis-delta9,27-3-oxo-C46:2-[acp]
187	MEVALONATE-KINASE-RXN	2.7.1.36	(R)-mevalonate + ATP -> mevalonate-5-phosphate + ADP + 2 H+	mevalonate-5-phosphate	184	THI-P-KIN-RXN	2.7.4.16	thiamine-phosphate + ATP -> thiamine diphosphate + ADP + H+	thiamine-phosphate					a cis,cis-delta7,25-C44:2-[acp]
188	PTAALT-RXN	2.3.1.-	propanoyl-CoA + phosphate -> propionyl-P + coenzyme A	propionyl-P	185	PYRIMSYN3-RXN	2.7.4.7	hydroxymethylpyrimidine phosphate + ATP -> 4-amino-5-hydroxymethyl-2-methylpyrimidine-pyrophosphate + ADP + H+	hydroxymethylpyrimidine phosphate	94	RXN1G-613	1.1.1.100	a cis,cis-delta9,27-3-oxo-C46:2-[acp] + NADPH -> a cis,cis-delta9,27-3-hydroxyC46:2-[acp] + NADP+	a cis,cis-delta9,27-3-hydroxyC46:2-[acp]
189	GLUTKIN-RXN	2.7.2.11	L-glutamate + ATP -> L-glutamate-5-phosphate + ADP + H+	L-glutamate-5-phosphate	186	PHOSPHOMEVALONATE-KINASE-RXN	2.7.4.2	mevalonate-5-phosphate + ATP -> mevalonate-diphosphate + ADP + H+	mevalonate-5-phosphate					a cis,cis-delta9,27-3-oxo-C46:2-[acp]
190	ASPARTATEKIN-RXN	2.7.2.4	L-aspartate + ATP -> L-aspartyl-4-phosphate + ADP + H+	L-aspartyl-4-phosphate	187	DUDPKIN-RXN	2.7.4.6	dUDP + ATP -> dUTP + ADP + H+	dUDP	95	RXN1G-686	1.3.1.10	a trans-delta2-cis,cis-delta9,27-C46:3-[acp] + NADH -> a cis,cis-delta9,27-C46:2-[acp] + NAD+	a cis,cis-delta9,27-C46:2-[acp]
191	ACETYLGLUTKIN-RXN	2.7.2.8	N-acetyl-L-glutamate + ATP -> N-acetylglutamyl-phosphate + ADP + H+	N-acetylglutamyl-phosphate	188	DTDPKIN-RXN	2.7.4.6	dTDP + ATP -> dTTP + ADP + H+	dTDP					a trans-delta2-cis,cis-delta9,27-C46:3-[acp]
192	N-ACETYLTRANSFER-RXN	2.3.1.1	L-glutamate + acetyl-CoA -> N-acetyl-L-glutamate + coenzyme A + H+	N-acetyl-L-glutamate	189	DADPKIN-RXN	2.7.4.6	2'-deoxyadenosine-5'-diphosphate + ATP -> dATP + ADP	2'-deoxyadenosine-5'-diphosphate	96	RXN1G-818	2.3.1.179	a cis,cis-delta9,27-C46:2-[acp] + a malonyl-[acp] -> a cis,cis-delta11,29-3-oxo-C48:2-[acp] + a holo-[acyl-carrier-protein] synthase + CO2	a cis,cis-delta11,29-3-oxo-C48:2-[acp]
193	SHIKIMATE-KINASE-RXN	2.7.1.71	shikimate + ATP -> shikimate-3-phosphate + ADP + 2 H+	shikimate-3-phosphate	190	PROPKIN-RXN	2.7.2.15	ADP + propionyl-P + H+ ← ATP + propionate	propionyl-P					a cis,cis-delta9,27-C46:2-[acp]
194	RIBOFLAVIN-SYN-RXN	2.5.1.9	2 6,7-dimethyl-8-(1-D-ribityl)lumazine + H+ -> 5-amino-6-(D-ribitylamino)uracil + riboflavin	riboflavin	191	GLUTSEMIALDEHYDROG-RXN	1.2.1.41	L-glutamate-5-phosphate + NADPH + H+ ← L-glutamate γ-semialdehyde + phosphate + NADP+	L-glutamate-5-phosphate	97	RXN1G-853	1.1.1.100	a cis,cis-delta11,29-3-oxo-C48:2-[acp] + NADPH -> a cis,cis-delta11,29-3-hydroxyC48:2-[acp] + NADP+	a cis,cis-delta11,29-3-hydroxyC48:2-[acp]
195	1.1.1.34-RXN	1.1.1.34	2 NADPH + (S)-3-hydroxy-3-methylglutaryl-CoA + 2 H+ ← 2 NADP+ + (R)-mevalonate + coenzyme A	(R)-mevalonate	192	ASPARTATE-SEMIALDEHYDE-DEHYDROGENASE-RXN	1.2.1.11	NADPH + L-aspartyl-4-phosphate + H+ ← NADP+ + phosphate + L-aspartate-semialdehyde	L-aspartyl-4-phosphate					a cis,cis-delta11,29-3-oxo-C48:2-[acp]
196	HOMOSERDEHYDROG-RXN	1.1.1.3	L-aspartate-semialdehyde + NAD(P)H + H+ ← L-homoserine + NAD(P)+	L-homoserine	193	N-ACETYLGLUTPREDUCT-RXN	1.2.1.38	N-acetylglutamyl-phosphate + NADPH + H+ ← N-acetyl-L-glutamate 5-semialdehyde + NADP+ + phosphate	N-acetylglutamyl-phosphate	98	RXN1G-915	1.3.1.10	a trans-delta2-cis,cis-delta11,29-C48:3-[acp] + NADH -> a cis,cis-delta11,29-C48:2-[acp] + NAD+	a cis,cis-delta11,29-C48:2-[acp]
197	SUCROSE-PHOSPHORYLASE-RXN	2.4.1.7	sucrose + phosphate -> D-fructose + α-D-glucose 1-phosphate	D-fructose	194	ACETYLGLUTKIN-RXN	2.7.2.8	N-acetyl-L-glutamate + ATP -> N-acetylglutamyl-phosphate + ADP + H+	N-acetyl-L-glutamate					a trans-delta2-cis,cis-delta11,29-C48:3-[acp]
198	ADENYLYLSULFKIN-RXN	2.7.1.25	adenosine 5'-phosphosulfate + ATP -> phosphoadenosine-5'-phosphosulfate + ADP + 2 H+	phosphoadenosine-5'-phosphosulfate	195	THI-P-SYN-RXN	2.5.1.3	4-methyl-5-(β-hydroxyethyl)thiazole phosphate + 4-amino-5-hydroxymethyl-2-methylpyrimidine-pyrophosphate + H+ -> thiamine-phosphate + diphosphate	4-amino-5-hydroxymethyl-2-methylpyrimidine-pyrophosphate	99	RXN1G-1015	2.3.1.179	a cis,cis-delta11,29-C48:2-[acp] + a malonyl-[acp] -> a cis,cis-delta13,31-3-oxo-C50:2-[acp] + a holo-[acyl-carrier-protein] synthase + CO2	a cis,cis-delta13,31-3-oxo-C50:2-[acp]
199	DXS-RXN	2.2.1.7	pyruvate + D-glyceraldehyde-3-phosphate + H+ -> 1-deoxy-D-xylulose 5-phosphate + CO2	1-deoxy-D-xylulose 5-phosphate					4-methyl-5-(β-hydroxyethyl)thiazole phosphate					a cis,cis-delta11,29-C48:2-[acp]
200	R101-RXN	2.6.1.76	L-aspartate-semialdehyde + L-glutamate ← L-2,4-diaminobutanoate + 2-oxoglutarate	L-2,4-diaminobutanoate	196	2.5.1.19-RXN	2.5.1.19	shikimate-3-phosphate + phosphoenolpyruvate -> 5-enolpyruvyl-shikimate-3-phosphate + phosphate	shikimate-3-phosphate	100	RXN1G-1050	1.1.1.100	a cis,cis-delta13,31-3-oxo-C50:2-[acp] + NADPH -> a cis,cis-delta13,31-3-hydroxyC50:2-[acp] + NADP+	a cis,cis-delta13,31-3-hydroxyC50:2-[acp]
201	PSERTRANSAMPYR-RXN	2.6.1.52	2-oxo-3-hydroxy-4-phosphobutanoate + L-glutamate -> 4-(phosphonooxy)-threonine + 2-oxoglutarate	4-(phosphonooxy)-threonine	197	SHIKIMATE-KINASE-RXN	2.7.1.71	shikimate + ATP -> shikimate-3-phosphate + ADP + 2 H+	shikimate					a cis,cis-delta13,31-3-oxo-C50:2-[acp]
202	ERYTHRON4PDEHYDROG-RXN	1.1.1.290	erythronate-4-phosphate + NAD+ -> 2-oxo-3-hydroxy-4-phosphobutanoate + NADH + H+	2-oxo-3-hydroxy-4-phosphobutanoate	198	RIBOFLAVINKIN-RXN	2.7.1.26	riboflavin + ATP -> FMN + ADP + 2 H+	riboflavin	101	RXN1G-1117	1.3.1.10	a trans-delta2-cis,cis-delta13,31-C50:3-[acp] + NADH -> a cis,cis-delta13,31-C50:2-[acp] + NAD+	a cis,cis-delta13,31-C50:2-[acp]
203	PGLYCDEHYDROG-RXN	1.1.1.95	3-phospho-D-glycerate + NAD+ -> 3-phospho-hydroxypyruvate + NADH + H+	3-phospho-hydroxypyruvate	199	PNPOXI-RXN	1.4.3.5	pyridoxine-5'-phosphate + oxygen -> hydrogen peroxide + pyridoxal 5'-phosphate	pyridoxine-5'-phosphate					a trans-delta2-cis,cis-delta13,31-C50:3-[acp]
204	PHEAMINOTRANS-RXN	2.6.1.57	phenylpyruvate + L-glutamate -> L-phenylalanine + 2-oxoglutarate	L-phenylalanine	200	MEVALONATE-KINASE-RXN	2.7.1.36	(R)-mevalonate + ATP -> mevalonate-5-phosphate + ADP + 2 H+	(R)-mevalonate	102	RXN1G-1212	2.3.1.179	a cis,cis-delta13,31-C50:2-[acp] + a malonyl-[acp] -> a cis,cis-delta15,33-3-oxo-C52:2-[acp] + a holo-[acyl-carrier-protein] synthase + CO2	a cis,cis-delta15,33-3-oxo-C52:2-[acp]
205	GABATRANSAM-RXN	2.6.1.19	2-oxoglutarate + 4-aminobutyrate -> L-glutamate + succinate semialdehyde	succinate semialdehyde	201	FRUCTOKINASE-RXN	2.7.1.4	D-fructose + ATP -> D-fructose-6-phosphate + ADP + 2 H+	D-fructose					a cis,cis-delta13,31-C50:2-[acp]
206	7KAPSYN-RXN	2.3.1.47	pimeloyl-CoA + L-alanine + H+ -> CO2 + 7-keto-8-aminopelargonate + coenzyme A	7-keto-8-aminopelargonate	202	1.8.4.8-RXN	1.8.4.8	phosphoadenosine-5'-phosphosulfate + a reduced thioredoxin ← adenosine 3',5'-bisphosphate + sulfite + an oxidized thioredoxin	phosphoadenosine-5'-phosphosulfate	103	RXN1G-1247	1.1.1.100	a cis,cis-delta15,33-3-oxo-C52:2-[acp] + NADPH -> a cis,cis-delta15,33-3-hydroxyC52:2-[acp] + NADP+	a cis,cis-delta15,33-3-hydroxyC52:2-[acp]
207	BRANCHED-CHAINAMINOTRANSFERLEU-RXN	2.6.1.42	L-glutamate + 4-methyl-2-oxopentanoate ← L-leucine + 2-oxoglutarate	L-leucine	203	PDXJ-RXN	2.6.99.2	1-deoxy-D-xylulose 5-phosphate + 1-amino-propan-2-one-3-phosphate -> pyridoxine-5'-phosphate + phosphate + 2 H2O + H+	1-amino-propan-2-one-3-phosphate					a cis,cis-delta15,33-3-oxo-C52:2-[acp]
208	BRANCHED-CHAINAMINOTRANSFERILEU-RXN	2.6.1.42	L-glutamate + 2-keto-3-methyl-valerate ← L-isoleucine + 2-oxoglutarate + H+	L-isoleucine	204	R102-RXN	2.3.1.178	L-2,4-diaminobutanoate + acetyl-CoA -> N-acetyl-L-2,4-diaminobutanoate + coenzyme A + H+	L-2,4-diaminobutanoate	104	RXN1G-1325	1.3.1.10	a trans-delta2-cis,cis-delta15,33-C52:3-[acp] + NADH -> a cis,cis-delta15,33-C52:2-[acp] + NAD+	a cis,cis-delta15,33-C52:2-[acp]
209	N-ACETYLGLUTPREDUCT-RXN	1.2.1.38	N-acetylglutamyl-phosphate + NADPH + H+ ← N-acetyl-L-glutamate 5-semialdehyde + NADP+ + phosphate	N-acetyl-L-glutamate 5-semialdehyde	205	1.1.1.262-RXN	1.1.1.262	4-(phosphonooxy)-threonine + NAD+ -> NADH + (2S)-2-amino-3-oxo-4-phosphonooxybutanoate + 2 H+	4-(phosphonooxy)-threonine					a trans-delta2-cis,cis-delta15,33-C52:3-[acp]
210	3-HYDROXYISOBUTYRATE-DEHYDROGENASE-RXN	1.1.1.31	(S)-3-hydroxy-isobutyrate + NAD+ -> NADH + (S)-methylmalonate-semialdehyde + H+	(S)-methylmalonate-semialdehyde	206	PSERTRANSAMPYR-RXN	2.6.1.52	2-oxo-3-hydroxy-4-phosphobutanoate + L-glutamate -> 4-(phosphonooxy)-threonine + 2-oxoglutarate	2-oxo-3-hydroxy-4-phosphobutanoate	105	RXN1G-94	2.3.1.179	a cis,cis-delta15,33-C52:2-[acp] + a malonyl-[acp] -> a cis,cis-delta17,35-3-oxo-C54:2-[acp] + a holo-[acyl-carrier-protein] synthase + CO2	a cis,cis-delta17,35-3-oxo-C54:2-[acp]
211	UDPNACETYLGLUCOSAMENOLPYRTRANS-RXN	2.5.1.7	UDP-N-acetyl-D-glucosamine + phosphoenolpyruvate -> UDP-N-acetylglucosamine-enolpyruvate + phosphate	UDP-N-acetylglucosamine-enolpyruvate	207	PSERTRANSAM-RXN	2.6.1.52	L-glutamate + 3-phospho-hydroxypyruvate ← 3-phospho-L-serine + 2-oxoglutarate	3-phospho-hydroxypyruvate					a cis,cis-delta15,33-C52:2-[acp]
212	LUMAZINESYN-RXN	2.5.1.78	5-amino-6-(D-ribitylamino)uracil + 1-deoxy-L-glycero-tetrulose 4-phosphate -> 6,7-dimethyl-8-(1-D-ribityl)lumazine + phosphate + 2 H2O + H+	6,7-dimethyl-8-(1-D-ribityl)lumazine	208	DAPASYN-RXN	2.6.1.62	S-adenosyl-L-methionine + 7-keto-8-aminopelargonate -> S-adenosyl-4-methylthio-2-oxobutanoate + 7,8-diaminopelargonate	7-keto-8-aminopelargonate	106	RXN1G-184	1.1.1.100	a cis,cis-delta17,35-3-oxo-C54:2-[acp] + NADPH -> a cis,cis-delta17,35-3-hydroxyC54:2-[acp] + NADP+	a cis,cis-delta17,35-3-hydroxyC54:2-[acp]
213	R343-RXN	1.16.8.1	2 cob(II)yrinate a,c-diamide + FMNH2 ← 2 cob(I)yrinate a,c-diamide + FMN + 3 H+	cob(I)yrinate a,c-diamide	209	BRANCHED-CHAINAMINOTRANSFERLEU-RXN	2.6.1.42	L-glutamate + 4-methyl-2-oxopentanoate ← L-leucine + 2-oxoglutarate	4-methyl-2-oxopentanoate					a cis,cis-delta17,35-3-oxo-C54:2-[acp]
214	QUINOLINATE-SYNTHA-RXN	2.5.1.72	α-iminosuccinate + dihydroxyacetone phosphate -> quinolinate + phosphate + 2 H2O	quinolinate	210	LEUCINE--TRNA-LIGASE-RXN	6.1.1.4	L-leucine + tRNAleu + ATP -> L-leucyl-tRNAleu + diphosphate + AMP	L-leucine	107	RXN1G-276	1.3.1.10	a trans-delta2-cis,cis-delta17,35-C54:3-[acp] + NADH -> a cis,cis-delta17,35-C54:2-[acp] + NAD+	a cis,cis-delta17,35-C54:2-[acp]
215	L-ASPARTATE-OXID-RXN	1.4.3.16	L-aspartate + oxygen -> α-iminosuccinate + hydrogen peroxide + H+	α-iminosuccinate	211	ISOLEUCINE--TRNA-LIGASE-RXN	6.1.1.5	tRNAile + L-isoleucine + ATP -> L-isoleucyl-tRNAile + diphosphate + AMP	L-isoleucine					a trans-delta2-cis,cis-delta17,35-C54:3-[acp]
216	DMK-RXN	2.5.1.74	all-trans-octaprenyl diphosphate + 1,4-dihydroxy-2-naphthoate + H+ -> demethylmenaquinol-8 + diphosphate + CO2	demethylmenaquinol-8	212	ACETYLORNTRANSAM-RXN	2.6.1.11	L-glutamate + N-acetyl-L-glutamate 5-semialdehyde ← N-acetyl-L-ornithine + 2-oxoglutarate	N-acetyl-L-glutamate 5-semialdehyde	108	RXN1G-374	2.3.1.179	a cis,cis-delta17,35-C54:2-[acp] + a malonyl-[acp] -> a cis,cis-delta19,37-3-oxo-C56:2-[acp] + a holo-[acyl-carrier-protein] synthase + CO2	a cis,cis-delta19,37-3-oxo-C56:2-[acp]
217	SERINE-O-ACETTRAN-RXN	2.3.1.30	L-serine + acetyl-CoA -> O-acetyl-L-serine + coenzyme A	O-acetyl-L-serine	213	UDPNACETYLMURAMATEDEHYDROG-RXN	1.1.1.158	NADPH + UDP-N-acetylglucosamine-enolpyruvate + H+ ← NADP+ + UDP-N-acetylmuramate	UDP-N-acetylglucosamine-enolpyruvate					a cis,cis-delta17,35-C54:2-[acp]
218	DIHYDROOROTATE-DEHYDROGENASE-RXN	1.3.5.2	(S)-dihydroorotate + a quinone -> a quinol + orotate	orotate	214	RIBOFLAVIN-SYN-RXN	2.5.1.9	2 6,7-dimethyl-8-(1-D-ribityl)lumazine + H+ -> 5-amino-6-(D-ribitylamino)uracil + riboflavin	6,7-dimethyl-8-(1-D-ribityl)lumazine	109	RXN1G-409	1.1.1.100	a cis,cis-delta19,37-3-oxo-C56:2-[acp] + NADPH -> a cis,cis-delta19,37-3-hydroxy-C56:2-[acp] + NADP+	a cis,cis-delta19,37-3-hydroxy-C56:2-[acp]
219	RXN-8771	1.14.99.40	FMNH2 + NADH + oxygen + H+ -> 5,6-dimethylbenzimidazole + D-erythrose-4-phosphate + unknown + NAD+	5,6-dimethylbenzimidazole	215	R344-RXN	2.5.1.17	cob(I)yrinate a,c-diamide + ATP -> adenosyl-cobyrinate a,c-diamide + PPPi + H+	cob(I)yrinate a,c-diamide					a cis,cis-delta19,37-3-oxo-C56:2-[acp]
220	RXN0-5405	2.4.1.129	2 N-acetylmuramoyl-L-alanyl-D-glutamyl-meso-2,6-diaminopimelyl-D-alanyl-D-alanine-diphosphoundecaprenyl-N-acetylglucosamine + H+ -> a peptidoglycan dimer (meso-diaminopimelate containing) + di-trans,poly-cis-undecaprenyl diphosphate	a peptidoglycan dimer (meso-diaminopimelate containing)	216	QUINOPRIBOTRANS-RXN	2.4.2.19	5-phospho-α-D-ribose 1-diphosphate + quinolinate + 2 H+ -> CO2 + diphosphate + nicotinate mononucleotide	quinolinate	110	RXN1G-617	1.1.1.100	a cis,cis-delta21,39-3-oxo-C58:2-[acp] + NADPH -> a cis,cis-delta21,39-3-hydroxyC58:2-[acp] + NADP+	a cis,cis-delta21,39-3-hydroxyC58:2-[acp]
221	NACGLCTRANS-RXN	2.4.1.227	N-acetylmuramoyl-L-alanyl-D-glutamyl-meso-2,6-diaminopimelyl-D-alanyl-D-alanine-diphosphoundecaprenol + UDP-N-acetyl-D-glucosamine -> N-acetylmuramoyl-L-alanyl-D-glutamyl-meso-2,6-diaminopimelyl-D-alanyl-D-alanine-diphosphoundecaprenyl-N-acetylglucosamine + uridine-5'-diphosphate + 2 H+	N-acetylmuramoyl-L-alanyl-D-glutamyl-meso-2,6-diaminopimelyl-D-alanyl-D-alanine-diphosphoundecaprenyl-N-acetylglucosamine	217	QUINOLINATE-SYNTHA-RXN	2.5.1.72	α-iminosuccinate + dihydroxyacetone phosphate -> quinolinate + phosphate + 2 H2O	α-iminosuccinate					a cis,cis-delta21,39-3-oxo-C58:2-[acp]
222	GLYCOPHOSPHORYL-RXN	2.4.1.1	a glycogen + phosphate -> a limit dextrin + α-D-glucose 1-phosphate	a limit dextrin	218	ADOMET-DMK-METHYLTRANSFER-RXN	2.1.1.163	demethylmenaquinol-8 + S-adenosyl-L-methionine -> menaquinol-8 + S-adenosyl-L-homocysteine + H+	demethylmenaquinol-8	111	RXN1G-1057	1.3.1.10	a trans-delta2-cis,cis-delta19,31-C50:3-[acp] + NADH -> a cis,cis-delta19,31-C50:2-[acp] + NAD+	a cis,cis-delta19,31-C50:2-[acp]
223	RXN-6380	2.4.1.-	mono-trans, poly-cis-decaprenyl phosphate + UDP-N-acetyl-D-glucosamine -> mono-trans, poly-cis-decaprenyl-N-acetyl-α-D-glucosaminyl-pyrophosphate + uridine-5'-phosphate	mono-trans, poly-cis-decaprenyl-N-acetyl-α-D-glucosaminyl-pyrophosphate	219	ACSERLY-RXN	2.5.1.47	O-acetyl-L-serine + hydrogen sulfide -> L-cysteine + acetate + H+	O-acetyl-L-serine					a trans-delta2-cis,cis-delta19,31-C50:3-[acp]
224	RXN-11301	2.4.1.129	2 N-acetylglucosamine--N-acetylmuramyl-(pentapeptide) pyrophosphoryl-decaprenol -> a peptidoglycan dimer (mycobacteria) + mono-trans, poly-cis-decaprenyl diphosphate	a peptidoglycan dimer (mycobacteria)	220	OROPRIBTRANS-RXN	2.4.2.10	5-phospho-α-D-ribose 1-diphosphate + orotate ← orotidine-5'-phosphate + diphosphate	orotate	112	RXN1G-471	1.3.1.10	a trans-delta2-cis,cis-delta19,37-C56:3-[acp] + NADH -> a cis,cis-delta19-37-C56:2-[acp] + NAD+	a cis,cis-delta19-37-C56:2-[acp]
225	RXN-11029	2.4.1.227	N-acetylmuramoyl-pentapeptide-diphospho-decaprenol + UDP-N-acetyl-D-glucosamine -> N-acetylglucosamine--N-acetylmuramyl-(pentapeptide) pyrophosphoryl-decaprenol + uridine-5'-diphosphate + H+	N-acetylglucosamine--N-acetylmuramyl-(pentapeptide) pyrophosphoryl-decaprenol	221	DMBPPRIBOSYLTRANS-RXN	2.4.2.21	nicotinate mononucleotide + 5,6-dimethylbenzimidazole -> nicotinate + α-ribazole-5'-P + H+	5,6-dimethylbenzimidazole					a trans-delta2-cis,cis-delta19,37-C56:3-[acp]
226	RXN-11089	2.4.1.-	a β-D-Galf-(1->6)-β-(D-Galf)n-Rha-GlcNAc-P-P-C50 + UDP-D-galacto-1,4-furanose -> a β-D-Galf-(1->5)-β-(D-Galf)(n+1)-Rha-GlcNAc-P-P-C50 + uridine-5'-diphosphate	a galactofuran ending with a galactofuranosyl (1->5) linkage	222	RXN-11302	3.4.16.4	a peptidoglycan dimer (meso-diaminopimelate containing) + 2 H2O -> a peptidoglycan with D,D cross-links (meso-diaminopimelate containing) + di-trans,poly-cis-undecaprenyl diphosphate + 2 D-alanine	a peptidoglycan dimer (meso-diaminopimelate containing)	113	RXN1G-679	1.3.1.10	a trans-delta2-cis,cis-delta21,39-C58:3-[acp] + NADH -> a cis,cis-delta21,39-C58:2-[acp] + NAD+	a cis,cis-delta21,39-C58:2-[acp]
227	RXN-11077	2.4.1.-	a β-D-Galf-(1->5)-β-(D-Galf)n-Rha-GlcNAc-P-P-C50 + UDP-D-galacto-1,4-furanose -> a β-D-Galf-(1->6)-β-(D-Galf)(n+1)-Rha-GlcNAc-P-P-C50 + uridine-5'-diphosphate	a galactofuran ending with a galactofuranosyl (1->6) linkage	223	RXN0-5405	2.4.1.129	2 N-acetylmuramoyl-L-alanyl-D-glutamyl-meso-2,6-diaminopimelyl-D-alanyl-D-alanine-diphosphoundecaprenyl-N-acetylglucosamine + H+ -> a peptidoglycan dimer (meso-diaminopimelate containing) + di-trans,poly-cis-undecaprenyl diphosphate	N-acetylmuramoyl-L-alanyl-D-glutamyl-meso-2,6-diaminopimelyl-D-alanyl-D-alanine-diphosphoundecaprenyl-N-acetylglucosamine					a trans-delta2-cis,cis-delta21,39-C58:3-[acp]
228	RXN-11072	2.4.1.-	rhamnosyl-N-acetyl-glucosaminyl-decaprenyl diphosphate + UDP-D-galacto-1,4-furanose -> galactofuranosyl-rhamnosyl-N-acetyl-glucosaminyl-decaprenyl diphosphate + uridine-5'-diphosphate + H+	galactofuranosyl-rhamnosyl-N-acetyl-glucosaminyl-decaprenyl diphosphate	224	RXN-9023	2.4.1.25	a limit dextrin -> a limit dextrin with short branches	a limit dextrin	114	RXN1G-3613	2.1.1.-	a cis,cis-delta21,39-C58:2-[acp] -> a cis-delta21-39-hydroxy-40-methyl-C59:1-[acp]	a cis-delta21-39-hydroxy-40-methyl-C59:1-[acp]
229	RXN-11070	2.4.1.-	mono-trans, poly-cis-decaprenyl-N-acetyl-α-D-glucosaminyl-pyrophosphate + dTDP-α-L-rhamnose -> rhamnosyl-N-acetyl-glucosaminyl-decaprenyl diphosphate + dTDP + H+	rhamnosyl-N-acetyl-glucosaminyl-decaprenyl diphosphate	225	RXN-11301	2.4.1.129	2 N-acetylglucosamine--N-acetylmuramyl-(pentapeptide) pyrophosphoryl-decaprenol -> a peptidoglycan dimer (mycobacteria) + mono-trans, poly-cis-decaprenyl diphosphate	N-acetylglucosamine--N-acetylmuramyl-(pentapeptide) pyrophosphoryl-decaprenol					a cis,cis-delta21,39-C58:2-[acp]
230	DTDPDEHYRHAMREDUCT-RXN	1.1.1.133	NADPH + dTDP-4-dehydro-6-deoxy-L-mannose + H+ ← NADP+ + dTDP-α-L-rhamnose	dTDP-α-L-rhamnose	226	RXN-11077	2.4.1.-	a β-D-Galf-(1->5)-β-(D-Galf)n-Rha-GlcNAc-P-P-C50 + UDP-D-galacto-1,4-furanose -> a β-D-Galf-(1->6)-β-(D-Galf)(n+1)-Rha-GlcNAc-P-P-C50 + uridine-5'-diphosphate	a galactofuran ending with a galactofuranosyl (1->5) linkage	115	RXN1G-45	2.1.1.-	a cis,cis-delta19,31-C50:2-[acp] -> a C52-α-meroacyl-[acp]	a C52-α-meroacyl-[acp]
231	CELLULOSE-SYNTHASE-UDP-FORMING-RXN	2.4.1.12	UDP-D-glucose + (1,4-β-D-glucosyl)(n) -> (1,4-β-D-glucosyl)(n+1) + uridine-5'-diphosphate	cellulose	227	RXN-11089	2.4.1.-	a β-D-Galf-(1->6)-β-(D-Galf)n-Rha-GlcNAc-P-P-C50 + UDP-D-galacto-1,4-furanose -> a β-D-Galf-(1->5)-β-(D-Galf)(n+1)-Rha-GlcNAc-P-P-C50 + uridine-5'-diphosphate	a galactofuran ending with a galactofuranosyl (1->6) linkage					a cis,cis-delta19,31-C50:2-[acp]
232	HYDROXYMETHYLGLUTARYL-COA-SYNTHASE-RXN	2.3.3.10	acetoacetyl-CoA + acetyl-CoA + H2O -> (S)-3-hydroxy-3-methylglutaryl-CoA + coenzyme A + H+	(S)-3-hydroxy-3-methylglutaryl-CoA	228	RXN-11075	2.4.1.-	galactofuranosyl-rhamnosyl-N-acetyl-glucosaminyl-decaprenyl diphosphate + UDP-D-galacto-1,4-furanose -> β-D-Galf-(1->5)-β-D-Galf-rhamnosyl-N-acetyl-glucosaminyl-decaprenyl diphosphate + uridine-5'-diphosphate + H+	galactofuranosyl-rhamnosyl-N-acetyl-glucosaminyl-decaprenyl diphosphate	116	RXN1G-3256	2.1.1.79	a trans-delta18-37-hydroxy-38-methyl-C58:1-[acp] -> a trans-methoxy-C60-meroacyl-[acp]	a trans-methoxy-C60-meroacyl-[acp]
233	RXN-6601	2.3.2.2	a standard α amino acid + glutathione ← a 5-L-glutamyl-L-amino acid + cysteinylglycine	cysteinylglycine	229	RXN-11072	2.4.1.-	rhamnosyl-N-acetyl-glucosaminyl-decaprenyl diphosphate + UDP-D-galacto-1,4-furanose -> galactofuranosyl-rhamnosyl-N-acetyl-glucosaminyl-decaprenyl diphosphate + uridine-5'-diphosphate + H+	rhamnosyl-N-acetyl-glucosaminyl-decaprenyl diphosphate					a trans-delta18-37-hydroxy-38-methyl-C58:1-[acp]
234	RXN-10837	2.3.1.-	demethyl-phosphinothricin + acetyl-CoA -> N-acetyl demethylphosphinothricin + coenzyme A + H+	N-acetyl demethylphosphinothricin	230	RXN-11070	2.4.1.-	mono-trans, poly-cis-decaprenyl-N-acetyl-α-D-glucosaminyl-pyrophosphate + dTDP-α-L-rhamnose -> rhamnosyl-N-acetyl-glucosaminyl-decaprenyl diphosphate + dTDP + H+	mono-trans, poly-cis-decaprenyl-N-acetyl-α-D-glucosaminyl-pyrophosphate	117	RXN1G-3667	2.1.1.-	a trans-delta20-39-hydroxy-40-methyl-C60:1-[acp] -> a trans-keto-C61-meroacyl-[acp]	a trans-keto-C61-meroacyl-[acp]
235	OHACYL-COA-DEHYDROG-RXN	1.1.1.35	NAD+ + a (3S)-3-hydroxyacyl-CoA -> 3-oxoacyl-CoA + NADH	3-oxoacyl-CoA					dTDP-α-L-rhamnose					a trans-delta20-39-hydroxy-40-methyl-C60:1-[acp]
236	ACETOOHBUTSYN-RXN	2.2.1.6	pyruvate + 2-oxobutanoate + H+ -> 2-aceto-2-hydroxy-butanoate + CO2	2-aceto-2-hydroxy-butanoate	231	CELLULOSE-SYNTHASE-UDP-FORMING-RXN	2.4.1.12	UDP-D-glucose + (1,4-β-D-glucosyl)(n) -> (1,4-β-D-glucosyl)(n+1) + uridine-5'-diphosphate	cellulose	118	RXN1G-3993	2.3.1.86	a C52-α-meroacyl-[acp] + ATP -> α-meroacyl-AMP + ADP + phosphate + a holo-[acp]	α-meroacyl-AMP
237	ACETOLACTSYN-RXN	2.2.1.6	2 pyruvate + H+ -> (S)-2-acetolactate + CO2	(S)-2-acetolactate	232	1.1.1.34-RXN	1.1.1.34	2 NADPH + (S)-3-hydroxy-3-methylglutaryl-CoA + 2 H+ ← 2 NADP+ + (R)-mevalonate + coenzyme A	(S)-3-hydroxy-3-methylglutaryl-CoA					a C52-α-meroacyl-[acp]
238	3-CH3-2-OXOBUTANOATE-OH-CH3-XFER-RXN	2.1.2.11	2-oxoisovalerate + 5,10-methylene-THF + H2O -> 2-dehydropantoate + tetrahydrofolate + 2 H+	2-dehydropantoate	233	RXN-6622	3.4.11.2	cysteinylglycine + H2O -> L-cysteine + glycine	cysteinylglycine	119	RXN1G-4140	2.3.1.86	a cis-methoxy-C59-meroacyl-[acp] + ATP -> cis-methoxy-meroacyl-AMP + ADP + phosphate + a holo-[acp]	cis-methoxy-meroacyl-AMP
239	UROPORIIIMETHYLTRANSA-RXN	2.1.1.107	S-adenosyl-L-methionine + uroporphyrinogen-III -> S-adenosyl-L-homocysteine + precorrin-1 + H+	precorrin-1	234	RXN-3641	2.3.1.174	3-oxoadipyl-CoA + coenzyme A ← succinyl-CoA + acetyl-CoA	3-oxoadipyl-CoA					a cis-methoxy-C59-meroacyl-[acp]
240	RXN6666-7	2.1.1.6	S-adenosyl-L-methionine + dopamine -> S-adenosyl-L-homocysteine + 3-methoxytyramine + H+	3-methoxytyramine	235	RXN-10837	2.3.1.-	demethyl-phosphinothricin + acetyl-CoA -> N-acetyl demethylphosphinothricin + coenzyme A + H+	demethyl-phosphinothricin	120	RXN1G-4143	2.3.1.86	a trans-keto-C61-meroacyl-[acp] + ATP -> trans-keto-meroacyl-AMP + ADP + phosphate + a holo-[acp]	trans-keto-meroacyl-AMP
241	RXN-MG-PROTOPORPHYRIN-METHYLESTER-SYN	2.1.1.11	Mg-protoporphyrin + S-adenosyl-L-methionine -> S-adenosyl-L-homocysteine + magnesium-protoporphyrin IX 13-monomethyl ester	magnesium-protoporphyrin IX 13-monomethyl ester	236	KETOACYLCOATHIOL-RXN	2.3.1.16	3-oxoacyl-CoA + coenzyme A ← a 2,3,4-saturated fatty acyl CoA + acetyl-CoA	3-oxoacyl-CoA					a trans-keto-C61-meroacyl-[acp]
242	RXN-8675	2.1.1.107	S-adenosyl-L-methionine + precorrin-1 -> S-adenosyl-L-homocysteine + precorrin-2	precorrin-2	237	ACETOOHBUTREDUCTOISOM-RXN	1.1.1.86	2-aceto-2-hydroxy-butanoate + NADPH + H+ -> 2,3-dihydroxy-3-methylvalerate + NADP+	2-aceto-2-hydroxy-butanoate	121	RXN1G-4141	2.3.1.86	a trans-methoxy-C60-meroacyl-[acp] + ATP -> trans-methoxy-meroacyl-AMP + ADP + phosphate + a holo-[acp]	trans-methoxy-meroacyl-AMP
243	R322-RXN	2.1.1.152	precorrin-5 + S-adenosyl-L-methionine + H2O -> precorrin-6A + S-adenosyl-L-homocysteine + acetate + H+	precorrin-6A	238	2-DEHYDROPANTOATE-REDUCT-RXN	1.1.1.169	2-dehydropantoate + NADPH + H+ ← L-pantoate + NADP+	2-dehydropantoate					a trans-methoxy-C60-meroacyl-[acp]
244	2.1.1.133-RXN	2.1.1.133	S-adenosyl-L-methionine + precorrin-4 -> S-adenosyl-L-homocysteine + precorrin-5 + H+	precorrin-5	239	RXN-8675	2.1.1.107	S-adenosyl-L-methionine + precorrin-1 -> S-adenosyl-L-homocysteine + precorrin-2	precorrin-1	122	RXN1G-4142	2.3.1.86	a cis-keto-C60-meroacyl-[acp] + ATP -> cis-keto-meroacyl-AMP + ADP + phosphate + a holo-[acp]	cis-keto-meroacyl-AMP
245	2.1.1.131-RXN	2.1.1.131	precorrin-3B + S-adenosyl-L-methionine -> precorrin-4 + S-adenosyl-L-homocysteine + 2 H+	precorrin-4	240	2.1.1.130-RXN	2.1.1.130	precorrin-2 + S-adenosyl-L-methionine -> S-adenosyl-L-homocysteine + precorrin-3A + H+	precorrin-2					a cis-keto-C60-meroacyl-[acp]
246	1.3.1.54-RXN	1.3.1.54	precorrin-6A + NADPH + H+ ← precorrin-6B + NADP+	precorrin-6B	241	1.3.1.54-RXN	1.3.1.54	precorrin-6A + NADPH + H+ ← precorrin-6B + NADP+	precorrin-6A	123	RXN1G-181	2.1.1.-	α-meroacyl-AMP + 2-carboxyl-cerotoyl-CoA -> an α-meroacyl-[pks13-n-ppb] + a 2-carboxyl-cerotoyl-[pks13-c-ppb] + AMP + coenzyme A	an α-meroacyl-[pks13-n-ppb]
247	R321-RXN	1.14.13.83	precorrin-3A + NADH + oxygen + H+ -> precorrin-3B + NAD+ + H2O	precorrin-3B	242	R322-RXN	2.1.1.152	precorrin-5 + S-adenosyl-L-methionine + H2O -> precorrin-6A + S-adenosyl-L-homocysteine + acetate + H+	precorrin-5					α-meroacyl-AMP
248	2.1.1.130-RXN	2.1.1.130	precorrin-2 + S-adenosyl-L-methionine -> S-adenosyl-L-homocysteine + precorrin-3A + H+	precorrin-3A	243	DHHB-METHYLTRANSFER-RXN	2.1.1.-	3-demethylubiquinol-8 + S-adenosyl-L-methionine -> ubiquinol-8 + S-adenosyl-L-homocysteine + 2 H+	3-demethylubiquinol-8	124	RXN1G-98	2.1.1.-	cis-methoxy-meroacyl-AMP + 2-carboxyl-cerotoyl-CoA -> a cis-methoxy-meroacyl-[pks13-n-ppb] + a 2-carboxyl-cerotoyl-[pks13-c-ppb] + AMP + coenzyme A	a cis-methoxy-meroacyl-[pks13-n-ppb]
249	2-OCTAPRENYL-METHOXY-BENZOQ-METH-RXN	2.1.1.-	2-octaprenyl-6-methoxy-1,4-benzoquinol + S-adenosyl-L-methionine -> S-adenosyl-L-homocysteine + 2-octaprenyl-3-methyl-6-methoxy-1,4-benzoquinol + H+	2-octaprenyl-3-methyl-6-methoxy-1,4-benzoquinol	244	2.1.1.133-RXN	2.1.1.133	S-adenosyl-L-methionine + precorrin-4 -> S-adenosyl-L-homocysteine + precorrin-5 + H+	precorrin-4					cis-methoxy-meroacyl-AMP
250	2-OCTAPRENYL-6-METHOXYPHENOL-HYDROX-RXN	1.14.14.-	2-octaprenyl-6-methoxyphenol + oxygen + 4 H+ -> 2-octaprenyl-6-methoxy-1,4-benzoquinol + H2O	2-octaprenyl-6-methoxy-1,4-benzoquinol	245	2.1.1.132-RXN	2.1.1.132	precorrin-6B + 2 S-adenosyl-L-methionine -> precorrin-8x + 2 S-adenosyl-L-homocysteine + CO2 + 2 H+	precorrin-6B	125	RXN1G-297	2.1.1.-	trans-keto-meroacyl-AMP + 2-carboxyl-cerotoyl-CoA -> a trans-keto-meroacyl-[pks13-n-ppb] + a 2-carboxyl-cerotoyl-[pks13-c-ppb] + AMP + coenzyme A	a trans-keto-meroacyl-[pks13-n-ppb]
251	RXN0-901	1.17.1.4	xanthine + NAD+ + H2O -> urate + NADH + H+	urate	246	2.1.1.131-RXN	2.1.1.131	precorrin-3B + S-adenosyl-L-methionine -> precorrin-4 + S-adenosyl-L-homocysteine + 2 H+	precorrin-3B					trans-keto-meroacyl-AMP
252	RXN-7909	1.5.1.34	NADH + dihydrobiopterin + H+ -> NAD+ + tetrahydrobiopterin	tetrahydrobiopterin	247	R321-RXN	1.14.13.83	precorrin-3A + NADH + oxygen + H+ -> precorrin-3B + NAD+ + H2O	precorrin-3A	126	RXN1G-295	2.1.1.-	trans-methoxy-meroacyl-AMP + 2-carboxyl-cerotoyl-CoA -> a trans-methoxy-meroacyl-[pks13-n-ppb] + a 2-carboxyl-cerotoyl-[pks13-c-ppb] + AMP + coenzyme A	a trans-methoxy-meroacyl-[pks13-n-ppb]
253	PUTRESCINE-OXIDASE-RXN	1.4.3.10	putrescine + oxygen + H2O -> ammonia + hydrogen peroxide + 4-aminobutanal + H+	4-aminobutanal	248	2-OCTAPRENYL-METHOXY-BENZOQ-METH-RXN	2.1.1.-	2-octaprenyl-6-methoxy-1,4-benzoquinol + S-adenosyl-L-methionine -> S-adenosyl-L-homocysteine + 2-octaprenyl-3-methyl-6-methoxy-1,4-benzoquinol + H+	2-octaprenyl-6-methoxy-1,4-benzoquinol					trans-methoxy-meroacyl-AMP
254	24-DIAMINOPENTANOATE-DEHYDROGENASE-RXN	1.4.1.12	(2R,4S)-2, 4-diaminopentanoate + NAD(P)+ + H2O -> 2-amino-4-oxopentanoate + ammonia + NAD(P)H + H+	2-amino-4-oxopentanoate	249	URATE-OXIDASE-RXN	1.7.3.3	urate + oxygen + H2O -> 5-hydroxyisourate + hydrogen peroxide	urate	127	RXN1G-296	2.1.1.-	cis-keto-meroacyl-AMP + 2-carboxyl-cerotoyl-CoA -> a cis-keto-meroacyl-[pks13-n-ppb] + a 2-carboxyl-cerotoyl-[pks13-c-ppb] + AMP + coenzyme A	a cis-keto-meroacyl-[pks13-n-ppb]
255	1.4.1.11-RXN	1.4.1.11	(3S,5S)-3,5-diaminohexanoate + NAD+ + H2O -> (S)-5-amino-3-oxohexanoate + ammonia + NADH + 2 H+	(S)-5-amino-3-oxohexanoate	250	PHENYLALANINE-4-MONOOXYGENASE-RXN	1.14.16.1	L-phenylalanine + tetrahydrobiopterin + oxygen -> L-tyrosine + 4α-hydroxy-tetrahydrobiopterin	tetrahydrobiopterin					cis-keto-meroacyl-AMP
256	1.2.1.25-RXN	1.2.1.25	2-oxoisovalerate + NAD+ + coenzyme A -> isobutyryl-CoA + CO2 + NADH	isobutyryl-CoA	251	MEPROPCOA-FAD-RXN	1.3.99.12	isobutyryl-CoA + FAD + H+ -> methylacrylyl-CoA + FADH2	isobutyryl-CoA	128	RXN1G-576	2.1.1.-	an α-meroacyl-[pks13-n-ppb] -> an α-meroacyl-[pks13-ks]	an α-meroacyl-[pks13-ks]
257	RXN1F-72	1.3.1.75	divinyl protochlorophyllide a + NADPH + H+ -> monovinyl protochlorophyllide a + NADP+	monovinyl protochlorophyllide a	252	RXN1F-10	1.3.1.33	monovinyl protochlorophyllide a + NADPH + H+ ← chlorophyllide a + NADP+	monovinyl protochlorophyllide a					an α-meroacyl-[pks13-n-ppb]
258	1.3.1.56-RXN	1.3.1.56	NAD+ + cis-3-phenylcyclohexa-3,5-diene-1,2-diol -> biphenyl-2, 3-diol + NADH + H+	biphenyl-2, 3-diol	253	RXN1F-72	1.3.1.75	divinyl protochlorophyllide a + NADPH + H+ -> monovinyl protochlorophyllide a + NADP+	divinyl protochlorophyllide a	129	RXN1G-697	2.1.1.-	a cis-methoxy-meroacyl-[pks13-n-ppb] -> a cis-methoxy-meroacyl-[pks13-ks]	a cis-methoxy-meroacyl-[pks13-ks]
259	1.14.12.18-RXN	1.14.12.18	biphenyl + NADH + oxygen + H+ -> cis-3-phenylcyclohexa-3,5-diene-1,2-diol + NAD+	cis-3-phenylcyclohexa-3,5-diene-1,2-diol	254	BIPHENYL-23-DIOL-12-DIOXYGENASE-RXN	1.13.11.39	biphenyl-2, 3-diol + oxygen -> 2,6-dioxo-6-phenylhexa-3-enoate + H2O	biphenyl-2, 3-diol					a cis-methoxy-meroacyl-[pks13-n-ppb]
260	R221-RXN	1.1.99.-	octanol + an oxidized electron acceptor -> 1-octanal + a reduced electron acceptor	1-octanal	255	1.3.1.56-RXN	1.3.1.56	NAD+ + cis-3-phenylcyclohexa-3,5-diene-1,2-diol -> biphenyl-2, 3-diol + NADH + H+	cis-3-phenylcyclohexa-3,5-diene-1,2-diol	130	RXN1G-865	2.1.1.-	a trans-methoxy-meroacyl-[pks13-n-ppb] -> a trans-methoxy-meroacyl-[pks13-ks]	a trans-methoxy-meroacyl-[pks13-ks]
261	ERYTH4PDEHYDROG-RXN	1.2.1.72	D-erythrose-4-phosphate + NAD+ + H2O -> erythronate-4-phosphate + NADH + 2 H+	erythronate-4-phosphate	256	R222-RXN	1.2.1.3	1-octanal + NAD+ + H2O -> octanoate + NADH + 2 H+	1-octanal					a trans-methoxy-meroacyl-[pks13-n-ppb]
262	6-HYDROXYHEXANOATE-OXIDATION-RXN	1.1.1.258	6-hydroxyhexanoate + NAD+ -> 6-oxohexanoate + NADH + H+	6-oxohexanoate	257	ERYTHRON4PDEHYDROG-RXN	1.1.1.290	erythronate-4-phosphate + NAD+ -> 2-oxo-3-hydroxy-4-phosphobutanoate + NADH + H+	erythronate-4-phosphate	131	RXN1G-866	2.1.1.-	a cis-keto-meroacyl-[pks13-n-ppb] -> a cis-keto-meroacyl-[pks13-ks]	a cis-keto-meroacyl-[pks13-ks]
263	MOXXANAU-RXN	1.1.99.-	2-chloroethanol + an oxidized electron acceptor -> chloroacetaldehyde + a reduced electron acceptor	chloroacetaldehyde	258	6-OXOHEXANOATE-OXIDATION-RXN	1.2.1.63	6-oxohexanoate + NADP+ + H2O -> adipate + NADPH + 2 H+	6-oxohexanoate					a cis-keto-meroacyl-[pks13-n-ppb]
264	RXN0-882	1.17.7.1	2-C-methyl-D-erythritol-2,4-cyclodiphosphate + 2 a reduced ferredoxin ← 1-hydroxy-2-methyl-2-(E)-butenyl 4-diphosphate + 2 an oxidized ferredoxin + H2O	1-hydroxy-2-methyl-2-(E)-butenyl 4-diphosphate	259	ALDXANAU-RXN	1.2.-.-	chloroacetaldehyde + NAD+ + H2O -> chloroacetate + NADH + 2 H+	chloroacetaldehyde	132	RXN1G-867	2.1.1.-	a trans-keto-meroacyl-[pks13-n-ppb] -> a trans-keto-meroacyl-[pks13-ks]	a trans-keto-meroacyl-[pks13-ks]
265	CYCLOHEXANOL-DEHYDROGENASE-RXN	1.1.1.245	NAD+ + cyclohexanol -> NADH + cyclohexanone + H+	cyclohexanone	260	2-OCTAPRENYL-6-METHOXYPHENOL-HYDROX-RXN	1.14.14.-	2-octaprenyl-6-methoxyphenol + oxygen + 4 H+ -> 2-octaprenyl-6-methoxy-1,4-benzoquinol + H2O	2-octaprenyl-6-methoxyphenol					a trans-keto-meroacyl-[pks13-n-ppb]
266	4-HYDROXYBENZOATE-3-MONOOXYGENASE-RXN	1.14.13.2	4-hydroxybenzoate + NADPH + oxygen + H+ -> protocatechuate + NADP+ + H2O	protocatechuate	261	CYCLOHEXANONE-MONOOXYGENASE-RXN	1.14.13.22	cyclohexanone + NADPH + oxygen + H+ -> ε-caprolactone + NADP+ + H2O	cyclohexanone	133	RXN1G-886	2.1.1.-	an α-meroacyl-[pks13-ks] + a 2-carboxyl-cerotoyl-[pks13-c-ppb] -> a 3-oxo-C78-α-mycolate-[pks13-c-ppb] + CO2	a 3-oxo-C78-α-mycolate-[pks13-c-ppb]
267	RIBOFLAVINSYNREDUC-RXN	1.1.1.193	5-amino-6-(5'-phosphoribosylamino)uracil + NADPH + H+ ← 5-amino-6-(5-phospho-D-ribosylamino)uracil + NADP+	5-amino-6-(5-phospho-D-ribosylamino)uracil	262	1.13.11.6-RXN	1.13.11.6	3-hydroxyanthranilate + oxygen -> aminocarboxymuconate semialdehyde + H+	3-hydroxyanthranilate					an α-meroacyl-[pks13-ks]
268	HISTOLDEHYD-RXN	1.1.1.23	histidinol + NAD+ -> histidinal + NADH + H+	histidinal	263	R221-RXN	1.1.99.-	octanol + an oxidized electron acceptor -> 1-octanal + a reduced electron acceptor	octanol	134	RXN1G-887	2.1.1.-	a cis-methoxy-meroacyl-[pks13-ks] + a 2-carboxyl-cerotoyl-[pks13-c-ppb] -> a 3-oxo-C85-cis-methoxy-mycolate-[pks13-c-ppb] + CO2	a 3-oxo-C85-cis-methoxy-mycolate-[pks13-c-ppb]
269	1.1.1.264-RXN	1.1.1.264	NAD(P)+ + L-idonate -> NAD(P)H + 5-dehydro-D-gluconate + H+	5-dehydro-D-gluconate	264	HISTALDEHYD-RXN	1.1.1.23	histidinal + NAD+ + H2O -> L-histidine + NADH + 2 H+	histidinal					a cis-methoxy-meroacyl-[pks13-ks]
270	3-ISOPROPYLMALDEHYDROG-RXN	1.1.1.85	(2R,3S)-3-isopropylmalate + NAD+ -> (2S)-2-isopropyl-3-oxosuccinate + NADH + H+	(2S)-2-isopropyl-3-oxosuccinate	265	GLUCONATE-5-DEHYDROGENASE-RXN	1.1.1.69	NAD(P)H + 5-dehydro-D-gluconate + H+ ← NAD(P)+ + D-gluconate	5-dehydro-D-gluconate	135	RXN1G-888	2.1.1.-	a trans-methoxy-meroacyl-[pks13-ks] + a 2-carboxyl-cerotoyl-[pks13-c-ppb] -> a 3-oxo-C86-trans-methoxy-mycolate-[pks13-c-ppb] + CO2	a 3-oxo-C86-trans-methoxy-mycolate-[pks13-c-ppb]
271	1.1.1.262-RXN	1.1.1.262	4-(phosphonooxy)-threonine + NAD+ -> NADH + (2S)-2-amino-3-oxo-4-phosphonooxybutanoate + 2 H+	(2S)-2-amino-3-oxo-4-phosphonooxybutanoate	266	RXN490-3617	6.3.5.-	L-glutamine + L-aspartyl-tRNAasn + ATP -> L-glutamate + L-asparaginyl-tRNAasn + phosphate + ADP	L-aspartyl-tRNAasn					a trans-methoxy-meroacyl-[pks13-ks]
272	RXN490-3616	6.1.1.-	tRNAasn + L-aspartate + ATP -> L-aspartyl-tRNAasn + diphosphate + AMP	L-aspartyl-tRNAasn	267	6.3.5.7-RXN	6.3.5.7	L-glutamine + L-glutamyl-tRNAGln + ATP -> L-glutamate + L-glutaminyl-tRNAgln + phosphate + ADP	L-glutamyl-tRNAGln	136	RXN1G-890	2.1.1.-	a cis-keto-meroacyl-[pks13-ks] + a 2-carboxyl-cerotoyl-[pks13-c-ppb] -> a 3-oxo-C86-cis-keto-mycolate-[pks13-c-ppb] + CO2	a 3-oxo-C86-cis-keto-mycolate-[pks13-c-ppb]
273	3.1.4.14-RXN	3.1.4.14	a holo-[acp] + H2O -> 4'-phosphopantetheine + an apo-[acp]	an apo-[acp]	268	HOLO-ACP-SYNTH-RXN	2.7.8.7	an apo-[acp] + coenzyme A -> adenosine 3',5'-bisphosphate + a holo-[acp]	an apo-[acp]					a cis-keto-meroacyl-[pks13-ks]
274	RXN-9789	2.7.7.-	a ThiS sulfur-carrier protein + ATP -> an adenylated ThiS sulfur-carrier protein + diphosphate	an adenylated ThiS sulfur-carrier protein	269	RXN0-949	2.8.1.8	an octanoylated protein lipoyl-domain + 2 S-adenosyl-L-methionine + 2 S2- -> a lipoylated protein lipoyl-domain + 2 5'-deoxyadenosine + 2 L-methionine	an octanoylated protein lipoyl-domain	137	RXN1G-891	2.1.1.-	a trans-keto-meroacyl-[pks13-ks] + a 2-carboxyl-cerotoyl-[pks13-c-ppb] -> a 3-oxo-C87-trans-keto-mycolate-[pks13-c-ppb] + CO2	a 3-oxo-C87-trans-keto-mycolate-[pks13-c-ppb]
275	BIOTIN-CARBOXYL-RXN	6.3.4.14	a biotinylated BCCP (dimer) + bicarbonate + ATP -> phosphate + a carboxylated-biotinylated-BCCP + ADP	a carboxylated-biotinylated-BCCP	270	RXN-9789	2.7.7.-	a ThiS sulfur-carrier protein + ATP -> an adenylated ThiS sulfur-carrier protein + diphosphate	a ThiS sulfur-carrier protein					a trans-keto-meroacyl-[pks13-ks]
276	BIOTINLIG-RXN	6.3.4.15	a BCCP (monomer) + biotin + ATP -> diphosphate + AMP + a biotinylated BCCP (monomer)	a biotinylated BCCP (monomer)	271	BIOTIN-CARBOXYL-RXN	6.3.4.14	a biotinylated BCCP (dimer) + bicarbonate + ATP -> phosphate + a carboxylated-biotinylated-BCCP + ADP	a biotinylated BCCP (dimer)	138	RXN1G-1486	1.-.-.-	a 3-oxo-C78-α-mycolate-[pks13-c-ppb] + H+ -> a C78-α-mycolate-[pks13-c-ppb]	a C78-α-mycolate-[pks13-c-ppb]
277	3-OXOACYL-ACP-REDUCT-RXN	1.1.1.100	a β-ketoacyl-[acp] + NADPH + H+ ← a (3R)-3-hydroxyacyl-[acp] + NADP+	a (3R)-3-hydroxyacyl-[acp]	272	RXN0-5055	6.4.1.2	acetyl-CoA + a carboxylated-biotinylated-BCCP -> malonyl-CoA + a biotinylated BCCP (dimer)	a carboxylated-biotinylated-BCCP					a 3-oxo-C78-α-mycolate-[pks13-c-ppb]
278	3-OXOACYL-ACP-SYNTH-BASE-RXN	2.3.1.41	an acetyl-[acp] + a malonyl-[acp] -> a holo-[acp] + an acetoacetyl-[acp] + CO2	an acetoacetyl-[acp]	273	3-HYDROXYDECANOYL-ACP-DEHYDR-RXN	4.2.1.59	a (3R)-3-hydroxyacyl-[acp] -> a trans-Δ2-enoyl-acyl-[acp] + H2O	a (3R)-3-hydroxyacyl-[acp]	139	RXN1G-1527	1.-.-.-	a 3-oxo-C85-cis-methoxy-mycolate-[pks13-c-ppb] + H+ -> a C85-cis-methoxy-mycolate-[pks13-c-ppb]	a C85-cis-methoxy-mycolate-[pks13-c-ppb]
279	5.3.3.14-RXN	5.3.3.14	a trans-Δ2-decenoyl-[acp] -> a cis-Δ3-decenoyl-[acp]	a cis-Δ3-decenoyl-[acp]	274	3-OXOACYL-ACP-SYNTH-BASE-RXN	2.3.1.41	an acetyl-[acp] + a malonyl-[acp] -> a holo-[acp] + an acetoacetyl-[acp] + CO2	an acetyl-[acp]					a 3-oxo-C85-cis-methoxy-mycolate-[pks13-c-ppb]
280	RXN-9528	1.1.1.100	a 3-oxo-decanoyl-[acp] + NADPH + H+ ← an (R)-3-hydroxydecanoyl-[acp] + NADP+	an (R)-3-hydroxydecanoyl-[acp]	275	RXN-9514	1.1.1.100	an acetoacetyl-[acp] + NADPH + H+ -> an (R)-3-hydroxybutanoyl-[acp] + NADP+	an acetoacetyl-[acp]	140	RXN1G-1528	1.-.-.-	a 3-oxo-C86-trans-methoxy-mycolate-[pks13-c-ppb] + H+ -> a C86-trans-methoxy-mycolate-[pks13-c-ppb]	a C86-trans-methoxy-mycolate-[pks13-c-ppb]
281	RXN-10062	2.3.1.-	a trans-hexacos-2-enoyl-[acp] + NADH -> a cerotoyl-[acp] + NAD+	a cerotoyl-[acp]	276	RXN1G-536	2.3.1.-	a cerotoyl-[acp] + coenzyme A -> cerotoyl-CoA + a holo-[acp]	a cerotoyl-[acp]					a 3-oxo-C86-trans-methoxy-mycolate-[pks13-c-ppb]
282	RXN-10061	2.3.1.-	a (R)-3-hydroxycerotoyl-[acp] -> a trans-hexacos-2-enoyl-[acp] + H2O	a trans-hexacos-2-enoyl-[acp]	277	RXN-10062	2.3.1.-	a trans-hexacos-2-enoyl-[acp] + NADH -> a cerotoyl-[acp] + NAD+	a trans-hexacos-2-enoyl-[acp]	141	RXN1G-1529	1.-.-.-	a 3-oxo-C86-cis-keto-mycolate-[pks13-c-ppb] + H+ -> a C86-cis-keto-mycolate-[pks13-c-ppb]	a C86-cis-keto-mycolate-[pks13-c-ppb]
283	RXN-10060	2.3.1.-	a 3-oxo-cerotoyl-[acp] + NADPH -> a (R)-3-hydroxycerotoyl-[acp] + NADP+	a (R)-3-hydroxycerotoyl-[acp]	278	RXN-10061	2.3.1.-	a (R)-3-hydroxycerotoyl-[acp] -> a trans-hexacos-2-enoyl-[acp] + H2O	a (R)-3-hydroxycerotoyl-[acp]					a 3-oxo-C86-cis-keto-mycolate-[pks13-c-ppb]
284	RXN-10059	2.3.1.-	a lignoceroyl-[acp] + malonyl-CoA -> a 3-oxo-cerotoyl-[acp] + CO2 + coenzyme A	a 3-oxo-cerotoyl-[acp]	279	RXN-10060	2.3.1.-	a 3-oxo-cerotoyl-[acp] + NADPH -> a (R)-3-hydroxycerotoyl-[acp] + NADP+	a 3-oxo-cerotoyl-[acp]	142	RXN1G-1530	1.-.-.-	a 3-oxo-C87-trans-keto-mycolate-[pks13-c-ppb] + H+ -> a C87-trans-keto-mycolate-[pks13-c-ppb]	a C87-trans-keto-mycolate-[pks13-c-ppb]
285	RXN1G-526	2.3.1.-	a trans-tetracos-2-enoyl-[acp] + NADH -> a lignoceroyl-[acp] + NAD+	a lignoceroyl-[acp]	280	RXN-10059	2.3.1.-	a lignoceroyl-[acp] + malonyl-CoA -> a 3-oxo-cerotoyl-[acp] + CO2 + coenzyme A	a lignoceroyl-[acp]					a 3-oxo-C87-trans-keto-mycolate-[pks13-c-ppb]
286	RXN1G-1530	1.-.-.-	a 3-oxo-C87-trans-keto-mycolate-[pks13-c-ppb] + H+ -> a C87-trans-keto-mycolate-[pks13-c-ppb]	a C87-trans-keto-mycolate-[pks13-c-ppb]	281	RXN1G-1530	1.-.-.-	a 3-oxo-C87-trans-keto-mycolate-[pks13-c-ppb] + H+ -> a C87-trans-keto-mycolate-[pks13-c-ppb]	a 3-oxo-C87-trans-keto-mycolate-[pks13-c-ppb]	143	RXN1G-526	2.3.1.-	a trans-tetracos-2-enoyl-[acp] + NADH -> a lignoceroyl-[acp] + NAD+	a lignoceroyl-[acp]
287	RXN1G-1529	1.-.-.-	a 3-oxo-C86-cis-keto-mycolate-[pks13-c-ppb] + H+ -> a C86-cis-keto-mycolate-[pks13-c-ppb]	a C86-cis-keto-mycolate-[pks13-c-ppb]	282	RXN1G-1529	1.-.-.-	a 3-oxo-C86-cis-keto-mycolate-[pks13-c-ppb] + H+ -> a C86-cis-keto-mycolate-[pks13-c-ppb]	a 3-oxo-C86-cis-keto-mycolate-[pks13-c-ppb]					a trans-tetracos-2-enoyl-[acp]
288	RXN1G-1528	1.-.-.-	a 3-oxo-C86-trans-methoxy-mycolate-[pks13-c-ppb] + H+ -> a C86-trans-methoxy-mycolate-[pks13-c-ppb]	a C86-trans-methoxy-mycolate-[pks13-c-ppb]	283	RXN1G-1528	1.-.-.-	a 3-oxo-C86-trans-methoxy-mycolate-[pks13-c-ppb] + H+ -> a C86-trans-methoxy-mycolate-[pks13-c-ppb]	a 3-oxo-C86-trans-methoxy-mycolate-[pks13-c-ppb]	144	RXN-10059	2.3.1.-	a lignoceroyl-[acp] + malonyl-CoA -> a 3-oxo-cerotoyl-[acp] + CO2 + coenzyme A	a 3-oxo-cerotoyl-[acp]
289	RXN1G-1527	1.-.-.-	a 3-oxo-C85-cis-methoxy-mycolate-[pks13-c-ppb] + H+ -> a C85-cis-methoxy-mycolate-[pks13-c-ppb]	a C85-cis-methoxy-mycolate-[pks13-c-ppb]	284	RXN1G-1527	1.-.-.-	a 3-oxo-C85-cis-methoxy-mycolate-[pks13-c-ppb] + H+ -> a C85-cis-methoxy-mycolate-[pks13-c-ppb]	a 3-oxo-C85-cis-methoxy-mycolate-[pks13-c-ppb]					a lignoceroyl-[acp]
290	RXN1G-1486	1.-.-.-	a 3-oxo-C78-α-mycolate-[pks13-c-ppb] + H+ -> a C78-α-mycolate-[pks13-c-ppb]	a C78-α-mycolate-[pks13-c-ppb]	285	RXN1G-1486	1.-.-.-	a 3-oxo-C78-α-mycolate-[pks13-c-ppb] + H+ -> a C78-α-mycolate-[pks13-c-ppb]	a 3-oxo-C78-α-mycolate-[pks13-c-ppb]	145	RXN-10060	2.3.1.-	a 3-oxo-cerotoyl-[acp] + NADPH -> a (R)-3-hydroxycerotoyl-[acp] + NADP+	a (R)-3-hydroxycerotoyl-[acp]
291	RXN1G-891	2.1.1.-	a trans-keto-meroacyl-[pks13-ks] + a 2-carboxyl-cerotoyl-[pks13-c-ppb] -> a 3-oxo-C87-trans-keto-mycolate-[pks13-c-ppb] + CO2	a 3-oxo-C87-trans-keto-mycolate-[pks13-c-ppb]	286	RXN1G-891	2.1.1.-	a trans-keto-meroacyl-[pks13-ks] + a 2-carboxyl-cerotoyl-[pks13-c-ppb] -> a 3-oxo-C87-trans-keto-mycolate-[pks13-c-ppb] + CO2	a trans-keto-meroacyl-[pks13-ks]					a 3-oxo-cerotoyl-[acp]
292	RXN1G-890	2.1.1.-	a cis-keto-meroacyl-[pks13-ks] + a 2-carboxyl-cerotoyl-[pks13-c-ppb] -> a 3-oxo-C86-cis-keto-mycolate-[pks13-c-ppb] + CO2	a 3-oxo-C86-cis-keto-mycolate-[pks13-c-ppb]	287	RXN1G-890	2.1.1.-	a cis-keto-meroacyl-[pks13-ks] + a 2-carboxyl-cerotoyl-[pks13-c-ppb] -> a 3-oxo-C86-cis-keto-mycolate-[pks13-c-ppb] + CO2	a cis-keto-meroacyl-[pks13-ks]	146	RXN-10061	2.3.1.-	a (R)-3-hydroxycerotoyl-[acp] -> a trans-hexacos-2-enoyl-[acp] + H2O	a trans-hexacos-2-enoyl-[acp]
293	RXN1G-888	2.1.1.-	a trans-methoxy-meroacyl-[pks13-ks] + a 2-carboxyl-cerotoyl-[pks13-c-ppb] -> a 3-oxo-C86-trans-methoxy-mycolate-[pks13-c-ppb] + CO2	a 3-oxo-C86-trans-methoxy-mycolate-[pks13-c-ppb]	288	RXN1G-888	2.1.1.-	a trans-methoxy-meroacyl-[pks13-ks] + a 2-carboxyl-cerotoyl-[pks13-c-ppb] -> a 3-oxo-C86-trans-methoxy-mycolate-[pks13-c-ppb] + CO2	a trans-methoxy-meroacyl-[pks13-ks]					a (R)-3-hydroxycerotoyl-[acp]
294	RXN1G-887	2.1.1.-	a cis-methoxy-meroacyl-[pks13-ks] + a 2-carboxyl-cerotoyl-[pks13-c-ppb] -> a 3-oxo-C85-cis-methoxy-mycolate-[pks13-c-ppb] + CO2	a 3-oxo-C85-cis-methoxy-mycolate-[pks13-c-ppb]	289	RXN1G-887	2.1.1.-	a cis-methoxy-meroacyl-[pks13-ks] + a 2-carboxyl-cerotoyl-[pks13-c-ppb] -> a 3-oxo-C85-cis-methoxy-mycolate-[pks13-c-ppb] + CO2	a cis-methoxy-meroacyl-[pks13-ks]	147	RXN-10062	2.3.1.-	a trans-hexacos-2-enoyl-[acp] + NADH -> a cerotoyl-[acp] + NAD+	a cerotoyl-[acp]
295	RXN1G-886	2.1.1.-	an α-meroacyl-[pks13-ks] + a 2-carboxyl-cerotoyl-[pks13-c-ppb] -> a 3-oxo-C78-α-mycolate-[pks13-c-ppb] + CO2	a 3-oxo-C78-α-mycolate-[pks13-c-ppb]	290	RXN1G-886	2.1.1.-	an α-meroacyl-[pks13-ks] + a 2-carboxyl-cerotoyl-[pks13-c-ppb] -> a 3-oxo-C78-α-mycolate-[pks13-c-ppb] + CO2	an α-meroacyl-[pks13-ks]					a trans-hexacos-2-enoyl-[acp]
296	RXN1G-867	2.1.1.-	a trans-keto-meroacyl-[pks13-n-ppb] -> a trans-keto-meroacyl-[pks13-ks]	a trans-keto-meroacyl-[pks13-ks]	291	RXN1G-866	2.1.1.-	a cis-keto-meroacyl-[pks13-n-ppb] -> a cis-keto-meroacyl-[pks13-ks]	a cis-keto-meroacyl-[pks13-n-ppb]	148	RXN-9528	1.1.1.100	a 3-oxo-decanoyl-[acp] + NADPH + H+ ← an (R)-3-hydroxydecanoyl-[acp] + NADP+	an (R)-3-hydroxydecanoyl-[acp]
297	RXN1G-866	2.1.1.-	a cis-keto-meroacyl-[pks13-n-ppb] -> a cis-keto-meroacyl-[pks13-ks]	a cis-keto-meroacyl-[pks13-ks]	292	RXN1G-865	2.1.1.-	a trans-methoxy-meroacyl-[pks13-n-ppb] -> a trans-methoxy-meroacyl-[pks13-ks]	a trans-methoxy-meroacyl-[pks13-n-ppb]					a 3-oxo-decanoyl-[acp]
298	RXN1G-865	2.1.1.-	a trans-methoxy-meroacyl-[pks13-n-ppb] -> a trans-methoxy-meroacyl-[pks13-ks]	a trans-methoxy-meroacyl-[pks13-ks]	293	RXN1G-867	2.1.1.-	a trans-keto-meroacyl-[pks13-n-ppb] -> a trans-keto-meroacyl-[pks13-ks]	a trans-keto-meroacyl-[pks13-n-ppb]	149	3-OXOACYL-ACP-SYNTH-BASE-RXN	2.3.1.41	an acetyl-[acp] + a malonyl-[acp] -> a holo-[acp] + an acetoacetyl-[acp] + CO2	an acetoacetyl-[acp]
299	RXN1G-697	2.1.1.-	a cis-methoxy-meroacyl-[pks13-n-ppb] -> a cis-methoxy-meroacyl-[pks13-ks]	a cis-methoxy-meroacyl-[pks13-ks]	294	RXN1G-697	2.1.1.-	a cis-methoxy-meroacyl-[pks13-n-ppb] -> a cis-methoxy-meroacyl-[pks13-ks]	a cis-methoxy-meroacyl-[pks13-n-ppb]					an acetyl-[acp]
300	RXN1G-576	2.1.1.-	an α-meroacyl-[pks13-n-ppb] -> an α-meroacyl-[pks13-ks]	an α-meroacyl-[pks13-ks]	295	RXN1G-576	2.1.1.-	an α-meroacyl-[pks13-n-ppb] -> an α-meroacyl-[pks13-ks]	an α-meroacyl-[pks13-n-ppb]	150	BIOTIN-CARBOXYL-RXN	6.3.4.14	a biotinylated BCCP (dimer) + bicarbonate + ATP -> phosphate + a carboxylated-biotinylated-BCCP + ADP	a carboxylated-biotinylated-BCCP
301	RXN1G-296	2.1.1.-	cis-keto-meroacyl-AMP + 2-carboxyl-cerotoyl-CoA -> a cis-keto-meroacyl-[pks13-n-ppb] + a 2-carboxyl-cerotoyl-[pks13-c-ppb] + AMP + coenzyme A	a cis-keto-meroacyl-[pks13-n-ppb]	296	RXN1G-296	2.1.1.-	cis-keto-meroacyl-AMP + 2-carboxyl-cerotoyl-CoA -> a cis-keto-meroacyl-[pks13-n-ppb] + a 2-carboxyl-cerotoyl-[pks13-c-ppb] + AMP + coenzyme A	cis-keto-meroacyl-AMP					a biotinylated BCCP (dimer)
302	RXN1G-295	2.1.1.-	trans-methoxy-meroacyl-AMP + 2-carboxyl-cerotoyl-CoA -> a trans-methoxy-meroacyl-[pks13-n-ppb] + a 2-carboxyl-cerotoyl-[pks13-c-ppb] + AMP + coenzyme A	a trans-methoxy-meroacyl-[pks13-n-ppb]	297	RXN1G-295	2.1.1.-	trans-methoxy-meroacyl-AMP + 2-carboxyl-cerotoyl-CoA -> a trans-methoxy-meroacyl-[pks13-n-ppb] + a 2-carboxyl-cerotoyl-[pks13-c-ppb] + AMP + coenzyme A	trans-methoxy-meroacyl-AMP	151	RXN-9789	2.7.7.-	a ThiS sulfur-carrier protein + ATP -> an adenylated ThiS sulfur-carrier protein + diphosphate	an adenylated ThiS sulfur-carrier protein
303	RXN1G-297	2.1.1.-	trans-keto-meroacyl-AMP + 2-carboxyl-cerotoyl-CoA -> a trans-keto-meroacyl-[pks13-n-ppb] + a 2-carboxyl-cerotoyl-[pks13-c-ppb] + AMP + coenzyme A	a trans-keto-meroacyl-[pks13-n-ppb]	298	RXN1G-297	2.1.1.-	trans-keto-meroacyl-AMP + 2-carboxyl-cerotoyl-CoA -> a trans-keto-meroacyl-[pks13-n-ppb] + a 2-carboxyl-cerotoyl-[pks13-c-ppb] + AMP + coenzyme A	trans-keto-meroacyl-AMP					a ThiS sulfur-carrier protein
304	RXN1G-98	2.1.1.-	cis-methoxy-meroacyl-AMP + 2-carboxyl-cerotoyl-CoA -> a cis-methoxy-meroacyl-[pks13-n-ppb] + a 2-carboxyl-cerotoyl-[pks13-c-ppb] + AMP + coenzyme A	a cis-methoxy-meroacyl-[pks13-n-ppb]	299	RXN1G-98	2.1.1.-	cis-methoxy-meroacyl-AMP + 2-carboxyl-cerotoyl-CoA -> a cis-methoxy-meroacyl-[pks13-n-ppb] + a 2-carboxyl-cerotoyl-[pks13-c-ppb] + AMP + coenzyme A	cis-methoxy-meroacyl-AMP	152	1.1.1.262-RXN	1.1.1.262	4-(phosphonooxy)-threonine + NAD+ -> NADH + (2S)-2-amino-3-oxo-4-phosphonooxybutanoate + 2 H+	(2S)-2-amino-3-oxo-4-phosphonooxybutanoate
305	RXN1G-181	2.1.1.-	α-meroacyl-AMP + 2-carboxyl-cerotoyl-CoA -> an α-meroacyl-[pks13-n-ppb] + a 2-carboxyl-cerotoyl-[pks13-c-ppb] + AMP + coenzyme A	an α-meroacyl-[pks13-n-ppb]	300	RXN1G-181	2.1.1.-	α-meroacyl-AMP + 2-carboxyl-cerotoyl-CoA -> an α-meroacyl-[pks13-n-ppb] + a 2-carboxyl-cerotoyl-[pks13-c-ppb] + AMP + coenzyme A	α-meroacyl-AMP					4-(phosphonooxy)-threonine
306	RXN1G-4142	2.3.1.86	a cis-keto-C60-meroacyl-[acp] + ATP -> cis-keto-meroacyl-AMP + ADP + phosphate + a holo-[acp]	cis-keto-meroacyl-AMP	301	RXN1G-4143	2.3.1.86	a trans-keto-C61-meroacyl-[acp] + ATP -> trans-keto-meroacyl-AMP + ADP + phosphate + a holo-[acp]	a trans-keto-C61-meroacyl-[acp]	153	3-ISOPROPYLMALDEHYDROG-RXN	1.1.1.85	(2R,3S)-3-isopropylmalate + NAD+ -> (2S)-2-isopropyl-3-oxosuccinate + NADH + H+	(2S)-2-isopropyl-3-oxosuccinate
307	RXN1G-4141	2.3.1.86	a trans-methoxy-C60-meroacyl-[acp] + ATP -> trans-methoxy-meroacyl-AMP + ADP + phosphate + a holo-[acp]	trans-methoxy-meroacyl-AMP	302	RXN1G-4142	2.3.1.86	a cis-keto-C60-meroacyl-[acp] + ATP -> cis-keto-meroacyl-AMP + ADP + phosphate + a holo-[acp]	a cis-keto-C60-meroacyl-[acp]					(2R,3S)-3-isopropylmalate
308	RXN1G-4143	2.3.1.86	a trans-keto-C61-meroacyl-[acp] + ATP -> trans-keto-meroacyl-AMP + ADP + phosphate + a holo-[acp]	trans-keto-meroacyl-AMP	303	RXN1G-4141	2.3.1.86	a trans-methoxy-C60-meroacyl-[acp] + ATP -> trans-methoxy-meroacyl-AMP + ADP + phosphate + a holo-[acp]	a trans-methoxy-C60-meroacyl-[acp]	154	RIBOFLAVINSYNREDUC-RXN	1.1.1.193	5-amino-6-(5'-phosphoribosylamino)uracil + NADPH + H+ ← 5-amino-6-(5-phospho-D-ribosylamino)uracil + NADP+	5-amino-6-(5-phospho-D-ribosylamino)uracil
309	RXN1G-4140	2.3.1.86	a cis-methoxy-C59-meroacyl-[acp] + ATP -> cis-methoxy-meroacyl-AMP + ADP + phosphate + a holo-[acp]	cis-methoxy-meroacyl-AMP	304	RXN1G-4140	2.3.1.86	a cis-methoxy-C59-meroacyl-[acp] + ATP -> cis-methoxy-meroacyl-AMP + ADP + phosphate + a holo-[acp]	a cis-methoxy-C59-meroacyl-[acp]					5-amino-6-(5'-phosphoribosylamino)uracil
310	RXN1G-3993	2.3.1.86	a C52-α-meroacyl-[acp] + ATP -> α-meroacyl-AMP + ADP + phosphate + a holo-[acp]	α-meroacyl-AMP	305	RXN1G-3993	2.3.1.86	a C52-α-meroacyl-[acp] + ATP -> α-meroacyl-AMP + ADP + phosphate + a holo-[acp]	a C52-α-meroacyl-[acp]	155	RXN0-882	1.17.7.1	2-C-methyl-D-erythritol-2,4-cyclodiphosphate + 2 a reduced ferredoxin ← 1-hydroxy-2-methyl-2-(E)-butenyl 4-diphosphate + 2 an oxidized ferredoxin + H2O	1-hydroxy-2-methyl-2-(E)-butenyl 4-diphosphate
311	RXN1G-3667	2.1.1.-	a trans-delta20-39-hydroxy-40-methyl-C60:1-[acp] -> a trans-keto-C61-meroacyl-[acp]	a trans-keto-C61-meroacyl-[acp]	306	RXN1G-3667	2.1.1.-	a trans-delta20-39-hydroxy-40-methyl-C60:1-[acp] -> a trans-keto-C61-meroacyl-[acp]	a trans-delta20-39-hydroxy-40-methyl-C60:1-[acp]					2-C-methyl-D-erythritol-2,4-cyclodiphosphate
312	RXN1G-3641	2.1.1.-	a cis-delta21-39-hydroxy-40-methyl-C59:1-[acp] -> a cis-keto-C60-meroacyl-[acp]	a cis-keto-C60-meroacyl-[acp]	307	RXN1G-3613	2.1.1.-	a cis,cis-delta21,39-C58:2-[acp] -> a cis-delta21-39-hydroxy-40-methyl-C59:1-[acp]	a cis,cis-delta21,39-C58:2-[acp]	156	MOXXANAU-RXN	1.1.99.-	2-chloroethanol + an oxidized electron acceptor -> chloroacetaldehyde + a reduced electron acceptor	chloroacetaldehyde
313	RXN1G-3256	2.1.1.79	a trans-delta18-37-hydroxy-38-methyl-C58:1-[acp] -> a trans-methoxy-C60-meroacyl-[acp]	a trans-methoxy-C60-meroacyl-[acp]	308	RXN1G-3256	2.1.1.79	a trans-delta18-37-hydroxy-38-methyl-C58:1-[acp] -> a trans-methoxy-C60-meroacyl-[acp]	a trans-delta18-37-hydroxy-38-methyl-C58:1-[acp]					2-chloroethanol
314	RXN1G-2544	2.1.1.-	a cis-delta19-37-hydroxy-38-methyl-C57:1-[acp] -> a cis-methoxy-C59-meroacyl-[acp]	a cis-methoxy-C59-meroacyl-[acp]	309	RXN1G-45	2.1.1.-	a cis,cis-delta19,31-C50:2-[acp] -> a C52-α-meroacyl-[acp]	a cis,cis-delta19,31-C50:2-[acp]	157	6-HYDROXYHEXANOATE-OXIDATION-RXN	1.1.1.258	6-hydroxyhexanoate + NAD+ -> 6-oxohexanoate + NADH + H+	6-oxohexanoate
315	RXN1G-45	2.1.1.-	a cis,cis-delta19,31-C50:2-[acp] -> a C52-α-meroacyl-[acp]	a C52-α-meroacyl-[acp]	310	RXN1G-679	1.3.1.10	a trans-delta2-cis,cis-delta21,39-C58:3-[acp] + NADH -> a cis,cis-delta21,39-C58:2-[acp] + NAD+	a trans-delta2-cis,cis-delta21,39-C58:3-[acp]					6-hydroxyhexanoate
316	RXN1G-3660	2.1.1.-	a cis-delta21-39-hydroxy-40-methyl-C59:1-[acp] -> a trans-delta20-39-hydroxy-40-methyl-C60:1-[acp]	a trans-delta20-39-hydroxy-40-methyl-C60:1-[acp]	311	RXN1G-617	1.1.1.100	a cis,cis-delta21,39-3-oxo-C58:2-[acp] + NADPH -> a cis,cis-delta21,39-3-hydroxyC58:2-[acp] + NADP+	a cis,cis-delta21,39-3-oxo-C58:2-[acp]	158	R221-RXN	1.1.99.-	octanol + an oxidized electron acceptor -> 1-octanal + a reduced electron acceptor	1-octanal
317	RXN1G-3613	2.1.1.-	a cis,cis-delta21,39-C58:2-[acp] -> a cis-delta21-39-hydroxy-40-methyl-C59:1-[acp]	a cis-delta21-39-hydroxy-40-methyl-C59:1-[acp]	312	RXN1G-471	1.3.1.10	a trans-delta2-cis,cis-delta19,37-C56:3-[acp] + NADH -> a cis,cis-delta19-37-C56:2-[acp] + NAD+	a trans-delta2-cis,cis-delta19,37-C56:3-[acp]					octanol
318	RXN1G-679	1.3.1.10	a trans-delta2-cis,cis-delta21,39-C58:3-[acp] + NADH -> a cis,cis-delta21,39-C58:2-[acp] + NAD+	a cis,cis-delta21,39-C58:2-[acp]	313	RXN1G-409	1.1.1.100	a cis,cis-delta19,37-3-oxo-C56:2-[acp] + NADPH -> a cis,cis-delta19,37-3-hydroxy-C56:2-[acp] + NADP+	a cis,cis-delta19,37-3-oxo-C56:2-[acp]	159	1.3.1.56-RXN	1.3.1.56	NAD+ + cis-3-phenylcyclohexa-3,5-diene-1,2-diol -> biphenyl-2, 3-diol + NADH + H+	biphenyl-2, 3-diol
319	RXN1G-3232	2.1.1.-	a cis-delta19-37-hydroxy-38-methyl-C57:1-[acp] -> a trans-delta18-37-hydroxy-38-methyl-C58:1-[acp]	a trans-delta18-37-hydroxy-38-methyl-C58:1-[acp]	314	RXN1G-374	2.3.1.179	a cis,cis-delta17,35-C54:2-[acp] + a malonyl-[acp] -> a cis,cis-delta19,37-3-oxo-C56:2-[acp] + a holo-[acyl-carrier-protein] synthase + CO2	a cis,cis-delta17,35-C54:2-[acp]					cis-3-phenylcyclohexa-3,5-diene-1,2-diol
320	RXN1G-2527	2.1.1.-	a cis,cis-delta19-37-C56:2-[acp] -> a cis-delta19-37-hydroxy-38-methyl-C57:1-[acp]	a cis-delta19-37-hydroxy-38-methyl-C57:1-[acp]	315	RXN1G-276	1.3.1.10	a trans-delta2-cis,cis-delta17,35-C54:3-[acp] + NADH -> a cis,cis-delta17,35-C54:2-[acp] + NAD+	a trans-delta2-cis,cis-delta17,35-C54:3-[acp]	160	RXN1F-72	1.3.1.75	divinyl protochlorophyllide a + NADPH + H+ -> monovinyl protochlorophyllide a + NADP+	monovinyl protochlorophyllide a
321	RXN1G-471	1.3.1.10	a trans-delta2-cis,cis-delta19,37-C56:3-[acp] + NADH -> a cis,cis-delta19-37-C56:2-[acp] + NAD+	a cis,cis-delta19-37-C56:2-[acp]	316	RXN1G-184	1.1.1.100	a cis,cis-delta17,35-3-oxo-C54:2-[acp] + NADPH -> a cis,cis-delta17,35-3-hydroxyC54:2-[acp] + NADP+	a cis,cis-delta17,35-3-oxo-C54:2-[acp]					divinyl protochlorophyllide a
322	RXN1G-1057	1.3.1.10	a trans-delta2-cis,cis-delta19,31-C50:3-[acp] + NADH -> a cis,cis-delta19,31-C50:2-[acp] + NAD+	a cis,cis-delta19,31-C50:2-[acp]	317	RXN1G-94	2.3.1.179	a cis,cis-delta15,33-C52:2-[acp] + a malonyl-[acp] -> a cis,cis-delta17,35-3-oxo-C54:2-[acp] + a holo-[acyl-carrier-protein] synthase + CO2	a cis,cis-delta15,33-C52:2-[acp]	161	1.4.1.11-RXN	1.4.1.11	(3S,5S)-3,5-diaminohexanoate + NAD+ + H2O -> (S)-5-amino-3-oxohexanoate + ammonia + NADH + 2 H+	(S)-5-amino-3-oxohexanoate
323	RXN1G-617	1.1.1.100	a cis,cis-delta21,39-3-oxo-C58:2-[acp] + NADPH -> a cis,cis-delta21,39-3-hydroxyC58:2-[acp] + NADP+	a cis,cis-delta21,39-3-hydroxyC58:2-[acp]	318	RXN1G-1325	1.3.1.10	a trans-delta2-cis,cis-delta15,33-C52:3-[acp] + NADH -> a cis,cis-delta15,33-C52:2-[acp] + NAD+	a trans-delta2-cis,cis-delta15,33-C52:3-[acp]					(3S,5S)-3,5-diaminohexanoate
324	RXN1G-582	2.3.1.179	a cis,cis-delta19-37-C56:2-[acp] + a malonyl-[acp] -> a cis,cis-delta21,39-3-oxo-C58:2-[acp] + a holo-[acyl-carrier-protein] synthase + CO2	a cis,cis-delta21,39-3-oxo-C58:2-[acp]	319	RXN1G-1247	1.1.1.100	a cis,cis-delta15,33-3-oxo-C52:2-[acp] + NADPH -> a cis,cis-delta15,33-3-hydroxyC52:2-[acp] + NADP+	a cis,cis-delta15,33-3-oxo-C52:2-[acp]	162	24-DIAMINOPENTANOATE-DEHYDROGENASE-RXN	1.4.1.12	(2R,4S)-2, 4-diaminopentanoate + NAD(P)+ + H2O -> 2-amino-4-oxopentanoate + ammonia + NAD(P)H + H+	2-amino-4-oxopentanoate
325	RXN1G-409	1.1.1.100	a cis,cis-delta19,37-3-oxo-C56:2-[acp] + NADPH -> a cis,cis-delta19,37-3-hydroxy-C56:2-[acp] + NADP+	a cis,cis-delta19,37-3-hydroxy-C56:2-[acp]	320	RXN1G-1212	2.3.1.179	a cis,cis-delta13,31-C50:2-[acp] + a malonyl-[acp] -> a cis,cis-delta15,33-3-oxo-C52:2-[acp] + a holo-[acyl-carrier-protein] synthase + CO2	a cis,cis-delta13,31-C50:2-[acp]					(2R,4S)-2, 4-diaminopentanoate
326	RXN1G-374	2.3.1.179	a cis,cis-delta17,35-C54:2-[acp] + a malonyl-[acp] -> a cis,cis-delta19,37-3-oxo-C56:2-[acp] + a holo-[acyl-carrier-protein] synthase + CO2	a cis,cis-delta19,37-3-oxo-C56:2-[acp]	321	RXN1G-1117	1.3.1.10	a trans-delta2-cis,cis-delta13,31-C50:3-[acp] + NADH -> a cis,cis-delta13,31-C50:2-[acp] + NAD+	a trans-delta2-cis,cis-delta13,31-C50:3-[acp]	163	RXN-7909	1.5.1.34	NADH + dihydrobiopterin + H+ -> NAD+ + tetrahydrobiopterin	tetrahydrobiopterin
327	RXN1G-276	1.3.1.10	a trans-delta2-cis,cis-delta17,35-C54:3-[acp] + NADH -> a cis,cis-delta17,35-C54:2-[acp] + NAD+	a cis,cis-delta17,35-C54:2-[acp]	322	RXN1G-1050	1.1.1.100	a cis,cis-delta13,31-3-oxo-C50:2-[acp] + NADPH -> a cis,cis-delta13,31-3-hydroxyC50:2-[acp] + NADP+	a cis,cis-delta13,31-3-oxo-C50:2-[acp]					dihydrobiopterin
328	RXN1G-184	1.1.1.100	a cis,cis-delta17,35-3-oxo-C54:2-[acp] + NADPH -> a cis,cis-delta17,35-3-hydroxyC54:2-[acp] + NADP+	a cis,cis-delta17,35-3-hydroxyC54:2-[acp]	323	RXN1G-1015	2.3.1.179	a cis,cis-delta11,29-C48:2-[acp] + a malonyl-[acp] -> a cis,cis-delta13,31-3-oxo-C50:2-[acp] + a holo-[acyl-carrier-protein] synthase + CO2	a cis,cis-delta11,29-C48:2-[acp]	164	2-OCTAPRENYL-6-METHOXYPHENOL-HYDROX-RXN	1.14.14.-	2-octaprenyl-6-methoxyphenol + oxygen + 4 H+ -> 2-octaprenyl-6-methoxy-1,4-benzoquinol + H2O	2-octaprenyl-6-methoxy-1,4-benzoquinol
329	RXN1G-94	2.3.1.179	a cis,cis-delta15,33-C52:2-[acp] + a malonyl-[acp] -> a cis,cis-delta17,35-3-oxo-C54:2-[acp] + a holo-[acyl-carrier-protein] synthase + CO2	a cis,cis-delta17,35-3-oxo-C54:2-[acp]	324	RXN1G-915	1.3.1.10	a trans-delta2-cis,cis-delta11,29-C48:3-[acp] + NADH -> a cis,cis-delta11,29-C48:2-[acp] + NAD+	a trans-delta2-cis,cis-delta11,29-C48:3-[acp]					2-octaprenyl-6-methoxyphenol
330	RXN1G-1325	1.3.1.10	a trans-delta2-cis,cis-delta15,33-C52:3-[acp] + NADH -> a cis,cis-delta15,33-C52:2-[acp] + NAD+	a cis,cis-delta15,33-C52:2-[acp]	325	RXN1G-853	1.1.1.100	a cis,cis-delta11,29-3-oxo-C48:2-[acp] + NADPH -> a cis,cis-delta11,29-3-hydroxyC48:2-[acp] + NADP+	a cis,cis-delta11,29-3-oxo-C48:2-[acp]	165	2-OCTAPRENYL-METHOXY-BENZOQ-METH-RXN	2.1.1.-	2-octaprenyl-6-methoxy-1,4-benzoquinol + S-adenosyl-L-methionine -> S-adenosyl-L-homocysteine + 2-octaprenyl-3-methyl-6-methoxy-1,4-benzoquinol + H+	2-octaprenyl-3-methyl-6-methoxy-1,4-benzoquinol
331	RXN1G-1247	1.1.1.100	a cis,cis-delta15,33-3-oxo-C52:2-[acp] + NADPH -> a cis,cis-delta15,33-3-hydroxyC52:2-[acp] + NADP+	a cis,cis-delta15,33-3-hydroxyC52:2-[acp]	326	RXN1G-818	2.3.1.179	a cis,cis-delta9,27-C46:2-[acp] + a malonyl-[acp] -> a cis,cis-delta11,29-3-oxo-C48:2-[acp] + a holo-[acyl-carrier-protein] synthase + CO2	a cis,cis-delta9,27-C46:2-[acp]					2-octaprenyl-6-methoxy-1,4-benzoquinol
332	RXN1G-1212	2.3.1.179	a cis,cis-delta13,31-C50:2-[acp] + a malonyl-[acp] -> a cis,cis-delta15,33-3-oxo-C52:2-[acp] + a holo-[acyl-carrier-protein] synthase + CO2	a cis,cis-delta15,33-3-oxo-C52:2-[acp]	327	RXN1G-686	1.3.1.10	a trans-delta2-cis,cis-delta9,27-C46:3-[acp] + NADH -> a cis,cis-delta9,27-C46:2-[acp] + NAD+	a trans-delta2-cis,cis-delta9,27-C46:3-[acp]	166	2.1.1.130-RXN	2.1.1.130	precorrin-2 + S-adenosyl-L-methionine -> S-adenosyl-L-homocysteine + precorrin-3A + H+	precorrin-3A
333	RXN1G-1117	1.3.1.10	a trans-delta2-cis,cis-delta13,31-C50:3-[acp] + NADH -> a cis,cis-delta13,31-C50:2-[acp] + NAD+	a cis,cis-delta13,31-C50:2-[acp]	328	RXN1G-613	1.1.1.100	a cis,cis-delta9,27-3-oxo-C46:2-[acp] + NADPH -> a cis,cis-delta9,27-3-hydroxyC46:2-[acp] + NADP+	a cis,cis-delta9,27-3-oxo-C46:2-[acp]					precorrin-2
334	RXN1G-1050	1.1.1.100	a cis,cis-delta13,31-3-oxo-C50:2-[acp] + NADPH -> a cis,cis-delta13,31-3-hydroxyC50:2-[acp] + NADP+	a cis,cis-delta13,31-3-hydroxyC50:2-[acp]	329	RXN1G-557	2.3.1.179	a cis,cis-delta7,25-C44:2-[acp] + a malonyl-[acp] -> a cis,cis-delta9,27-3-oxo-C46:2-[acp] + a holo-[acyl-carrier-protein] synthase + CO2	a cis,cis-delta7,25-C44:2-[acp]	167	R321-RXN	1.14.13.83	precorrin-3A + NADH + oxygen + H+ -> precorrin-3B + NAD+ + H2O	precorrin-3B
335	RXN1G-1015	2.3.1.179	a cis,cis-delta11,29-C48:2-[acp] + a malonyl-[acp] -> a cis,cis-delta13,31-3-oxo-C50:2-[acp] + a holo-[acyl-carrier-protein] synthase + CO2	a cis,cis-delta13,31-3-oxo-C50:2-[acp]	330	RXN1G-468	1.3.1.10	a trans-delta2-cis,cis-delta7,25-C44:3-[acp] + NADH -> a cis,cis-delta7,25-C44:2-[acp] + NAD+	a trans-delta2-cis,cis-delta7,25-C44:3-[acp]					precorrin-3A
336	RXN1G-915	1.3.1.10	a trans-delta2-cis,cis-delta11,29-C48:3-[acp] + NADH -> a cis,cis-delta11,29-C48:2-[acp] + NAD+	a cis,cis-delta11,29-C48:2-[acp]	331	RXN1G-384	1.1.1.100	a cis,cis-delta7,25-3-oxo-C44:2-[acp] + NADPH -> a cis,cis-delta7,25-3-hydroxyC44:2-[acp] + NADP+	a cis,cis-delta7,25-3-oxo-C44:2-[acp]	168	1.3.1.54-RXN	1.3.1.54	precorrin-6A + NADPH + H+ ← precorrin-6B + NADP+	precorrin-6B
337	RXN1G-853	1.1.1.100	a cis,cis-delta11,29-3-oxo-C48:2-[acp] + NADPH -> a cis,cis-delta11,29-3-hydroxyC48:2-[acp] + NADP+	a cis,cis-delta11,29-3-hydroxyC48:2-[acp]	332	RXN1G-334	2.3.1.179	a cis,cis-delta5,23-C42:2-[acp] + a malonyl-[acp] -> a cis,cis-delta7,25-3-oxo-C44:2-[acp] + a holo-[acyl-carrier-protein] synthase + CO2	a cis,cis-delta5,23-C42:2-[acp]					precorrin-6A
338	RXN1G-818	2.3.1.179	a cis,cis-delta9,27-C46:2-[acp] + a malonyl-[acp] -> a cis,cis-delta11,29-3-oxo-C48:2-[acp] + a holo-[acyl-carrier-protein] synthase + CO2	a cis,cis-delta11,29-3-oxo-C48:2-[acp]	333	RXN1G-248	1.3.1.10	a trans-delta2-cis,cis-delta5,23-C42:3-[acp] + NADH -> a cis,cis-delta5,23-C42:2-[acp] + NAD+	a trans-delta2-cis,cis-delta5,23-C42:3-[acp]	169	2.1.1.131-RXN	2.1.1.131	precorrin-3B + S-adenosyl-L-methionine -> precorrin-4 + S-adenosyl-L-homocysteine + 2 H+	precorrin-4
339	RXN1G-686	1.3.1.10	a trans-delta2-cis,cis-delta9,27-C46:3-[acp] + NADH -> a cis,cis-delta9,27-C46:2-[acp] + NAD+	a cis,cis-delta9,27-C46:2-[acp]	334	RXN1G-182	1.1.1.100	a cis,cis-delta5,23-3-oxo-C42:2-[acp] + NADPH -> a cis,cis-delta5,23-3-hydroxyC42:2-[acp] + NADP+	a cis,cis-delta5,23-3-oxo-C42:2-[acp]					precorrin-3B
340	RXN1G-613	1.1.1.100	a cis,cis-delta9,27-3-oxo-C46:2-[acp] + NADPH -> a cis,cis-delta9,27-3-hydroxyC46:2-[acp] + NADP+	a cis,cis-delta9,27-3-hydroxyC46:2-[acp]	335	RXN1G-79	2.3.1.179	a cis,cis-delta3,21-C40:2-[acp] + a malonyl-[acp] -> a cis,cis-delta5,23-3-oxo-C42:2-[acp] + a holo-[acyl-carrier-protein] synthase + CO2	a cis,cis-delta3,21-C40:2-[acp]	170	2.1.1.133-RXN	2.1.1.133	S-adenosyl-L-methionine + precorrin-4 -> S-adenosyl-L-homocysteine + precorrin-5 + H+	precorrin-5
341	RXN1G-557	2.3.1.179	a cis,cis-delta7,25-C44:2-[acp] + a malonyl-[acp] -> a cis,cis-delta9,27-3-oxo-C46:2-[acp] + a holo-[acyl-carrier-protein] synthase + CO2	a cis,cis-delta9,27-3-oxo-C46:2-[acp]	336	RXN1G-1057	1.3.1.10	a trans-delta2-cis,cis-delta19,31-C50:3-[acp] + NADH -> a cis,cis-delta19,31-C50:2-[acp] + NAD+	a trans-delta2-cis,cis-delta19,31-C50:3-[acp]					precorrin-4
342	RXN1G-468	1.3.1.10	a trans-delta2-cis,cis-delta7,25-C44:3-[acp] + NADH -> a cis,cis-delta7,25-C44:2-[acp] + NAD+	a cis,cis-delta7,25-C44:2-[acp]	337	RXN1G-951	1.1.1.100	a cis,cis-delta19,31-3-oxo-C50:2-[acp] + NADPH -> a cis,cis-delta19,31-3-hydroxyC50:2-[acp] + NADP+	a cis,cis-delta19,31-3-oxo-C50:2-[acp]	171	R322-RXN	2.1.1.152	precorrin-5 + S-adenosyl-L-methionine + H2O -> precorrin-6A + S-adenosyl-L-homocysteine + acetate + H+	precorrin-6A
343	RXN1G-384	1.1.1.100	a cis,cis-delta7,25-3-oxo-C44:2-[acp] + NADPH -> a cis,cis-delta7,25-3-hydroxyC44:2-[acp] + NADP+	a cis,cis-delta7,25-3-hydroxyC44:2-[acp]	338	RXN1G-883	2.3.1.179	a cis,cis-delta17,29-C48:2-[acp] + a malonyl-[acp] -> a cis,cis-delta19,31-3-oxo-C50:2-[acp] + a holo-[acyl-carrier-protein] synthase + CO2	a cis,cis-delta17,29-C48:2-[acp]					precorrin-5
344	RXN1G-334	2.3.1.179	a cis,cis-delta5,23-C42:2-[acp] + a malonyl-[acp] -> a cis,cis-delta7,25-3-oxo-C44:2-[acp] + a holo-[acyl-carrier-protein] synthase + CO2	a cis,cis-delta7,25-3-oxo-C44:2-[acp]	339	RXN1G-820	1.3.1.10	a trans-delta2-cis,cis-delta17,29-C48:3-[acp] + NADH -> a cis,cis-delta17,29-C48:2-[acp] + NAD+	a trans-delta2-cis,cis-delta17,29-C48:3-[acp]	172	RXN-8675	2.1.1.107	S-adenosyl-L-methionine + precorrin-1 -> S-adenosyl-L-homocysteine + precorrin-2	precorrin-2
345	RXN1G-248	1.3.1.10	a trans-delta2-cis,cis-delta5,23-C42:3-[acp] + NADH -> a cis,cis-delta5,23-C42:2-[acp] + NAD+	a cis,cis-delta5,23-C42:2-[acp]	340	RXN1G-717	1.1.1.100	a cis,cis-delta17,29-3-oxo-C48:2-[acp] + NADPH -> a cis,cis-delta17,29-3-hydroxyC48:2-[acp] + NADP+	a cis,cis-delta17,29-3-oxo-C48:2-[acp]					precorrin-1
346	RXN1G-182	1.1.1.100	a cis,cis-delta5,23-3-oxo-C42:2-[acp] + NADPH -> a cis,cis-delta5,23-3-hydroxyC42:2-[acp] + NADP+	a cis,cis-delta5,23-3-hydroxyC42:2-[acp]	341	RXN1G-660	2.3.1.179	a cis,cis-delta15,27-C46:2-[acp] + a malonyl-[acp] -> a cis,cis-delta17,29-3-oxo-C48:2-[acp] + a holo-[acyl-carrier-protein] synthase + CO2	a cis,cis-delta15,27-C46:2-[acp]	173	RXN-MG-PROTOPORPHYRIN-METHYLESTER-SYN	2.1.1.11	Mg-protoporphyrin + S-adenosyl-L-methionine -> S-adenosyl-L-homocysteine + magnesium-protoporphyrin IX 13-monomethyl ester	magnesium-protoporphyrin IX 13-monomethyl ester
347	RXN1G-79	2.3.1.179	a cis,cis-delta3,21-C40:2-[acp] + a malonyl-[acp] -> a cis,cis-delta5,23-3-oxo-C42:2-[acp] + a holo-[acyl-carrier-protein] synthase + CO2	a cis,cis-delta5,23-3-oxo-C42:2-[acp]	342	RXN1G-607	1.3.1.10	a trans-delta2-cis,cis-delta15,27-C46:3-[acp] + NADH -> a cis,cis-delta15,27-C46:2-[acp] + NAD+	a trans-delta2-cis,cis-delta15,27-C46:3-[acp]					Mg-protoporphyrin
348	RXN1G-951	1.1.1.100	a cis,cis-delta19,31-3-oxo-C50:2-[acp] + NADPH -> a cis,cis-delta19,31-3-hydroxyC50:2-[acp] + NADP+	a cis,cis-delta19,31-3-hydroxyC50:2-[acp]	343	RXN1G-481	1.1.1.100	a cis,cis-delta15,27-3-oxo-C46:2-[acp] + NADPH -> a cis,cis-delta15,27-3-hydroxyC46:2-[acp] + NADP+	a cis,cis-delta15,27-3-oxo-C46:2-[acp]	174	RXN6666-7	2.1.1.6	S-adenosyl-L-methionine + dopamine -> S-adenosyl-L-homocysteine + 3-methoxytyramine + H+	3-methoxytyramine
349	RXN1G-883	2.3.1.179	a cis,cis-delta17,29-C48:2-[acp] + a malonyl-[acp] -> a cis,cis-delta19,31-3-oxo-C50:2-[acp] + a holo-[acyl-carrier-protein] synthase + CO2	a cis,cis-delta19,31-3-oxo-C50:2-[acp]	344	RXN1G-424	2.3.1.179	a cis,cis-delta13,25-C44:2-[acp] + a malonyl-[acp] -> a cis,cis-delta15,27-3-oxo-C46:2-[acp] + a holo-[acyl-carrier-protein] synthase + CO2	a cis,cis-delta13,25-C44:2-[acp]					dopamine
350	RXN1G-820	1.3.1.10	a trans-delta2-cis,cis-delta17,29-C48:3-[acp] + NADH -> a cis,cis-delta17,29-C48:2-[acp] + NAD+	a cis,cis-delta17,29-C48:2-[acp]	345	RXN1G-337	1.3.1.10	a trans-delta2-cis,cis-delta13,25-C44:3-[acp] + NADH -> a cis,cis-delta13,25-C44:2-[acp] + NAD+	a trans-delta2-cis,cis-delta13,25-C44:3-[acp]	175	OHACYL-COA-DEHYDROG-RXN	1.1.1.35	NAD+ + a (3S)-3-hydroxyacyl-CoA -> 3-oxoacyl-CoA + NADH	3-oxoacyl-CoA
351	RXN1G-717	1.1.1.100	a cis,cis-delta17,29-3-oxo-C48:2-[acp] + NADPH -> a cis,cis-delta17,29-3-hydroxyC48:2-[acp] + NADP+	a cis,cis-delta17,29-3-hydroxyC48:2-[acp]	346	RXN1G-203	1.1.1.100	a cis,cis-delta13,25-3-oxo-C44:2-[acp] + NADPH -> a cis,cis-delta13,25-3-hydroxyC44:2-[acp] + NADP+	a cis,cis-delta13,25-3-oxo-C44:2-[acp]					a (3S)-3-hydroxyacyl-CoA
352	RXN1G-660	2.3.1.179	a cis,cis-delta15,27-C46:2-[acp] + a malonyl-[acp] -> a cis,cis-delta17,29-3-oxo-C48:2-[acp] + a holo-[acyl-carrier-protein] synthase + CO2	a cis,cis-delta17,29-3-oxo-C48:2-[acp]	347	RXN1G-32	2.3.1.179	a cis,cis-delta11,23-C42:2-[acp] + a malonyl-[acp] -> a cis,cis-delta13,25-3-oxo-C44:2-[acp] + a holo-[acyl-carrier-protein] synthase + CO2	a cis,cis-delta11,23-C42:2-[acp]	176	RXN-10837	2.3.1.-	demethyl-phosphinothricin + acetyl-CoA -> N-acetyl demethylphosphinothricin + coenzyme A + H+	N-acetyl demethylphosphinothricin
353	RXN1G-607	1.3.1.10	a trans-delta2-cis,cis-delta15,27-C46:3-[acp] + NADH -> a cis,cis-delta15,27-C46:2-[acp] + NAD+	a cis,cis-delta15,27-C46:2-[acp]	348	RXN1G-196	1.3.1.10	a trans-delta2-cis,cis-delta11,23-C42:3-[acp] + NADH -> a cis,cis-delta11,23-C42:2-[acp] + NAD+	a trans-delta2-cis,cis-delta11,23-C42:3-[acp]					demethyl-phosphinothricin
354	RXN1G-481	1.1.1.100	a cis,cis-delta15,27-3-oxo-C46:2-[acp] + NADPH -> a cis,cis-delta15,27-3-hydroxyC46:2-[acp] + NADP+	a cis,cis-delta15,27-3-hydroxyC46:2-[acp]	349	RXN1G-637	1.1.1.100	a cis,cis-delta11,23-3-oxo-C42:2-[acp] + NADPH -> a cis,cis-delta11,23-3-hydroxyC42:2-[acp] + NADP+	a cis,cis-delta11,23-3-oxo-C42:2-[acp]	177	CELLULOSE-SYNTHASE-UDP-FORMING-RXN	2.4.1.12	UDP-D-glucose + (1,4-β-D-glucosyl)(n) -> (1,4-β-D-glucosyl)(n+1) + uridine-5'-diphosphate	cellulose
355	RXN1G-424	2.3.1.179	a cis,cis-delta13,25-C44:2-[acp] + a malonyl-[acp] -> a cis,cis-delta15,27-3-oxo-C46:2-[acp] + a holo-[acyl-carrier-protein] synthase + CO2	a cis,cis-delta15,27-3-oxo-C46:2-[acp]	350	RXN1G-580	2.3.1.179	a cis,cis-delta9,21-C40:2-[acp] + a malonyl-[acp] -> a cis,cis-delta11,23-3-oxo-C42:2-[acp] + a holo-[acyl-carrier-protein] synthase + CO2	a cis,cis-delta9,21-C40:2-[acp]					cellulose
356	RXN1G-337	1.3.1.10	a trans-delta2-cis,cis-delta13,25-C44:3-[acp] + NADH -> a cis,cis-delta13,25-C44:2-[acp] + NAD+	a cis,cis-delta13,25-C44:2-[acp]	351	RXN1G-509	1.3.1.10	a trans-delta2-cis,cis-9,21-C40:3-[acp] + NADH -> a cis,cis-delta9,21-C40:2-[acp] + NAD+	a trans-delta2-cis,cis-9,21-C40:3-[acp]	178	DTDPDEHYRHAMREDUCT-RXN	1.1.1.133	NADPH + dTDP-4-dehydro-6-deoxy-L-mannose + H+ ← NADP+ + dTDP-α-L-rhamnose	dTDP-α-L-rhamnose
357	RXN1G-203	1.1.1.100	a cis,cis-delta13,25-3-oxo-C44:2-[acp] + NADPH -> a cis,cis-delta13,25-3-hydroxyC44:2-[acp] + NADP+	a cis,cis-delta13,25-3-hydroxyC44:2-[acp]	352	RXN1G-252	1.1.1.100	a cis,cis-delta9,21-3-oxo-C40:2-[acp] + NADPH -> a cis,cis-delta9,21-3-hydroxyC40:2-[acp] + NADP+	a cis,cis-delta9,21-3-oxo-C40:2-[acp]					dTDP-4-dehydro-6-deoxy-L-mannose
358	RXN1G-32	2.3.1.179	a cis,cis-delta11,23-C42:2-[acp] + a malonyl-[acp] -> a cis,cis-delta13,25-3-oxo-C44:2-[acp] + a holo-[acyl-carrier-protein] synthase + CO2	a cis,cis-delta13,25-3-oxo-C44:2-[acp]	353	RXN1G-172	2.3.1.179	a cis,cis-delta7,19-C38:2-[acp] + a malonyl-[acp] -> a cis,cis-delta9,21-3-oxo-C40:2-[acp] + a holo-[acyl-carrier-protein] synthase + CO2	a cis,cis-delta7,19-C38:2-[acp]	179	RXN-11070	2.4.1.-	mono-trans, poly-cis-decaprenyl-N-acetyl-α-D-glucosaminyl-pyrophosphate + dTDP-α-L-rhamnose -> rhamnosyl-N-acetyl-glucosaminyl-decaprenyl diphosphate + dTDP + H+	rhamnosyl-N-acetyl-glucosaminyl-decaprenyl diphosphate
359	RXN1G-196	1.3.1.10	a trans-delta2-cis,cis-delta11,23-C42:3-[acp] + NADH -> a cis,cis-delta11,23-C42:2-[acp] + NAD+	a cis,cis-delta11,23-C42:2-[acp]	354	RXN1G-339	1.3.1.10	a trans-delta2-cis-cis-delta7-19-C38:3-[acp] + NADH -> a cis,cis-delta7,19-C38:2-[acp] + NAD+	a trans-delta2-cis-cis-delta7-19-C38:3-[acp]					mono-trans, poly-cis-decaprenyl-N-acetyl-α-D-glucosaminyl-pyrophosphate
360	RXN1G-637	1.1.1.100	a cis,cis-delta11,23-3-oxo-C42:2-[acp] + NADPH -> a cis,cis-delta11,23-3-hydroxyC42:2-[acp] + NADP+	a cis,cis-delta11,23-3-hydroxyC42:2-[acp]	355	RXN1G-262	1.1.1.100	a cis,cis-delta7,19-3-oxo-C38:2-[acp] + NADPH -> a cis,cis-delta7,19-3-hydroxyC38:2-[acp] + NADP+	a cis,cis-delta7,19-3-oxo-C38:2-[acp]					dTDP-α-L-rhamnose
361	RXN1G-580	2.3.1.179	a cis,cis-delta9,21-C40:2-[acp] + a malonyl-[acp] -> a cis,cis-delta11,23-3-oxo-C42:2-[acp] + a holo-[acyl-carrier-protein] synthase + CO2	a cis,cis-delta11,23-3-oxo-C42:2-[acp]	356	RXN1G-89	2.3.1.179	a cis,cis-delta5,17-C36:2-[acp] + a malonyl-[acp] -> a cis,cis-delta7,19-3-oxo-C38:2-[acp] + a holo-[acyl-carrier-protein] synthase + CO2	a cis,cis-delta5,17-C36:2-[acp]	180	RXN-11072	2.4.1.-	rhamnosyl-N-acetyl-glucosaminyl-decaprenyl diphosphate + UDP-D-galacto-1,4-furanose -> galactofuranosyl-rhamnosyl-N-acetyl-glucosaminyl-decaprenyl diphosphate + uridine-5'-diphosphate + H+	galactofuranosyl-rhamnosyl-N-acetyl-glucosaminyl-decaprenyl diphosphate
362	RXN1G-509	1.3.1.10	a trans-delta2-cis,cis-9,21-C40:3-[acp] + NADH -> a cis,cis-delta9,21-C40:2-[acp] + NAD+	a cis,cis-delta9,21-C40:2-[acp]	357	RXN1G-193	1.3.1.10	a trans-delta2-cis,cis-5,17-C36:3-[acp] + NADH -> a cis,cis-delta5,17-C36:2-[acp] + NAD+	a trans-delta2-cis,cis-5,17-C36:3-[acp]					rhamnosyl-N-acetyl-glucosaminyl-decaprenyl diphosphate
363	RXN1G-252	1.1.1.100	a cis,cis-delta9,21-3-oxo-C40:2-[acp] + NADPH -> a cis,cis-delta9,21-3-hydroxyC40:2-[acp] + NADP+	a cis,cis-delta9,21-3-hydroxyC40:2-[acp]	358	RXN1G-408	1.1.1.100	a cis,cis-delta5,17-3-oxo-C36:2-[acp] + NADPH -> a cis,cis-delta5,17-3-hydroxyC36:2[acp] + NADP+	a cis,cis-delta5,17-3-oxo-C36:2-[acp]	181	RXN-11077	2.4.1.-	a β-D-Galf-(1->5)-β-(D-Galf)n-Rha-GlcNAc-P-P-C50 + UDP-D-galacto-1,4-furanose -> a β-D-Galf-(1->6)-β-(D-Galf)(n+1)-Rha-GlcNAc-P-P-C50 + uridine-5'-diphosphate	a galactofuran ending with a galactofuranosyl (1->6) linkage
364	RXN1G-172	2.3.1.179	a cis,cis-delta7,19-C38:2-[acp] + a malonyl-[acp] -> a cis,cis-delta9,21-3-oxo-C40:2-[acp] + a holo-[acyl-carrier-protein] synthase + CO2	a cis,cis-delta9,21-3-oxo-C40:2-[acp]	359	RXN1G-202	2.3.1.179	a cis,cis-delta3,15-C34:2-[acp] + a malonyl-[acp] -> a cis,cis-delta5,17-3-oxo-C36:2-[acp] + a holo-[acyl-carrier-protein] synthase + CO2	a cis,cis-delta3,15-C34:2-[acp]					a galactofuran ending with a galactofuranosyl (1->5) linkage
365	RXN1G-339	1.3.1.10	a trans-delta2-cis-cis-delta7-19-C38:3-[acp] + NADH -> a cis,cis-delta7,19-C38:2-[acp] + NAD+	a cis,cis-delta7,19-C38:2-[acp]	360	RXN1G-287	1.1.1.100	a cis-delta21-3-oxo-C40:1-[acp] + NADPH -> a cis-delta21-3-hydroxyC40:1-[acp] + NADP+	a cis-delta21-3-oxo-C40:1-[acp]	182	RXN-11089	2.4.1.-	a β-D-Galf-(1->6)-β-(D-Galf)n-Rha-GlcNAc-P-P-C50 + UDP-D-galacto-1,4-furanose -> a β-D-Galf-(1->5)-β-(D-Galf)(n+1)-Rha-GlcNAc-P-P-C50 + uridine-5'-diphosphate	a galactofuran ending with a galactofuranosyl (1->5) linkage
366	RXN1G-262	1.1.1.100	a cis,cis-delta7,19-3-oxo-C38:2-[acp] + NADPH -> a cis,cis-delta7,19-3-hydroxyC38:2-[acp] + NADP+	a cis,cis-delta7,19-3-hydroxyC38:2-[acp]	361	RXN1G-132	2.3.1.41	a cis-delta19-C38:1-[acp] + a malonyl-[acp] -> a cis-delta21-3-oxo-C40:1-[acp] + a holo-[acyl-carrier-protein] synthase + CO2	a cis-delta19-C38:1-[acp]					a galactofuran ending with a galactofuranosyl (1->6) linkage
367	RXN1G-89	2.3.1.179	a cis,cis-delta5,17-C36:2-[acp] + a malonyl-[acp] -> a cis,cis-delta7,19-3-oxo-C38:2-[acp] + a holo-[acyl-carrier-protein] synthase + CO2	a cis,cis-delta7,19-3-oxo-C38:2-[acp]	362	RXN1G-1130	1.3.1.10	a trans-delta2-cis-delta19-C38:2-[acp] + NADH -> a cis-delta19-C38:1-[acp] + NAD+	a trans-delta2-cis-delta19-C38:2-[acp]	183	RXN-11029	2.4.1.227	N-acetylmuramoyl-pentapeptide-diphospho-decaprenol + UDP-N-acetyl-D-glucosamine -> N-acetylglucosamine--N-acetylmuramyl-(pentapeptide) pyrophosphoryl-decaprenol + uridine-5'-diphosphate + H+	N-acetylglucosamine--N-acetylmuramyl-(pentapeptide) pyrophosphoryl-decaprenol
368	RXN1G-193	1.3.1.10	a trans-delta2-cis,cis-5,17-C36:3-[acp] + NADH -> a cis,cis-delta5,17-C36:2-[acp] + NAD+	a cis,cis-delta5,17-C36:2-[acp]	363	RXN1G-1053	1.1.1.100	a cis-delta19-3-oxo-C38:1-[acp] + NADPH -> a cis-delta19-3-hydroxyC38:1-[acp] + NADP+	a cis-delta19-3-oxo-C38:1-[acp]					N-acetylmuramoyl-pentapeptide-diphospho-decaprenol
369	RXN1G-408	1.1.1.100	a cis,cis-delta5,17-3-oxo-C36:2-[acp] + NADPH -> a cis,cis-delta5,17-3-hydroxyC36:2[acp] + NADP+	a cis,cis-delta5,17-3-hydroxyC36:2[acp]	364	RXN1G-1003	2.3.1.41	a cis-delta17-C36:1-[acp] + a malonyl-[acp] -> a cis-delta19-3-oxo-C38:1-[acp] + a holo-[acyl-carrier-protein] synthase + CO2	a cis-delta17-C36:1-[acp]	184	RXN-11301	2.4.1.129	2 N-acetylglucosamine--N-acetylmuramyl-(pentapeptide) pyrophosphoryl-decaprenol -> a peptidoglycan dimer (mycobacteria) + mono-trans, poly-cis-decaprenyl diphosphate	a peptidoglycan dimer (mycobacteria)
370	RXN1G-202	2.3.1.179	a cis,cis-delta3,15-C34:2-[acp] + a malonyl-[acp] -> a cis,cis-delta5,17-3-oxo-C36:2-[acp] + a holo-[acyl-carrier-protein] synthase + CO2	a cis,cis-delta5,17-3-oxo-C36:2-[acp]	365	RXN1G-962	1.3.1.10	a trans-delta2-cis-delta17-C36:2-[acp] + NADH -> a cis-delta17-C36:1-[acp] + NAD+	a trans-delta2-cis-delta17-C36:2-[acp]					N-acetylglucosamine--N-acetylmuramyl-(pentapeptide) pyrophosphoryl-decaprenol
371	RXN1G-287	1.1.1.100	a cis-delta21-3-oxo-C40:1-[acp] + NADPH -> a cis-delta21-3-hydroxyC40:1-[acp] + NADP+	a cis-delta21-3-hydroxyC40:1-[acp]	366	RXN1G-881	1.1.1.100	a cis-delta17-3-oxo-C36:1-[acp] + NADPH -> a cis-delta17-3-hydroxyC36:1-[acp] + NADP+	a cis-delta17-3-oxo-C36:1-[acp]	185	NACGLCTRANS-RXN	2.4.1.227	N-acetylmuramoyl-L-alanyl-D-glutamyl-meso-2,6-diaminopimelyl-D-alanyl-D-alanine-diphosphoundecaprenol + UDP-N-acetyl-D-glucosamine -> N-acetylmuramoyl-L-alanyl-D-glutamyl-meso-2,6-diaminopimelyl-D-alanyl-D-alanine-diphosphoundecaprenyl-N-acetylglucosamine + uridine-5'-diphosphate + 2 H+	N-acetylmuramoyl-L-alanyl-D-glutamyl-meso-2,6-diaminopimelyl-D-alanyl-D-alanine-diphosphoundecaprenyl-N-acetylglucosamine
372	RXN1G-132	2.3.1.41	a cis-delta19-C38:1-[acp] + a malonyl-[acp] -> a cis-delta21-3-oxo-C40:1-[acp] + a holo-[acyl-carrier-protein] synthase + CO2	a cis-delta21-3-oxo-C40:1-[acp]	367	RXN1G-840	2.3.1.41	a cis-delta15-C34:1-[acp] + a malonyl-[acp] -> a cis-delta17-3-oxo-C36:1-[acp] + a holo-[acyl-carrier-protein] synthase + CO2	a cis-delta15-C34:1-[acp]					N-acetylmuramoyl-L-alanyl-D-glutamyl-meso-2,6-diaminopimelyl-D-alanyl-D-alanine-diphosphoundecaprenol
373	RXN1G-1130	1.3.1.10	a trans-delta2-cis-delta19-C38:2-[acp] + NADH -> a cis-delta19-C38:1-[acp] + NAD+	a cis-delta19-C38:1-[acp]	368	RXN1G-358	1.1.1.100	a cis-delta15-3-oxo-C34:1-[acp] + NADPH -> a cis-delta15-3-hydroxyC34:1-[acp] + NADP+	a cis-delta15-3-oxo-C34:1-[acp]	186	RXN0-5405	2.4.1.129	2 N-acetylmuramoyl-L-alanyl-D-glutamyl-meso-2,6-diaminopimelyl-D-alanyl-D-alanine-diphosphoundecaprenyl-N-acetylglucosamine + H+ -> a peptidoglycan dimer (meso-diaminopimelate containing) + di-trans,poly-cis-undecaprenyl diphosphate	a peptidoglycan dimer (meso-diaminopimelate containing)
374	RXN1G-1053	1.1.1.100	a cis-delta19-3-oxo-C38:1-[acp] + NADPH -> a cis-delta19-3-hydroxyC38:1-[acp] + NADP+	a cis-delta19-3-hydroxyC38:1-[acp]	369	RXN1G-324	2.3.1.41	a cis-delta13-C32:1-[acp] + a malonyl-[acp] -> a cis-delta15-3-oxo-C34:1-[acp] + a holo-[acyl-carrier-protein] synthase + CO2	a cis-delta13-C32:1-[acp]					N-acetylmuramoyl-L-alanyl-D-glutamyl-meso-2,6-diaminopimelyl-D-alanyl-D-alanine-diphosphoundecaprenyl-N-acetylglucosamine
375	RXN1G-1003	2.3.1.41	a cis-delta17-C36:1-[acp] + a malonyl-[acp] -> a cis-delta19-3-oxo-C38:1-[acp] + a holo-[acyl-carrier-protein] synthase + CO2	a cis-delta19-3-oxo-C38:1-[acp]	370	RXN1G-299	1.3.1.10	a trans-delta2-cis-delta13-C32:2-[acp] + NADH -> a cis-delta13-C32:1-[acp] + NAD+	a trans-delta2-cis-delta13-C32:2-[acp]	187	DIHYDROOROTATE-DEHYDROGENASE-RXN	1.3.5.2	(S)-dihydroorotate + a quinone -> a quinol + orotate	orotate
376	RXN1G-962	1.3.1.10	a trans-delta2-cis-delta17-C36:2-[acp] + NADH -> a cis-delta17-C36:1-[acp] + NAD+	a cis-delta17-C36:1-[acp]	371	RXN1G-260	1.1.1.100	a cis-delta13-3-oxo-C32:1-[acp] + NADPH -> a cis-delta13-3-hydroxyC32:1-[acp] + NADP+	a cis-delta13-3-oxo-C32:1-[acp]					(S)-dihydroorotate
377	RXN1G-881	1.1.1.100	a cis-delta17-3-oxo-C36:1-[acp] + NADPH -> a cis-delta17-3-hydroxyC36:1-[acp] + NADP+	a cis-delta17-3-hydroxyC36:1-[acp]	372	RXN1G-236	2.3.1.41	a cis-delta11-C30:1-[acp] + a malonyl-[acp] -> a cis-delta13-3-oxo-C32:1-[acp] + a holo-[acyl-carrier-protein] synthase + CO2	a cis-delta11-C30:1-[acp]	188	DMK-RXN	2.5.1.74	all-trans-octaprenyl diphosphate + 1,4-dihydroxy-2-naphthoate + H+ -> demethylmenaquinol-8 + diphosphate + CO2	demethylmenaquinol-8
378	RXN1G-840	2.3.1.41	a cis-delta15-C34:1-[acp] + a malonyl-[acp] -> a cis-delta17-3-oxo-C36:1-[acp] + a holo-[acyl-carrier-protein] synthase + CO2	a cis-delta17-3-oxo-C36:1-[acp]	373	RXN1G-210	1.3.1.10	a trans-delta2-cis-delta11-C30:2-[acp] + NADH -> a cis-delta11-C30:1-[acp] + NAD+	a trans-delta2-cis-delta11-C30:2-[acp]					1,4-dihydroxy-2-naphthoate
379	RXN1G-396	1.3.1.10	a trans-delta2-cis-delta15-C34:2-[acp] + NADH -> a cis-delta15-C34:1-[acp] + NAD+	a cis-delta15-C34:1-[acp]	374	RXN1G-163	1.1.1.100	a cis-delta11-3-oxo-C30:1-[acp] + NADPH -> a cis-delta11-3-hydroxyC30:1-[acp] + NADP+	a cis-delta11-3-oxo-C30:1-[acp]	189	QUINOLINATE-SYNTHA-RXN	2.5.1.72	α-iminosuccinate + dihydroxyacetone phosphate -> quinolinate + phosphate + 2 H2O	quinolinate
380	RXN1G-358	1.1.1.100	a cis-delta15-3-oxo-C34:1-[acp] + NADPH -> a cis-delta15-3-hydroxyC34:1-[acp] + NADP+	a cis-delta15-3-hydroxyC34:1-[acp]	375	RXN1G-138	2.3.1.41	a cis-delta9-C28:1-[acp] + a malonyl-[acp] -> a cis-delta11-3-oxo-C30:1-[acp] + a holo-[acyl-carrier-protein] synthase + CO2	a cis-delta9-C28:1-[acp]					α-iminosuccinate
381	RXN1G-324	2.3.1.41	a cis-delta13-C32:1-[acp] + a malonyl-[acp] -> a cis-delta15-3-oxo-C34:1-[acp] + a holo-[acyl-carrier-protein] synthase + CO2	a cis-delta15-3-oxo-C34:1-[acp]	376	RXN1G-285	1.3.1.10	a trans-delta2-cis-delta9-C28:2-[acp] + NADH -> a cis-delta9-C28:1-[acp] + NAD+	a trans-delta2-cis-delta9-C28:2-[acp]	190	R343-RXN	1.16.8.1	2 cob(II)yrinate a,c-diamide + FMNH2 ← 2 cob(I)yrinate a,c-diamide + FMN + 3 H+	cob(I)yrinate a,c-diamide
382	RXN1G-299	1.3.1.10	a trans-delta2-cis-delta13-C32:2-[acp] + NADH -> a cis-delta13-C32:1-[acp] + NAD+	a cis-delta13-C32:1-[acp]	377	RXN1G-240	1.1.1.100	a cis-delta9-3-oxo-C28:1-[acp] + NADPH -> a cis-delta9-3-hydroxyC28:1-[acp] + NADP+	a cis-delta9-3-oxo-C28:1-[acp]					cob(II)yrinate a,c-diamide
383	RXN1G-260	1.1.1.100	a cis-delta13-3-oxo-C32:1-[acp] + NADPH -> a cis-delta13-3-hydroxyC32:1-[acp] + NADP+	a cis-delta13-3-hydroxyC32:1-[acp]	378	RXN1G-218	2.3.1.41	a cis-delta7-C26:1-[acp] + a malonyl-[acp] -> a cis-delta9-3-oxo-C28:1-[acp] + a holo-[acyl-carrier-protein] synthase + CO2	a cis-delta7-C26:1-[acp]	191	LUMAZINESYN-RXN	2.5.1.78	5-amino-6-(D-ribitylamino)uracil + 1-deoxy-L-glycero-tetrulose 4-phosphate -> 6,7-dimethyl-8-(1-D-ribityl)lumazine + phosphate + 2 H2O + H+	6,7-dimethyl-8-(1-D-ribityl)lumazine
384	RXN1G-236	2.3.1.41	a cis-delta11-C30:1-[acp] + a malonyl-[acp] -> a cis-delta13-3-oxo-C32:1-[acp] + a holo-[acyl-carrier-protein] synthase + CO2	a cis-delta13-3-oxo-C32:1-[acp]	379	RXN1G-37	1.3.1.10	a trans-delta2-cis-delta7-C26:2-[acp] + NADH -> a cis-delta7-C26:1-[acp] + NAD+	a trans-delta2-cis-delta7-C26:2-[acp]					1-deoxy-L-glycero-tetrulose 4-phosphate
385	RXN1G-210	1.3.1.10	a trans-delta2-cis-delta11-C30:2-[acp] + NADH -> a cis-delta11-C30:1-[acp] + NAD+	a cis-delta11-C30:1-[acp]	380	RXN1G-364	1.1.1.100	a cis-delta7-3-oxo-C26:1-[acp] + NADPH -> a cis-delta7-3-hydroxyC26:1-[acp] + NADP+	a cis-delta7-3-oxo-C26:1-[acp]	192	3-HYDROXYISOBUTYRATE-DEHYDROGENASE-RXN	1.1.1.31	(S)-3-hydroxy-isobutyrate + NAD+ -> NADH + (S)-methylmalonate-semialdehyde + H+	(S)-methylmalonate-semialdehyde
386	RXN1G-163	1.1.1.100	a cis-delta11-3-oxo-C30:1-[acp] + NADPH -> a cis-delta11-3-hydroxyC30:1-[acp] + NADP+	a cis-delta11-3-hydroxyC30:1-[acp]	381	RXN1G-306	2.3.1.41	a cis-delta5-C24:1-[acp] + a malonyl-[acp] -> a cis-delta7-3-oxo-C26:1-[acp] + a holo-[acyl-carrier-protein] synthase + CO2	a cis-delta5-C24:1-[acp]					(S)-3-hydroxy-isobutyrate
387	RXN1G-138	2.3.1.41	a cis-delta9-C28:1-[acp] + a malonyl-[acp] -> a cis-delta11-3-oxo-C30:1-[acp] + a holo-[acyl-carrier-protein] synthase + CO2	a cis-delta11-3-oxo-C30:1-[acp]	382	RXN1G-171	1.3.1.10	a trans-delta2-cis-delta5-C24:2-[acp] + NADH -> a cis-delta5-C24:1-[acp] + NAD+	a trans-delta2-cis-delta5-C24:2-[acp]	193	N-ACETYLGLUTPREDUCT-RXN	1.2.1.38	N-acetylglutamyl-phosphate + NADPH + H+ ← N-acetyl-L-glutamate 5-semialdehyde + NADP+ + phosphate	N-acetyl-L-glutamate 5-semialdehyde
388	RXN1G-285	1.3.1.10	a trans-delta2-cis-delta9-C28:2-[acp] + NADH -> a cis-delta9-C28:1-[acp] + NAD+	a cis-delta9-C28:1-[acp]	383	RXN1G-72	1.1.1.100	a cis-delta5-3-oxo-C24:1-[acp] + NADPH -> a cis-delta5-3-hydroxyC24:1-[acp] + NADP+	a cis-delta5-3-oxo-C24:1-[acp]					N-acetylglutamyl-phosphate
389	RXN1G-240	1.1.1.100	a cis-delta9-3-oxo-C28:1-[acp] + NADPH -> a cis-delta9-3-hydroxyC28:1-[acp] + NADP+	a cis-delta9-3-hydroxyC28:1-[acp]	384	RXN1G-26	2.3.1.41	a cis-docos-3-enoyl-[acp] + a malonyl-[acp] -> a cis-delta5-3-oxo-C24:1-[acp] + a holo-[acyl-carrier-protein] synthase + CO2	a cis-docos-3-enoyl-[acp]	194	BRANCHED-CHAINAMINOTRANSFERILEU-RXN	2.6.1.42	L-glutamate + 2-keto-3-methyl-valerate ← L-isoleucine + 2-oxoglutarate + H+	L-isoleucine
390	RXN1G-218	2.3.1.41	a cis-delta7-C26:1-[acp] + a malonyl-[acp] -> a cis-delta9-3-oxo-C28:1-[acp] + a holo-[acyl-carrier-protein] synthase + CO2	a cis-delta9-3-oxo-C28:1-[acp]	385	RXN1G-460	2.3.1.41	arachidoyl-CoA + a malonyl-[acp] -> a 3-oxo-behenoyl-[acp] + CO2 + coenzyme A	arachidoyl-CoA					2-keto-3-methyl-valerate
391	RXN1G-37	1.3.1.10	a trans-delta2-cis-delta7-C26:2-[acp] + NADH -> a cis-delta7-C26:1-[acp] + NAD+	a cis-delta7-C26:1-[acp]	386	RXN1G-526	2.3.1.-	a trans-tetracos-2-enoyl-[acp] + NADH -> a lignoceroyl-[acp] + NAD+	a trans-tetracos-2-enoyl-[acp]	195	BRANCHED-CHAINAMINOTRANSFERLEU-RXN	2.6.1.42	L-glutamate + 4-methyl-2-oxopentanoate ← L-leucine + 2-oxoglutarate	L-leucine
392	RXN1G-364	1.1.1.100	a cis-delta7-3-oxo-C26:1-[acp] + NADPH -> a cis-delta7-3-hydroxyC26:1-[acp] + NADP+	a cis-delta7-3-hydroxyC26:1-[acp]	387	RXN1G-517	2.3.1.-	a (R)-3-hydroxylignoceroyl-[acp] -> a trans-tetracos-2-enoyl-[acp] + H2O	a (R)-3-hydroxylignoceroyl-[acp]					4-methyl-2-oxopentanoate
393	RXN1G-306	2.3.1.41	a cis-delta5-C24:1-[acp] + a malonyl-[acp] -> a cis-delta7-3-oxo-C26:1-[acp] + a holo-[acyl-carrier-protein] synthase + CO2	a cis-delta7-3-oxo-C26:1-[acp]	388	RXN1G-508	2.3.1.-	a 3-oxo-lignoceroyl-[acp] + NADPH -> a (R)-3-hydroxylignoceroyl-[acp] + NADP+	a 3-oxo-lignoceroyl-[acp]	196	PHEAMINOTRANS-RXN	2.6.1.57	phenylpyruvate + L-glutamate -> L-phenylalanine + 2-oxoglutarate	L-phenylalanine
394	RXN1G-171	1.3.1.10	a trans-delta2-cis-delta5-C24:2-[acp] + NADH -> a cis-delta5-C24:1-[acp] + NAD+	a cis-delta5-C24:1-[acp]	389	RXN1G-499	2.3.1.-	a behenoyl-[acp] + malonyl-CoA -> a 3-oxo-lignoceroyl-[acp] + CO2 + coenzyme A	a behenoyl-[acp]					phenylpyruvate
395	RXN1G-72	1.1.1.100	a cis-delta5-3-oxo-C24:1-[acp] + NADPH -> a cis-delta5-3-hydroxyC24:1-[acp] + NADP+	a cis-delta5-3-hydroxyC24:1-[acp]	390	RXN1G-395	2.3.1.-	a trans-eicos-2-enoyl-[acp] + NADH -> an arachidoyl-[acp] + NAD+	a trans-eicos-2-enoyl-[acp]	197	ERYTHRON4PDEHYDROG-RXN	1.1.1.290	erythronate-4-phosphate + NAD+ -> 2-oxo-3-hydroxy-4-phosphobutanoate + NADH + H+	2-oxo-3-hydroxy-4-phosphobutanoate
396	RXN1G-26	2.3.1.41	a cis-docos-3-enoyl-[acp] + a malonyl-[acp] -> a cis-delta5-3-oxo-C24:1-[acp] + a holo-[acyl-carrier-protein] synthase + CO2	a cis-delta5-3-oxo-C24:1-[acp]	391	RXN1G-320	2.3.1.-	a (R)-3-hydroxyarachidoyl-[acp] -> a trans-eicos-2-enoyl-[acp] + H2O	a (R)-3-hydroxyarachidoyl-[acp]					erythronate-4-phosphate
397	RXN1G-574	2.3.1.-	an arachidoyl-[acp] + coenzyme A -> arachidoyl-CoA + a holo-[acp]	arachidoyl-CoA	392	RXN1G-349	2.3.1.-	a 3-oxo-arachidoyl-[acp] + NADPH -> a (R)-3-hydroxyarachidoyl-[acp] + NADP+	a 3-oxo-arachidoyl-[acp]	198	PSERTRANSAMPYR-RXN	2.6.1.52	2-oxo-3-hydroxy-4-phosphobutanoate + L-glutamate -> 4-(phosphonooxy)-threonine + 2-oxoglutarate	4-(phosphonooxy)-threonine
398	RXN1G-395	2.3.1.-	a trans-eicos-2-enoyl-[acp] + NADH -> an arachidoyl-[acp] + NAD+	an arachidoyl-[acp]	393	RXN-9549	3.1.2.14	a palmitoyl-[acp] + H2O -> palmitate + a holo-[acp]	a palmitoyl-[acp]					2-oxo-3-hydroxy-4-phosphobutanoate
399	RXN1G-517	2.3.1.-	a (R)-3-hydroxylignoceroyl-[acp] -> a trans-tetracos-2-enoyl-[acp] + H2O	a trans-tetracos-2-enoyl-[acp]	394	RXN-9663	1.3.1.9	a trans hexadecenoyl-[acp] + NADH + H+ ← a palmitoyl-[acp] + NAD+	a trans hexadecenoyl-[acp]	199	1.1.1.34-RXN	1.1.1.34	2 NADPH + (S)-3-hydroxy-3-methylglutaryl-CoA + 2 H+ ← 2 NADP+ + (R)-mevalonate + coenzyme A	(R)-mevalonate
400	RXN1G-508	2.3.1.-	a 3-oxo-lignoceroyl-[acp] + NADPH -> a (R)-3-hydroxylignoceroyl-[acp] + NADP+	a (R)-3-hydroxylignoceroyl-[acp]	395	4.2.1.61-RXN	4.2.1.61	an (R)-3-hydroxypalmitoyl-[acp] -> a trans hexadecenoyl-[acp] + H2O	an (R)-3-hydroxypalmitoyl-[acp]					(S)-3-hydroxy-3-methylglutaryl-CoA
401	RXN1G-499	2.3.1.-	a behenoyl-[acp] + malonyl-CoA -> a 3-oxo-lignoceroyl-[acp] + CO2 + coenzyme A	a 3-oxo-lignoceroyl-[acp]	396	RXN-9540	1.1.1.100	a 3-oxo-palmitoyl-[acp] + NADPH + H+ ← an (R)-3-hydroxypalmitoyl-[acp] + NADP+	a 3-oxo-palmitoyl-[acp]	200	RIBOFLAVIN-SYN-RXN	2.5.1.9	2 6,7-dimethyl-8-(1-D-ribityl)lumazine + H+ -> 5-amino-6-(D-ribitylamino)uracil + riboflavin	riboflavin
402	RXN1G-488	2.3.1.-	a trans-docos-2-enoyl-[acp] + NADH -> a behenoyl-[acp] + NAD+	a behenoyl-[acp]	397	RXN-9539	2.3.1.41	a myristoyl-[acp] + a malonyl-[acp] -> a 3-oxo-palmitoyl-[acp] + CO2 + a holo-[acp]	a myristoyl-[acp]					6,7-dimethyl-8-(1-D-ribityl)lumazine
403	RXN1G-320	2.3.1.-	a (R)-3-hydroxyarachidoyl-[acp] -> a trans-eicos-2-enoyl-[acp] + H2O	a trans-eicos-2-enoyl-[acp]	398	RXN-9662	1.3.1.9	a trans tetradec-2-enoyl-[acp] + NADH + H+ ← a myristoyl-[acp] + NAD+	a trans tetradec-2-enoyl-[acp]	201	SHIKIMATE-KINASE-RXN	2.7.1.71	shikimate + ATP -> shikimate-3-phosphate + ADP + 2 H+	shikimate-3-phosphate
404	RXN1G-349	2.3.1.-	a 3-oxo-arachidoyl-[acp] + NADPH -> a (R)-3-hydroxyarachidoyl-[acp] + NADP+	a (R)-3-hydroxyarachidoyl-[acp]	399	RXN-9537	4.2.1.59	an (3R)-3-hydroxymyristoyl-[acp] -> a trans tetradec-2-enoyl-[acp] + H2O	an (3R)-3-hydroxymyristoyl-[acp]					shikimate
405	RXN1G-368	2.3.1.-	a stearoyl-[acp] + malonyl-CoA -> a 3-oxo-arachidoyl-[acp] + CO2 + coenzyme A	a 3-oxo-arachidoyl-[acp]	400	RXN-9536	1.1.1.100	a 3-oxo-meristoyl-[acp] + NADPH + H+ ← an (3R)-3-hydroxymyristoyl-[acp] + NADP+	a 3-oxo-meristoyl-[acp]	202	ACETYLGLUTKIN-RXN	2.7.2.8	N-acetyl-L-glutamate + ATP -> N-acetylglutamyl-phosphate + ADP + H+	N-acetylglutamyl-phosphate
406	RXN-9661	1.3.1.9	a trans dodec-2-enoyl-[acp] + NADH + H+ ← a dodecanoyl-[acp] + NAD+	a dodecanoyl-[acp]	401	RXN-9661	1.3.1.9	a trans dodec-2-enoyl-[acp] + NADH + H+ ← a dodecanoyl-[acp] + NAD+	a trans dodec-2-enoyl-[acp]					N-acetyl-L-glutamate
407	RXN-9663	1.3.1.9	a trans hexadecenoyl-[acp] + NADH + H+ ← a palmitoyl-[acp] + NAD+	a palmitoyl-[acp]	402	RXN-9533	4.2.1.59	a (R)-3-hydroxydodecanoyl-[acp] -> a trans dodec-2-enoyl-[acp] + H2O	a (R)-3-hydroxydodecanoyl-[acp]	203	MEVALONATE-KINASE-RXN	2.7.1.36	(R)-mevalonate + ATP -> mevalonate-5-phosphate + ADP + 2 H+	mevalonate-5-phosphate
408	4.2.1.61-RXN	4.2.1.61	an (R)-3-hydroxypalmitoyl-[acp] -> a trans hexadecenoyl-[acp] + H2O	a trans hexadecenoyl-[acp]	403	RXN-9532	1.1.1.100	a 3-oxo-dodecanoyl-[acp] + NADPH + H+ ← a (R)-3-hydroxydodecanoyl-[acp] + NADP+	a 3-oxo-dodecanoyl-[acp]					(R)-mevalonate
409	RXN-9540	1.1.1.100	a 3-oxo-palmitoyl-[acp] + NADPH + H+ ← an (R)-3-hydroxypalmitoyl-[acp] + NADP+	an (R)-3-hydroxypalmitoyl-[acp]	404	RXN-9531	2.3.1.41	a decanoyl-[acp] + a malonyl-[acp] -> a 3-oxo-dodecanoyl-[acp] + CO2 + a holo-[acp]	a decanoyl-[acp]	204	PYRIMSYN3-RXN	2.7.4.7	hydroxymethylpyrimidine phosphate + ATP -> 4-amino-5-hydroxymethyl-2-methylpyrimidine-pyrophosphate + ADP + H+	4-amino-5-hydroxymethyl-2-methylpyrimidine-pyrophosphate
410	RXN-9539	2.3.1.41	a myristoyl-[acp] + a malonyl-[acp] -> a 3-oxo-palmitoyl-[acp] + CO2 + a holo-[acp]	a 3-oxo-palmitoyl-[acp]	405	RXN-9528	1.1.1.100	a 3-oxo-decanoyl-[acp] + NADPH + H+ ← an (R)-3-hydroxydecanoyl-[acp] + NADP+	a 3-oxo-decanoyl-[acp]					hydroxymethylpyrimidine phosphate
411	RXN-9662	1.3.1.9	a trans tetradec-2-enoyl-[acp] + NADH + H+ ← a myristoyl-[acp] + NAD+	a myristoyl-[acp]	406	RXN-9659	1.3.1.9	a trans oct-2-enoyl-[acp] + NADH + H+ ← an octanoyl-[acp] + NAD+	a trans oct-2-enoyl-[acp]	205	2.7.7.60-RXN	2.7.7.60	2-C-methyl-D-erythritol-4-phosphate + CTP + H+ -> 4-(cytidine 5'-diphospho)-2-C-methyl-D-erythritol + diphosphate	4-(cytidine 5'-diphospho)-2-C-methyl-D-erythritol
412	RXN-9537	4.2.1.59	an (3R)-3-hydroxymyristoyl-[acp] -> a trans tetradec-2-enoyl-[acp] + H2O	a trans tetradec-2-enoyl-[acp]	407	4.2.1.59-RXN	4.2.1.59	an (R)-3-hydroxyoctanoyl-[acp] -> a trans oct-2-enoyl-[acp] + H2O	an (R)-3-hydroxyoctanoyl-[acp]					2-C-methyl-D-erythritol-4-phosphate
413	RXN-9536	1.1.1.100	a 3-oxo-meristoyl-[acp] + NADPH + H+ ← an (3R)-3-hydroxymyristoyl-[acp] + NADP+	an (3R)-3-hydroxymyristoyl-[acp]	408	RXN-9524	1.1.1.100	a 3-oxo-octanoyl-[acp] + NADPH + H+ ← an (R)-3-hydroxyoctanoyl-[acp] + NADP+	a 3-oxo-octanoyl-[acp]	206	DTDPKIN-RXN	2.7.4.6	dTDP + ATP -> dTTP + ADP + H+	dTTP
414	RXN-9535	2.3.1.41	a dodecanoyl-[acp] + a malonyl-[acp] -> a 3-oxo-meristoyl-[acp] + CO2 + a holo-[acp]	a 3-oxo-meristoyl-[acp]	409	RXN-9523	2.3.1.41	a hexanoyl-[acp] + a malonyl-[acp] -> a 3-oxo-octanoyl-[acp] + CO2 + a holo-[acp]	a hexanoyl-[acp]					dTDP
415	RXN-9533	4.2.1.59	a (R)-3-hydroxydodecanoyl-[acp] -> a trans dodec-2-enoyl-[acp] + H2O	a trans dodec-2-enoyl-[acp]	410	RXN-9657	1.3.1.9	a crotonyl-[acp] + NADH + H+ -> a butyryl-[acp] + NAD+	a crotonyl-[acp]	207	GALACTOKIN-RXN	2.7.1.6	α-D-galactose + ATP -> α-D-galactose 1-phosphate + ADP + 2 H+	α-D-galactose 1-phosphate
416	RXN-9532	1.1.1.100	a 3-oxo-dodecanoyl-[acp] + NADPH + H+ ← a (R)-3-hydroxydodecanoyl-[acp] + NADP+	a (R)-3-hydroxydodecanoyl-[acp]	411	4.2.1.58-RXN	4.2.1.58	an (R)-3-hydroxybutanoyl-[acp] -> a crotonyl-[acp] + H2O	an (R)-3-hydroxybutanoyl-[acp]					α-D-galactose
417	RXN-9531	2.3.1.41	a decanoyl-[acp] + a malonyl-[acp] -> a 3-oxo-dodecanoyl-[acp] + CO2 + a holo-[acp]	a 3-oxo-dodecanoyl-[acp]	412	RXN-9518	1.1.1.100	a 3-oxo-hexanoyl-[acp] + NADPH + H+ ← an (R)-3-hydroxyhexanoyl-[acp] + NADP+	a 3-oxo-hexanoyl-[acp]	208	2.3.1.157-RXN	2.3.1.157	D-glucosamine 1-phosphate + acetyl-CoA -> N-acetyl-glucosamine-1-phosphate + coenzyme A + H+	N-acetyl-glucosamine-1-phosphate
418	RXN-9660	1.3.1.9	a trans-Δ2-decenoyl-[acp] + NADH + H+ ← a decanoyl-[acp] + NAD+	a decanoyl-[acp]	413	RXN-9516	2.3.1.41	a butyryl-[acp] + a malonyl-[acp] -> a 3-oxo-hexanoyl-[acp] + CO2 + a holo-[acp]	a butyryl-[acp]					D-glucosamine 1-phosphate
419	RXN-9527	2.3.1.41	an octanoyl-[acp] + a malonyl-[acp] -> a 3-oxo-decanoyl-[acp] + CO2 + a holo-[acp]	a 3-oxo-decanoyl-[acp]	414	RXN-9520	4.2.1.59	an (R)-3-hydroxyhexanoyl-[acp] -> a trans hex-2-enoyl-[acp] + H2O	an (R)-3-hydroxyhexanoyl-[acp]	209	PANTEPADENYLYLTRAN-RXN	2.7.7.3	4'-phosphopantetheine + ATP -> dephospho-CoA + diphosphate	dephospho-CoA
420	4.2.1.59-RXN	4.2.1.59	an (R)-3-hydroxyoctanoyl-[acp] -> a trans oct-2-enoyl-[acp] + H2O	a trans oct-2-enoyl-[acp]	415	RXN-9658	1.3.1.9	a trans hex-2-enoyl-[acp] + NADH + H+ ← a hexanoyl-[acp] + NAD+	a trans hex-2-enoyl-[acp]					4'-phosphopantetheine
421	RXN-9524	1.1.1.100	a 3-oxo-octanoyl-[acp] + NADPH + H+ ← an (R)-3-hydroxyoctanoyl-[acp] + NADP+	an (R)-3-hydroxyoctanoyl-[acp]	416	RIBONUCLEOSIDE-DIP-REDUCTII-RXN	1.17.4.-	CDP + an oxidized NrdH glutaredoxin-like protein ← dCDP + a reduced NrdH glutaredoxin-like protein + H2O	an oxidized NrdH glutaredoxin-like protein	210	RXN-8077	2.7.7.68	(2S)-2-phospholactate + GTP + H+ -> (2S)-lactyl-2-diphospho-5'-guanosine + diphosphate	(2S)-lactyl-2-diphospho-5'-guanosine
422	RXN-9523	2.3.1.41	a hexanoyl-[acp] + a malonyl-[acp] -> a 3-oxo-octanoyl-[acp] + CO2 + a holo-[acp]	a 3-oxo-octanoyl-[acp]	417	GCVP-RXN	1.4.4.2	H-Gcv-protein-(lipoyl)lysine + glycine -> H-protein-S-(aminomethyldihydrolipoyl)lysine + CO2	H-Gcv-protein-(lipoyl)lysine					(2S)-2-phospholactate
423	RXN-9658	1.3.1.9	a trans hex-2-enoyl-[acp] + NADH + H+ ← a hexanoyl-[acp] + NAD+	a hexanoyl-[acp]	418	RXN-8629	1.8.1.4	H-Gcv-protein-(dihydrolipoyl)lysine + NAD+ -> H-Gcv-protein-(lipoyl)lysine + NADH + H+	H-Gcv-protein-(dihydrolipoyl)lysine	211	CYCLOHEXANONE-MONOOXYGENASE-RXN	1.14.13.22	cyclohexanone + NADPH + oxygen + H+ -> ε-caprolactone + NADP+ + H2O	ε-caprolactone
424	4.2.1.58-RXN	4.2.1.58	an (R)-3-hydroxybutanoyl-[acp] -> a crotonyl-[acp] + H2O	a crotonyl-[acp]	419	GCVT-RXN	2.1.2.10	H-protein-S-(aminomethyldihydrolipoyl)lysine + tetrahydrofolate -> H-Gcv-protein-(dihydrolipoyl)lysine + ammonia + 5,10-methylene-THF	H-protein-S-(aminomethyldihydrolipoyl)lysine					cyclohexanone
425	RXN-9514	1.1.1.100	an acetoacetyl-[acp] + NADPH + H+ -> an (R)-3-hydroxybutanoyl-[acp] + NADP+	an (R)-3-hydroxybutanoyl-[acp]	420	RXN0-1134	1.2.4.1	pyruvate + lipoate acetyltransferase N6-(lipoyl)lysine -> lipoate acetyltransferase N6-(S-acetyldihydrolipoyl)lysine + CO2	lipoate acetyltransferase N6-(lipoyl)lysine	212	6-HEXANOLIDE-HYDROLYSIS-RXN	3.1.1.-	ε-caprolactone + H2O -> 6-hydroxyhexanoate + H+	6-hydroxyhexanoate
426	RXN-9516	2.3.1.41	a butyryl-[acp] + a malonyl-[acp] -> a 3-oxo-hexanoyl-[acp] + CO2 + a holo-[acp]	a 3-oxo-hexanoyl-[acp]	421	RXN0-1132	1.8.1.4	lipoate acetyltransferase N6-(dihydrolipoyl)lysine + NAD+ -> lipoate acetyltransferase N6-(lipoyl)lysine + NADH + H+	lipoate acetyltransferase N6-(dihydrolipoyl)lysine					ε-caprolactone
427	RXN-9657	1.3.1.9	a crotonyl-[acp] + NADH + H+ -> a butyryl-[acp] + NAD+	a butyryl-[acp]	422	RXN0-1133	2.3.1.12	lipoate acetyltransferase N6-(S-acetyldihydrolipoyl)lysine + coenzyme A ← acetyl-CoA + lipoate acetyltransferase N6-(dihydrolipoyl)lysine	lipoate acetyltransferase N6-(S-acetyldihydrolipoyl)lysine	213	CARBOXYMETHYLENEBUTENOLIDASE-RXN	3.1.1.45	cis-dienelactone + H2O -> 2-maleylacetate + H+	2-maleylacetate
428	RXN-9518	1.1.1.100	a 3-oxo-hexanoyl-[acp] + NADPH + H+ ← an (R)-3-hydroxyhexanoyl-[acp] + NADP+	an (R)-3-hydroxyhexanoyl-[acp]	423	RUBREDOXIN--NAD+-REDUCTASE-RXN	1.18.1.1	NADH + an oxidized rubredoxin ← NAD+ + a reduced rubredoxin	an oxidized rubredoxin					cis-dienelactone
429	RXN-9520	4.2.1.59	an (R)-3-hydroxyhexanoyl-[acp] -> a trans hex-2-enoyl-[acp] + H2O	a trans hex-2-enoyl-[acp]	424	ALKANE-1-MONOOXYGENASE-RXN	1.14.15.3	a reduced rubredoxin + n-octane + oxygen -> an oxidized rubredoxin + octanol + H2O	a reduced rubredoxin	214	RXN-1602	3.1.1.-	a diacylglycerol + H2O -> 2-monoacylglycerol + a fatty acid	2-monoacylglycerol
430	RIBONUCLEOSIDE-DIP-REDUCTII-RXN	1.17.4.-	CDP + an oxidized NrdH glutaredoxin-like protein ← dCDP + a reduced NrdH glutaredoxin-like protein + H2O	a reduced NrdH glutaredoxin-like protein	425	RXN-6883	1.-.-.-	an oxidized ferroprotein (Fe III) + a ubiquinol -> a reduced ferroprotein (Fe II) + a ubiquinone	an oxidized ferroprotein (Fe III)					a diacylglycerol
431	RXN-8629	1.8.1.4	H-Gcv-protein-(dihydrolipoyl)lysine + NAD+ -> H-Gcv-protein-(lipoyl)lysine + NADH + H+	H-Gcv-protein-(lipoyl)lysine	426	RXN-6884	1.-.-.-	a reduced ferroprotein (Fe II) + oxygen -> an oxidized ferroprotein (Fe III) + H2O	a reduced ferroprotein (Fe II)	215	3-HYDROXYISOBUTYRYL-COA-HYDROLASE-RXN	3.1.2.4	(S)-3-hydroxy-isobutyryl-CoA + H2O -> (S)-3-hydroxy-isobutyrate + coenzyme A + H+	(S)-3-hydroxy-isobutyrate
432	GCVT-RXN	2.1.2.10	H-protein-S-(aminomethyldihydrolipoyl)lysine + tetrahydrofolate -> H-Gcv-protein-(dihydrolipoyl)lysine + ammonia + 5,10-methylene-THF	H-Gcv-protein-(dihydrolipoyl)lysine										(S)-3-hydroxy-isobutyryl-CoA
433	GCVP-RXN	1.4.4.2	H-Gcv-protein-(lipoyl)lysine + glycine -> H-protein-S-(aminomethyldihydrolipoyl)lysine + CO2	H-protein-S-(aminomethyldihydrolipoyl)lysine						216	HISTAMINOTRANS-RXN	2.6.1.9	imidazole acetol-phosphate + L-glutamate -> L-histidinol-phosphate + 2-oxoglutarate	L-histidinol-phosphate
434	RXN0-1132	1.8.1.4	lipoate acetyltransferase N6-(dihydrolipoyl)lysine + NAD+ -> lipoate acetyltransferase N6-(lipoyl)lysine + NADH + H+	lipoate acetyltransferase N6-(lipoyl)lysine										imidazole acetol-phosphate
435	RXN0-1133	2.3.1.12	lipoate acetyltransferase N6-(S-acetyldihydrolipoyl)lysine + coenzyme A ← acetyl-CoA + lipoate acetyltransferase N6-(dihydrolipoyl)lysine	lipoate acetyltransferase N6-(dihydrolipoyl)lysine						217	PGPPHOSPHA-RXN	3.1.3.27	an L-1-phosphatidylglycerol-phosphate + H2O -> an L-1-phosphatidyl-glycerol + phosphate	an L-1-phosphatidyl-glycerol
436	RXN0-1134	1.2.4.1	pyruvate + lipoate acetyltransferase N6-(lipoyl)lysine -> lipoate acetyltransferase N6-(S-acetyldihydrolipoyl)lysine + CO2	lipoate acetyltransferase N6-(S-acetyldihydrolipoyl)lysine										an L-1-phosphatidylglycerol-phosphate
437	ALKANE-1-MONOOXYGENASE-RXN	1.14.15.3	a reduced rubredoxin + n-octane + oxygen -> an oxidized rubredoxin + octanol + H2O	Octanol an oxidized rubredoxin						218	DMBPPRIBOSYLTRANS-RXN	2.4.2.21	nicotinate mononucleotide + 5,6-dimethylbenzimidazole -> nicotinate + α-ribazole-5'-P + H+	α-ribazole-5'-P
438	RUBREDOXIN--NAD+-REDUCTASE-RXN	1.18.1.1	NADH + an oxidized rubredoxin ← NAD+ + a reduced rubredoxin	a reduced rubredoxin										5,6-dimethylbenzimidazole
439	RXN-6884	1.-.-.-	a reduced ferroprotein (Fe II) + oxygen -> an oxidized ferroprotein (Fe III) + H2O	an oxidized ferroprotein (Fe III)						219	RIBAZOLEPHOSPHAT-RXN	3.1.3.73	α-ribazole-5'-P + H2O -> α-ribazole + phosphate	α-ribazole
440	RXN-6883	1.-.-.-	an oxidized ferroprotein (Fe III) + a ubiquinol -> a reduced ferroprotein (Fe II) + a ubiquinone	a reduced ferroprotein (Fe II)										α-ribazole-5'-P
										220	PSERTRANSAM-RXN	2.6.1.52	L-glutamate + 3-phospho-hydroxypyruvate ← 3-phospho-L-serine + 2-oxoglutarate	3-phospho-L-serine
														3-phospho-hydroxypyruvate
										221	RXN-9023	2.4.1.25	a limit dextrin -> a limit dextrin with short branches	a limit dextrin with short branches
														a limit dextrin
										222	3.2.1.33-RXN	3.2.1.33	a limit dextrin with short branches + H2O -> a debranched limit dextrin + β-D-glucose	a debranched limit dextrin
														a limit dextrin with short branches
										223	ACETYLORNTRANSAM-RXN	2.6.1.11	L-glutamate + N-acetyl-L-glutamate 5-semialdehyde ← N-acetyl-L-ornithine + 2-oxoglutarate	N-acetyl-L-ornithine
														N-acetyl-L-glutamate 5-semialdehyde
										224	URATE-OXIDASE-RXN	1.7.3.3	urate + oxygen + H2O -> 5-hydroxyisourate + hydrogen peroxide	5-hydroxyisourate
														urate
										225	3.5.2.17-RXN	3.5.2.17	5-hydroxyisourate + H2O -> 5-hydroxy-2-oxo-4-ureido-2,5-dihydro-1H imidazole-5-carboxylate + H+	5-hydroxy-2-oxo-4-ureido-2,5-dihydro-1H imidazole-5-carboxylate
														5-hydroxyisourate
										226	DIHYDROOROT-RXN	3.5.2.3	N-carbamoyl-L-aspartate + H+ ← (S)-dihydroorotate + H2O	(S)-dihydroorotate
														N-carbamoyl-L-aspartate
										227	DIHYDROPYRIMIDINASE-RXN	3.5.2.2	5,6-dihydrouracil + H2O -> 3-ureidopropionate + H+	3-ureidopropionate
														5,6-dihydrouracil
										228	ALLANTOINASE-RXN	3.5.2.5	S-allantoin + H2O -> allantoate + H+	allantoate
														S-allantoin
										229	AICARTRANSFORM-RXN	2.1.2.3	aminoimidazole carboxamide ribonucleotide + 10-formyl-tetrahydrofolate -> phosphoribosyl-formamido-carboxamide + tetrahydrofolate + 2 H+	phosphoribosyl-formamido-carboxamide
														aminoimidazole carboxamide ribonucleotide
										230	RIBOFLAVINSYNDEAM-RXN	3.5.4.26	2,5-diamino-6-(D-ribosylamino)pyrimidin-4(3H)-one 5'-phosphate + H2O -> 5-amino-6-(5'-phosphoribosylamino)uracil + ammonia	5-amino-6-(5'-phosphoribosylamino)uracil
														2,5-diamino-6-(D-ribosylamino)pyrimidin-4(3H)-one 5'-phosphate
										231	1.2.1.32-RXN	1.2.1.32	2-aminomuconate semialdehyde + NAD+ + H2O -> 2-amino-muconate + NADH + 2 H+	2-amino-muconate
														2-aminomuconate semialdehyde
										232	H2NEOPTERINP3PYROPHOSPHOHYDRO-RXN	3.6.1.-	7,8-dihydroneopterin triphosphate + H2O -> dihydroneopterin phosphate + diphosphate + 2 H+	dihydroneopterin phosphate
														7,8-dihydroneopterin triphosphate
										233	HISTPRATPHYD-RXN	3.6.1.31	phosphoribosyl-ATP + H2O -> phosphoribosyl-AMP + diphosphate + 2 H+	phosphoribosyl-AMP
														phosphoribosyl-ATP
										234	BIPHENYL-23-DIOL-12-DIOXYGENASE-RXN	1.13.11.39	biphenyl-2, 3-diol + oxygen -> 2,6-dioxo-6-phenylhexa-3-enoate + H2O	2,6-dioxo-6-phenylhexa-3-enoate
														biphenyl-2, 3-diol
										235	3.8.1.7-RXN	3.8.1.7	4-chlorobenzoyl-coA + H2O -> chloride + 4-hydroxybenzoyl-CoA + H+	4-hydroxybenzoyl-CoA
														4-chlorobenzoyl-coA
										236	ALDXANAU-RXN	1.2.-.-	chloroacetaldehyde + NAD+ + H2O -> chloroacetate + NADH + 2 H+	chloroacetate
														chloroacetaldehyde
										237	3-OCTAPRENYL-4-OHBENZOATE-DECARBOX-RXN	4.1.1.-	3-octaprenyl-4-hydroxybenzoate + H+ -> 2-octaprenylphenol + CO2	2-octaprenylphenol
														3-octaprenyl-4-hydroxybenzoate
										238	4-CARBOXYMUCONOLACTONE-DECARBOXYLASE-RXN	4.1.1.44	2-carboxy-5-oxo-2,5-dihydrofuran-2-acetate + H+ -> CO2 + 3-oxoadipate-enol-lactone	3-oxoadipate-enol-lactone
														2-carboxy-5-oxo-2,5-dihydrofuran-2-acetate
										239	4.1.1.82-RXN	4.1.1.82	3-phosphonopyruvate + H+ -> phosphonoacetaldehyde + CO2	phosphonoacetaldehyde
														3-phosphonopyruvate
										240	1.13.11.6-RXN	1.13.11.6	3-hydroxyanthranilate + oxygen -> aminocarboxymuconate semialdehyde + H+	aminocarboxymuconate semialdehyde
														3-hydroxyanthranilate
										241	AMINO-CARBOXYMUCONATE-SEMIALDEHYDE-RXN	4.1.1.45	aminocarboxymuconate semialdehyde + H+ -> 2-aminomuconate semialdehyde + CO2	2-aminomuconate semialdehyde
														aminocarboxymuconate semialdehyde
										242	PHOSPHOMEVALONATE-KINASE-RXN	2.7.4.2	mevalonate-5-phosphate + ATP -> mevalonate-diphosphate + ADP + H+	mevalonate-diphosphate
														mevalonate-5-phosphate
										243	OROPRIBTRANS-RXN	2.4.2.10	5-phospho-α-D-ribose 1-diphosphate + orotate ← orotidine-5'-phosphate + diphosphate	orotidine-5'-phosphate
														orotate
										244	DIHYDRONEOPTERIN-MONO-P-DEPHOS-RXN	3.6.1.-	dihydroneopterin phosphate + H2O -> 7,8-dihydro-D-neopterin + phosphate	7,8-dihydro-D-neopterin
														dihydroneopterin phosphate
										245	H2NEOPTERINALDOL-RXN	4.1.2.25	7,8-dihydro-D-neopterin -> glycolaldehyde + 6-hydroxymethyl-7,8-dihydropterin	6-hydroxymethyl-7,8-dihydropterin
														7,8-dihydro-D-neopterin
										246	ADCLY-RXN	4.1.3.38	4-amino-4-deoxychorismate -> p-aminobenzoate + pyruvate + H+	p-aminobenzoate
														4-amino-4-deoxychorismate
										247	NAPHTHOATE-SYN-RXN	4.1.3.36	o-succinylbenzoyl-CoA + H+ -> 1,4-dihydroxy-2-naphthoyl-CoA + H2O	1,4-dihydroxy-2-naphthoyl-CoA
														o-succinylbenzoyl-CoA
										248	3-DEHYDROQUINATE-DEHYDRATASE-RXN	4.2.1.10	3-dehydroquinate -> 3-dehydroshikimate + H2O	3-dehydroshikimate
														3-dehydroquinate
										249	4.2.1.99-RXN	4.2.1.99	cis-2-methylaconitate + H2O ← (2R,3S)-2-methylisocitrate	(2R,3S)-2-methylisocitrate
														cis-2-methylaconitate
										250	2-METHYLCITRATE-DEHYDRATASE-RXN	4.2.1.79	(2S,3S)-2-methylcitrate -> cis-2-methylaconitate + H2O	cis-2-methylaconitate
														(2S,3S)-2-methylcitrate
										251	ACONITATEHYDR-RXN	4.2.1.3	cis-aconitate + H2O -> D-threo-isocitrate	D-threo-isocitrate
														cis-aconitate
										252	ACETOOHBUTREDUCTOISOM-RXN	1.1.1.86	2-aceto-2-hydroxy-butanoate + NADPH + H+ -> 2,3-dihydroxy-3-methylvalerate + NADP+	2,3-dihydroxy-3-methylvalerate
														2-aceto-2-hydroxy-butanoate
										253	DIHYDROXYMETVALDEHYDRAT-RXN	4.2.1.9	2,3-dihydroxy-3-methylvalerate -> 2-keto-3-methyl-valerate + H2O	2-keto-3-methyl-valerate
														2,3-dihydroxy-3-methylvalerate
										254	DTDPGLUCOSEPP-RXN	2.7.7.24	α-D-glucose 1-phosphate + dTTP + H+ -> dTDP-D-glucose + diphosphate	dTDP-D-glucose
														dTTP
										255	GLUTAMIDOTRANS-RXN	2.4.2.-	phosphoribulosylformimino-AICAR-P + L-glutamine -> L-glutamate + D-erythro-imidazole-glycerol-phosphate + aminoimidazole carboxamide ribonucleotide + 2 H+	D-erythro-imidazole-glycerol-phosphate
														phosphoribulosylformimino-AICAR-P
										256	IMIDPHOSDEHYD-RXN	4.2.1.19	D-erythro-imidazole-glycerol-phosphate -> imidazole acetol-phosphate + H2O	imidazole acetol-phosphate
														D-erythro-imidazole-glycerol-phosphate
										257	MEPROPCOA-FAD-RXN	1.3.99.12	isobutyryl-CoA + FAD + H+ -> methylacrylyl-CoA + FADH2	methylacrylyl-CoA
														isobutyryl-CoA
										258	METHYLACYLYLCOA-HYDROXY-RXN	4.2.1.17	methylacrylyl-CoA + H2O -> (S)-3-hydroxy-isobutyryl-CoA	(S)-3-hydroxy-isobutyryl-CoA
														methylacrylyl-CoA
										259	R102-RXN	2.3.1.178	L-2,4-diaminobutanoate + acetyl-CoA -> N-acetyl-L-2,4-diaminobutanoate + coenzyme A + H+	N-acetyl-L-2,4-diaminobutanoate
														L-2,4-diaminobutanoate
										260	PHENYLALANINE-4-MONOOXYGENASE-RXN	1.14.16.1	L-phenylalanine + tetrahydrobiopterin + oxygen -> L-tyrosine + 4α-hydroxy-tetrahydrobiopterin	4α-hydroxy-tetrahydrobiopterin
														tetrahydrobiopterin
										261	RXN-7908	4.2.1.96	4α-hydroxy-tetrahydrobiopterin -> dihydrobiopterin + H2O	dihydrobiopterin
														4α-hydroxy-tetrahydrobiopterin
										262	RXN-8991	4.2.1.33	2-isopropylmaleate + H2O ← (2R,3S)-3-isopropylmalate	(2R,3S)-3-isopropylmalate
														2-isopropylmaleate
										263	3-ISOPROPYLMALISOM-RXN	4.2.1.33	(2S)-2-isopropylmalate -> 2-isopropylmaleate + H2O	2-isopropylmaleate
														(2S)-2-isopropylmalate
										264	3-DEHYDROQUINATE-SYNTHASE-RXN	4.2.3.4	3-deoxy-D-arabino-heptulosonate-7-phosphate -> 3-dehydroquinate + phosphate	3-dehydroquinate
														3-deoxy-D-arabino-heptulosonate-7-phosphate
										265	2.5.1.19-RXN	2.5.1.19	shikimate-3-phosphate + phosphoenolpyruvate -> 5-enolpyruvyl-shikimate-3-phosphate + phosphate	5-enolpyruvyl-shikimate-3-phosphate
														shikimate-3-phosphate
										266	RXN-9310	4.2.99.20	2-succinyl-5-enolpyruvyl-6-hydroxy-3-cyclohexene-1-carboxylate -> (1R,6R)-6-hydroxy-2-succinylcyclohexa-2,4-diene-1-carboxylate + pyruvate + H+	(1R,6R)-6-hydroxy-2-succinylcyclohexa-2,4-diene-1-carboxylate
														2-succinyl-5-enolpyruvyl-6-hydroxy-3-cyclohexene-1-carboxylate
										267	ARGSUCCINLYA-RXN	4.3.2.1	L-arginino-succinate -> L-arginine + fumarate	L-arginine
														L-arginino-succinate
										268	STRICTOSIDINE-SYNTHASE-RXN	4.3.3.2	tryptamine + secologanin -> strictosidine + H2O	strictosidine
														tryptamine
														secologanin
										269	2.7.1.148-RXN	2.7.1.148	4-(cytidine 5'-diphospho)-2-C-methyl-D-erythritol + ATP -> 2-phospho-4-(cytidine 5'-diphospho)-2-C-methyl-D-erythritol + ADP + 2 H+	2-phospho-4-(cytidine 5'-diphospho)-2-C-methyl-D-erythritol
														4-(cytidine 5'-diphospho)-2-C-methyl-D-erythritol
										270	RXN0-302	4.6.1.12	2-phospho-4-(cytidine 5'-diphospho)-2-C-methyl-D-erythritol -> 2-C-methyl-D-erythritol-2,4-cyclodiphosphate + CMP	2-C-methyl-D-erythritol-2,4-cyclodiphosphate
														2-phospho-4-(cytidine 5'-diphospho)-2-C-methyl-D-erythritol
										271	ALDOSE1EPIM-RXN	5.1.3.3	β-D-galactose -> α-D-galactose	α-D-galactose
														β-D-galactose
										272	DTDPGLUCDEHYDRAT-RXN	4.2.1.46	dTDP-D-glucose -> dTDP-4-dehydro-6-deoxy-D-glucose + H2O	dTDP-4-dehydro-6-deoxy-D-glucose
														dTDP-D-glucose
										273	DTDPDEHYDRHAMEPIM-RXN	5.1.3.13	dTDP-4-dehydro-6-deoxy-D-glucose -> dTDP-4-dehydro-6-deoxy-L-mannose	dTDP-4-dehydro-6-deoxy-L-mannose
														dTDP-4-dehydro-6-deoxy-D-glucose
										274	PRTRANS-RXN	2.4.2.18	anthranilate + 5-phospho-α-D-ribose 1-diphosphate ← N-(5'-phosphoribosyl)-anthranilate + diphosphate	N-(5'-phosphoribosyl)-anthranilate
														anthranilate
										275	PRAISOM-RXN	5.3.1.24	N-(5'-phosphoribosyl)-anthranilate -> 1-(o-carboxyphenylamino)-1'-deoxyribulose-5'-phosphate	1-(o-carboxyphenylamino)-1'-deoxyribulose-5'-phosphate
														N-(5'-phosphoribosyl)-anthranilate
										276	HISTCYCLOHYD-RXN	3.5.4.19	phosphoribosyl-AMP + H2O -> phosphoribosylformiminoAICAR-phosphate	phosphoribosylformiminoAICAR-phosphate
														phosphoribosyl-AMP
										277	PRIBFAICARPISOM-RXN	5.3.1.16	phosphoribosylformiminoAICAR-phosphate + H+ -> phosphoribulosylformimino-AICAR-P	phosphoribulosylformimino-AICAR-P
														phosphoribosylformiminoAICAR-phosphate
										278	2.1.1.132-RXN	2.1.1.132	precorrin-6B + 2 S-adenosyl-L-methionine -> precorrin-8x + 2 S-adenosyl-L-homocysteine + CO2 + 2 H+	precorrin-8x
														precorrin-6B
										279	BETA-LYSINE-56-AMINOMUTASE-RXN	5.4.3.3	(3S)-3,6-diaminohexanoate -> (3S,5S)-3,5-diaminohexanoate	(3S,5S)-3,5-diaminohexanoate
														(3S)-3,6-diaminohexanoate
										280	ORNMUTST-RXN	5.4.3.5	D-ornithine -> (2R,4S)-2, 4-diaminopentanoate	(2R,4S)-2, 4-diaminopentanoate
														D-ornithine
										281	5.4.99.15-RXN	5.4.99.15	a maltodextrin -> a maltooligosyl-trehalose	a maltooligosyl-trehalose
														a maltodextrin
										282	CHORISMATE-SYNTHASE-RXN	4.2.3.5	5-enolpyruvyl-shikimate-3-phosphate -> phosphate + chorismate	chorismate
														5-enolpyruvyl-shikimate-3-phosphate
										283	METHYLMALONYL-COA-EPIM-RXN	5.1.99.1	(S)-methylmalonyl-CoA ← (R)-methylmalonyl-CoA	(R)-methylmalonyl-CoA
														(S)-methylmalonyl-CoA
										284	5.5.1.2-RXN	5.5.1.2	3-carboxy-cis,cis-muconate + H+ ← 2-carboxy-5-oxo-2,5-dihydrofuran-2-acetate	2-carboxy-5-oxo-2,5-dihydrofuran-2-acetate
														3-carboxy-cis,cis-muconate
										285	O-SUCCINYLBENZOATE-COA-SYN-RXN	4.2.1.113	(1R,6R)-6-hydroxy-2-succinylcyclohexa-2,4-diene-1-carboxylate -> o-succinylbenzoate + H2O	o-succinylbenzoate
														(1R,6R)-6-hydroxy-2-succinylcyclohexa-2,4-diene-1-carboxylate
										286	O-SUCCINYLBENZOATE-COA-LIG-RXN	6.2.1.26	ATP + o-succinylbenzoate + coenzyme A -> o-succinylbenzoyl-CoA + AMP + diphosphate + H+	o-succinylbenzoyl-CoA
														o-succinylbenzoate
										287	PROPKIN-RXN	2.7.2.15	ADP + propionyl-P + H+ ← ATP + propionate	propionate
														propionyl-P
										288	H2PTEROATESYNTH-RXN	2.5.1.15	p-aminobenzoate + 6-hydroxymethyl-dihydropterin diphosphate -> diphosphate + 7,8-dihydropteroate	7,8-dihydropteroate
														p-aminobenzoate
										289	FOLYLPOLYGLUTAMATESYNTH-RXN	6.3.2.17	L-glutamate + ATP + tetrahydropteroyl-[γ-Glu](n) -> ADP + phosphate + tetrahydropteroyl-[γ-Glu](n+1)	a tetrahydrofolate polyglutamate
														a tetrahydrofolate polyglutamate
										290	FORMYLTHFGLUSYNTH-RXN	6.3.2.17	L-glutamate + ATP + 10-formyl-tetrahydropteroyl-[γ-Glu](n) -> ADP + phosphate + 10-formyl-tetrahydropteroyl-[γ-Glu](n+1)	an N10-formyl-tetrahydrofolate
														an N10-formyl-tetrahydrofolate
										291	GLUTATHIONE-SYN-RXN	6.3.2.3	glycine + L-γ-glutamylcysteine + ATP -> glutathione + phosphate + ADP + 2 H+	glutathione
														L-γ-glutamylcysteine
										292	PANTOTHENATE-KIN-RXN	2.7.1.33	(R)-pantothenate + ATP -> D-4'-phosphopantothenate + ADP + 2 H+	D-4'-phosphopantothenate
														(R)-pantothenate
										293	P-PANTOCYSLIG-RXN	6.3.2.5	D-4'-phosphopantothenate + L-cysteine + CTP -> R-4'-phosphopantothenoyl-L-cysteine + diphosphate + CMP + H+	R-4'-phosphopantothenoyl-L-cysteine
														D-4'-phosphopantothenate
										294	2-DEHYDROPANTOATE-REDUCT-RXN	1.1.1.169	2-dehydropantoate + NADPH + H+ ← L-pantoate + NADP+	L-pantoate
														2-dehydropantoate
										295	PANTOATE-BETA-ALANINE-LIG-RXN	6.3.2.1	β-alanine + L-pantoate + ATP -> (R)-pantothenate + diphosphate + AMP + 2 H+	(R)-pantothenate
														L-pantoate
										296	RXN0-2921	6.3.2.17	L-glutamate + ATP + methylene-tetrahydropteroyl-[γ-Glu](n) -> ADP + phosphate + methylene-tetrahydropteroyl-[γ-Glu](n+1)	a 5,10-methylene-tetrahydrofolate
														a 5,10-methylene-tetrahydrofolate
										297	SAICARSYN-RXN	6.3.2.6	ATP + 5-amino-1-(5-phospho-D-ribosyl)imidazole-4-carboxylate + L-aspartate -> ADP + phosphate + 5'-phosphoribosyl-4-(N-succinocarboxamide)-5-aminoimidazole + 2 H+	5'-phosphoribosyl-4-(N-succinocarboxamide)-5-aminoimidazole
														5-amino-1-(5-phospho-D-ribosyl)imidazole-4-carboxylate
										298	UDPNACETYLMURAMATEDEHYDROG-RXN	1.1.1.158	NADPH + UDP-N-acetylglucosamine-enolpyruvate + H+ ← NADP+ + UDP-N-acetylmuramate	UDP-N-acetylmuramate
														UDP-N-acetylglucosamine-enolpyruvate
										299	UDP-NACMUR-ALA-LIG-RXN	6.3.2.8	L-alanine + UDP-N-acetylmuramate + ATP -> UDP-N-acetylmuramyl-L-Ala + phosphate + ADP + 2 H+	UDP-N-acetylmuramyl-L-Ala
														UDP-N-acetylmuramate
										300	UDP-NACMURALGLDAPAALIG-RXN	6.3.2.10	UDP-N-acetylmuramoyl-L-alanyl-D-glutamyl-meso-2,6-diaminopimelate + D-alanyl-D-alanine + ATP -> UDP-N-acetylmuramoyl-L-alanyl-D-glutamyl-meso-2,6-diaminopimelyl-D-alanyl-D-alanine + phosphate + ADP + 2 H+	UDP-N-acetylmuramoyl-L-alanyl-D-glutamyl-meso-2,6-diaminopimelyl-D-alanyl-D-alanine
														UDP-N-acetylmuramoyl-L-alanyl-D-glutamyl-meso-2,6-diaminopimelate
										301	UDP-NACMURALA-GLU-LIG-RXN	6.3.2.9	UDP-N-acetylmuramyl-L-Ala + D-glutamate + ATP -> UDP-N-acetylmuramoyl-L-alanyl-D-glutamate + phosphate + ADP + 2 H+	UDP-N-acetylmuramoyl-L-alanyl-D-glutamate
														UDP-N-acetylmuramyl-L-Ala
														D-glutamate
										302	AIRS-RXN	6.3.3.1	ATP + 5-phosphoribosyl-N-formylglycineamidine -> ADP + phosphate + 5-aminoimidazole ribonucleotide + 2 H+	5-aminoimidazole ribonucleotide
														5-phosphoribosyl-N-formylglycineamidine
										303	DAPASYN-RXN	2.6.1.62	S-adenosyl-L-methionine + 7-keto-8-aminopelargonate -> S-adenosyl-4-methylthio-2-oxobutanoate + 7,8-diaminopelargonate	7,8-diaminopelargonate
														7-keto-8-aminopelargonate
										304	DETHIOBIOTIN-SYN-RXN	6.3.3.3	CO2 + 7,8-diaminopelargonate + ATP -> dethiobiotin + phosphate + ADP + 4 H+	dethiobiotin
														7,8-diaminopelargonate
										305	GLYRIBONUCSYN-RXN	6.3.4.13	5-phospho-β-D-ribosyl-amine + ATP + glycine -> ADP + phosphate + 5-phospho-ribosyl-glycineamide + 2 H+	5-phospho-ribosyl-glycineamide
														5-phospho-β-D-ribosyl-amine
										306	FGAMSYN-RXN	6.3.5.3	ATP + 5'-phosphoribosyl-N-formylglycineamide + L-glutamine + H2O -> L-glutamate + ADP + phosphate + 5-phosphoribosyl-N-formylglycineamidine + 2 H+	5-phosphoribosyl-N-formylglycineamidine
														5'-phosphoribosyl-N-formylglycineamide
										307	5.4.1.2-RXN	5.4.1.2	precorrin-8x + H+ -> hydrogenobyrinate	hydrogenobyrinate
														precorrin-8x
										308	R344-RXN	2.5.1.17	cob(I)yrinate a,c-diamide + ATP -> adenosyl-cobyrinate a,c-diamide + PPPi + H+	adenosyl-cobyrinate a,c-diamide
														cob(I)yrinate a,c-diamide
										309	R345-RXN	6.3.5.10	adenosyl-cobyrinate a,c-diamide + 4 L-glutamine + 4 ATP + 4 H2O -> 4 L-glutamate + adenosyl-cobyrate + 4 ADP + 4 phosphate + 8 H+	adenosyl-cobyrate
														adenosyl-cobyrinate a,c-diamide
										310	RXN1G-536	2.3.1.-	a cerotoyl-[acp] + coenzyme A -> cerotoyl-CoA + a holo-[acp]	cerotoyl-CoA
														a cerotoyl-[acp]
										311	RXN1G-4355	6.4.1.3	cerotoyl-CoA + CO2 -> 2-carboxyl-cerotoyl-CoA	2-carboxyl-cerotoyl-CoA
														cerotoyl-CoA
										312	R341-RXN	6.3.5.9	hydrogenobyrinate + 2 L-glutamine + 2 ATP + 2 H2O -> 2 L-glutamate + hydrogenobyrinate a,c-diamide + 2 ADP + 2 phosphate + 4 H+	hydrogenobyrinate a,c-diamide
														hydrogenobyrinate
										313	R342-RXN	6.6.1.2	hydrogenobyrinate a,c-diamide + Co2+ + ATP + H2O -> cob(II)yrinate a,c-diamide + ADP + phosphate + 4 H+	cob(II)yrinate a,c-diamide
														hydrogenobyrinate a,c-diamide

## Sheet: Alpha list-Analysis input
	Mycobacterium abscessus ATCC 19977- Chokepoint Proteins (Alpha list-762 proteins, Excluded repeats- 417 proteins)
Producing Chokepoint Reactions		Consuming Chokepoint Reactions		Simultaneously Producing and Consuming Chokepoint Reactions
Chokepoint Protein	EC No	Chokepoint Protein	EC No	Chokepoint Protein	EC No
1	6.6.1.1	1	2.1.1.11	1	1.-.-.-
2	6.6.1.2	2	1.16.8.1	2	1.-.-.-
3	6.3.5.9	3	6.6.1.2	3	1.18.1.1
4	6.4.1.3	4	6.4.1.3	4	1.14.15.3
5	2.3.1.-	5	5.1.99.1	5	1.2.4.1
6	6.3.5.10	6	6.3.1.10	6	2.3.1.12
7	2.5.1.17	7	6.3.5.10	7	1.8.1.4
8	6.3.1.2	8	6.3.5.9	8	1.4.4.2
9	5.4.1.2	9	2.7.4.8	9	2.1.2.10
10	2.7.7.18	10	6.3.3.1	10	1.17.4.-
11	6.3.5.3	11	6.3.5.3	11	4.2.1.59
12	6.3.4.6	12	3.5.1.54	12	1.1.1.100
13	6.3.4.13	13	6.3.4.13	13	1.3.1.9
14	2.4.2.14	14	4.3.2.1	14	2.3.1.41
15	6.3.4.5	15	4.3.2.2	15	4.2.1.58
16	6.3.4.4	16	2.8.1.6	16	4.2.1.61
17	6.3.3.3	17	6.3.3.3	17	2.3.1.-
18	2.6.1.62	18	6.3.2.10	18	1.3.1.10
19	6.3.3.1	19	6.3.2.9	19	2.3.1.179
20	6.3.2.13	20	6.3.2.8	20	2.1.1.-
21	6.3.2.9	21	6.3.2.6	21	2.1.1.79
22	6.3.2.10	22	6.3.2.17	22	2.1.1.79
23	6.3.2.4	23	6.3.2.-	23	2.1.1.79
24	6.3.2.8	24	2.7.1.33	24	2.3.1.86
25	5.1.1.3	25	6.3.2.1	25	6.3.4.14
26	1.1.1.158	26	4.1.1.36	26	2.7.7.-
27	6.3.2.6	27	6.3.2.5	27	2.7.7.-
28	4.1.1.21	28	6.3.2.3	28	1.1.1.262
29	6.3.2.17	29	6.3.2.12	29	1.1.1.85
30	5.1.1.18	30	4.1.3.36	30	1.1.1.193
31	6.3.2.1	31	6.2.1.26	31	1.17.7.1
32	1.1.1.169	32	3.8.1.7	32	1.1.99.-
33	6.3.2.5	33	5.5.1.7	33	1.1.1.258
34	2.7.1.33	34	3.1.1.45	34	1.3.1.56
35	6.3.2.2	35	5.5.1.-	35	1.3.1.75
36	6.3.2.3	36	3.1.3.25	36	1.4.1.11
37	2.5.1.15	37	5.5.1.2	37	1.4.1.12
38	2.5.1.15	38	4.1.1.44	38	1.5.1.34
39	6.3.2.7	39	5.4.99.2	39	1.5.1.34
40	2.7.2.15	40	3.2.1.141	40	1.14.14.-
41	6.2.1.26	41	5.4.99.15	41	2.1.1.130
42	4.2.1.113	42	1.4.1.12	42	1.14.13.83
43	6.2.1.33	43	5.4.3.5	43	1.3.1.54
44	5.5.1.4	44	5.4.3.3	44	2.1.1.131
45	1.13.11.3	45	1.4.1.11	45	2.1.1.133
46	5.5.1.2	46	4.1.1.82	46	2.1.1.152
47	5.1.99.1	47	2.7.7.13	47	2.1.1.107
48	5.4.99.9	48	4.1.2.4	48	2.1.1.107
49	5.4.99.5	49	5.4.2.6	49	2.1.1.11
50	4.2.3.5	50	2.3.1.157	50	2.1.1.6
51	5.4.99.15	51	5.4.1.2	51	1.1.1.35
52	5.4.4.2	52	4.1.1.77	52	2.4.1.12
53	5.4.3.5	53	5.3.2.-	53	1.1.1.133
54	5.1.1.12	54	2.4.2.-	54	2.4.1.-
55	5.4.3.2	55	5.3.1.16	55	2.4.1.-
56	5.4.3.3	56	4.1.1.48	56	2.4.1.-
57	5.4.2.9	57	5.3.1.24	57	2.4.1.-
58	5.4.2.8	58	1.1.1.133	58	2.4.1.-
59	5.4.2.7	59	5.1.3.13	59	2.4.1.-
60	5.4.2.10	60	2.7.1.6	60	2.4.1.-
61	2.1.1.132	61	5.1.3.3	61	2.4.1.227
62	5.3.1.16	62	1.1.1.35	62	2.4.1.129
63	3.5.4.19	63	1.21.4.1	63	1.3.5.2
64	2.4.2.18	64	1.16.1.1	64	2.5.1.74
65	5.1.3.13	65	1.17.7.1	65	2.5.1.72
66	4.2.1.46	66	4.6.1.12	66	1.16.8.1
67	5.1.3.3	67	4.4.1.21	67	2.5.1.78
68	3.2.1.22	68	4.3.3.2	68	1.1.1.31
69	5.1.1.4	69	2.1.2.3	69	1.2.1.38
70	1.5.1.2	70	4.3.1.14	70	2.6.1.42
71	4.99.1.2	71	4.2.1.113	71	2.6.1.57
72	4.6.1.12	72	4.2.99.20	72	1.1.1.290
73	2.7.1.148	73	1.14.13.1	73	2.6.1.52
74	3.2.2.9	74	4.2.3.5	74	1.1.1.34
75	4.3.3.2	75	4.2.1.10	75	2.5.1.9
76	4.1.1.28	76	4.2.3.4	76	2.7.1.71
77	1.3.3.9	77	4.2.1.104	77	2.7.2.8
78	4.3.2.1	78	4.2.1.104	78	2.7.1.36
79	4.2.3.1	79	4.2.1.20	79	2.7.4.7
80	4.2.99.20	80	4.2.1.20	80	2.7.7.60
81	2.2.1.9	81	4.2.1.33	81	2.7.4.6
82	2.5.1.19	82	1.1.1.85	82	2.7.1.6
83	4.2.3.4	83	1.5.1.34	83	2.3.1.157
84	2.5.1.54	84	1.5.1.34	84	2.7.7.3
85	2.5.1.54	85	4.2.1.96	85	2.7.7.68
86	4.2.1.104	86	4.2.1.84	86	1.14.13.22
87	4.2.1.105	87	3.5.1.4	87	3.1.1.-
88	4.2.1.33	88	4.2.1.108	88	3.1.1.45
89	4.2.1.96	89	2.6.1.57	89	3.1.2.4
90	1.14.16.1	90	3.1.2.4	90	2.6.1.9
91	4.2.1.-	91	4.2.1.17	91	3.1.3.27
92	4.2.1.84	92	2.6.1.9	92	2.4.2.21
93	2.3.1.178	93	4.2.1.19	93	3.1.3.73
94	4.2.1.51	94	4.2.1.46	94	2.4.1.25
95	4.2.1.17	95	2.6.1.42	95	3.2.1.33
96	1.3.99.12	96	4.2.1.9	96	2.6.1.11
97	4.2.1.19	97	4.2.1.9	97	1.7.3.3
98	2.4.2.-	98	4.2.1.3	98	3.5.2.17
99	2.7.7.24	99	4.2.1.99	99	3.5.2.3
100	4.2.1.9	100	4.1.3.30	100	3.5.2.2
101	4.2.1.9	101	4.2.1.79	101	3.5.2.5
102	1.1.1.86	102	2.5.1.78	102	2.1.2.3
103	4.2.1.3	103	2.4.2.18	103	3.5.4.26
104	4.2.1.79	104	2.5.1.15	104	1.2.1.32
105	4.2.1.99	105	2.5.1.15	105	3.6.1.-
106	2.3.3.13	106	4.1.3.38	106	3.6.1.-
107	2.3.3.13	107	2.7.2.1	107	3.6.1.31
108	4.2.1.10	108	2.7.6.3	108	1.13.11.39
109	2.3.3.5	109	4.1.2.25	109	3.8.1.7
110	4.1.99.12	110	4.1.1.35	110	1.2.-.-
111	4.1.3.36	111	2.1.1.6	111	4.1.1.-
112	4.1.3.27	112	4.1.1.65	112	4.1.1.44
113	4.1.3.38	113	2.7.7.3	113	4.1.1.82
114	2.6.1.85	114	4.1.1.23	114	1.13.11.6
115	4.1.2.25	115	4.1.1.70	115	4.1.1.45
116	3.6.1.-	116	4.1.1.33	116	2.7.4.2
117	3.6.1.-	117	1.2.1.32	117	2.4.2.10
118	4.1.1.37	118	4.1.1.45	118	4.1.2.25
119	1.1.1.22	119	3.1.1.24	119	4.1.3.38
120	2.7.8.8	120	4.1.1.-	120	4.1.3.36
121	2.4.2.10	121	3.8.1.2	121	4.2.1.10
122	2.7.4.2	122	1.1.99.-	122	4.2.1.99
123	4.1.1.45	123	3.1.2.23	123	4.2.1.79
124	1.13.11.6	124	3.7.1.8	124	4.2.1.3
125	4.1.1.82	125	3.1.7.2	125	1.1.1.86
126	4.1.1.44	126	3.6.1.40	126	4.2.1.9
127	4.1.1.-	127	3.5.4.19	127	4.2.1.9
128	2.5.1.39	128	3.6.1.31	128	2.7.7.24
129	1.2.-.-	129	3.6.1.-	129	2.4.2.-
130	3.8.1.5	130	3.6.1.-	130	4.2.1.19
131	3.8.1.7	131	3.6.1.23	131	1.3.99.12
132	1.13.11.39	132	3.5.99.5	132	4.2.1.17
133	2.7.6.5	133	1.1.1.193	133	2.3.1.178
134	3.6.1.31	134	3.5.4.26	134	1.14.16.1
135	2.4.2.17	135	3.5.4.10	135	4.2.1.96
136	3.5.4.16	136	3.5.4.13	136	4.2.1.33
137	1.2.1.32	137	3.5.3.4	137	4.2.3.4
138	3.5.4.26	138	3.5.1.6	138	2.5.1.19
139	3.5.4.25	139	3.5.2.2	139	4.2.99.20
140	2.1.2.3	140	3.5.2.3	140	4.3.2.1
141	3.5.4.14	141	1.3.5.2	141	4.3.3.2
142	3.5.4.4	142	3.5.2.5	142	2.7.1.148
143	3.5.2.5	143	3.5.2.9	143	4.6.1.12
144	3.5.2.2	144	3.5.2.17	144	5.1.3.3
145	1.3.1.2	145	2.4.2.11	145	4.2.1.46
146	2.1.3.2	146	3.5.1.16	146	5.1.3.13
147	3.5.2.3	147	1.3.1.28	147	2.4.2.18
148	2.3.2.4	148	2.4.1.1	148	5.3.1.24
149	3.5.2.17	149	3.2.1.33	149	3.5.4.19
150	1.7.3.3	150	3.1.3.12	150	5.3.1.16
151	2.6.1.11	151	3.1.3.3	151	2.1.1.132
152	3.3.2.1	152	3.1.3.3	152	5.4.3.3
153	3.2.1.33	153	3.1.3.73	153	5.4.3.5
154	2.4.1.25	154	2.7.8.-	154	5.4.99.15
155	2.6.1.52	155	2.7.8.-	155	4.2.3.5
156	3.1.3.73	156	3.1.3.27	156	5.1.99.1
157	2.4.2.21	157	3.1.3.15	157	5.5.1.2
158	3.1.3.27	158	3.1.2.-	158	4.2.1.113
159	2.7.8.5	159	2.5.1.74	159	6.2.1.26
160	2.6.1.9	160	1.1.1.31	160	2.7.2.15
161	3.1.2.4	161	3.1.1.-	161	2.5.1.15
162	3.1.1.3	162	1.3.1.32	162	2.5.1.15
163	3.1.1.-	163	1.1.1.258	163	6.3.2.17
164	3.1.1.45	164	3.1.1.23	164	6.3.2.3
165	1.14.13.22	165	2.7.8.28	165	2.7.1.33
166	1.3.99.2	166	2.4.1.227	166	6.3.2.5
167	2.7.7.68	167	2.7.8.23	167	1.1.1.169
168	2.5.1.77	168	2.7.8.26	168	6.3.2.1
169	2.7.8.-	169	2.7.7.68	169	6.3.2.6
170	2.7.8.-	170	2.7.1.24	170	1.1.1.158
171	2.7.8.23	171	2.7.7.23	171	6.3.2.8
172	2.7.8.13	172	2.7.7.12	172	6.3.2.10
173	2.7.7.62	173	2.7.7.24	173	6.3.2.9
174	2.7.7.4	174	2.7.1.148	174	6.3.3.1
175	2.7.7.3	175	2.7.7.60	175	2.6.1.62
176	2.3.1.157	176	2.7.4.16	176	6.3.3.3
177	2.7.1.6	177	2.7.4.7	177	6.3.4.13
178	2.7.7.2	178	2.7.4.2	178	6.3.5.3
179	2.7.4.6	179	2.7.4.6	179	5.4.1.2
180	2.7.7.60	180	2.7.2.15	180	2.5.1.17
181	1.1.1.267	181	1.2.1.41	181	6.3.5.10
182	2.7.6.1	182	1.2.1.11	182	6.4.1.3
183	2.7.4.7	183	1.2.1.38	183	6.3.5.9
184	2.7.1.36	184	2.7.2.8	184	6.6.1.2
185	2.7.2.11	185	2.5.1.3
186	2.7.2.4	186	2.5.1.19
187	2.7.2.8	187	2.7.1.71
188	2.3.1.1	188	2.7.1.26
189	2.7.1.71	189	1.4.3.5
190	2.5.1.9	190	2.7.1.36
191	1.1.1.34	191	2.7.1.4
192	1.1.1.3	192	1.8.4.8
193	2.4.1.7	193	2.6.99.2
194	2.7.1.25	194	2.3.1.178
195	2.2.1.7	195	1.1.1.262
196	2.6.1.76	196	2.6.1.52
197	1.1.1.290	197	2.6.1.62
198	1.1.1.95	198	6.1.1.4
199	2.6.1.57	199	6.1.1.5
200	2.6.1.19	200	2.6.1.11
201	2.3.1.47	201	1.1.1.158
202	2.6.1.42	202	2.5.1.9
203	1.2.1.38	203	2.5.1.17
204	1.1.1.31	204	2.4.2.19
205	2.5.1.7	205	2.5.1.72
206	2.5.1.78	206	2.1.1.163
207	1.16.8.1	207	2.5.1.47
208	2.5.1.72	208	2.4.2.10
209	1.4.3.16	209	2.4.2.21
210	2.5.1.74	210	3.4.16.4
211	2.3.1.30	211	2.4.1.129
212	1.3.5.2	212	2.4.1.25
213	1.14.99.40	213	2.4.1.-
214	2.4.1.129	214	2.4.1.-
215	2.4.1.227	215	2.4.1.-
216	2.4.1.1	216	2.4.1.-
217	2.4.1.-	217	2.4.1.-
218	2.4.1.-	218	2.4.1.-
219	2.4.1.-	219	2.4.1.-
220	2.4.1.-	220	2.4.1.12
221	2.4.1.-	221	1.1.1.34
222	2.4.1.-	222	3.4.11.2
223	1.1.1.133	223	2.3.1.174
224	2.4.1.12	224	2.3.1.-
225	2.3.3.10	225	2.3.1.16
226	2.3.2.2	226	1.1.1.86
227	1.1.1.35	227	1.1.1.169
228	1.1.1.35	228	2.1.1.107
229	1.1.1.35	229	2.1.1.107
230	2.2.1.6	230	2.1.1.130
231	2.1.2.11	231	1.3.1.54
232	2.1.1.107	232	2.1.1.152
233	2.1.1.107	233	2.1.1.-
234	2.1.1.6	234	2.1.1.133
235	2.1.1.11	235	2.1.1.132
236	2.1.1.152	236	2.1.1.131
237	2.1.1.133	237	1.14.13.83
238	2.1.1.131	238	1.7.3.3
239	1.3.1.54	239	1.14.16.1
240	1.14.13.83	240	1.3.99.12
241	2.1.1.-	241	1.3.1.33
242	1.14.14.-	242	1.3.1.75
243	1.17.1.4	243	1.13.11.39
244	1.5.1.34	244	1.3.1.56
245	1.5.1.34	245	1.2.1.3
246	1.4.3.10	246	1.1.1.290
247	1.4.1.12	247	1.2.1.63
248	1.4.1.11	248	1.2.-.-
249	1.2.1.25	249	1.14.14.-
250	1.3.1.75	250	1.14.13.22
251	1.3.1.56	251	1.13.11.6
252	1.14.12.18	252	1.1.1.23
253	1.1.99.-	253	1.1.1.69
254	1.2.1.72	254	6.3.5.-
255	1.1.1.258	255	6.3.5.7
256	1.17.7.1	256	2.7.8.7
257	1.1.1.245	257	2.8.1.8
258	1.14.13.2	258	2.7.7.-
259	1.1.1.193	259	2.7.7.-
260	1.1.1.23	260	6.3.4.14
261	1.1.1.264	261	6.4.1.2
262	1.1.1.85	262	4.2.1.59
263	1.1.1.262	263	2.3.1.41
264	6.1.1.-	264	1.1.1.100
265	3.1.4.14	265	1.-.-.-
266	2.7.7.-	266	1.-.-.-
267	2.7.7.-	267	2.3.1.86
268	6.3.4.14	268	2.1.1.79
269	6.3.4.15	269	2.1.1.79
270	1.1.1.100	270	2.1.1.79
271	2.3.1.41	271	1.3.1.10
272	5.3.3.14	272	2.3.1.179
273	2.3.1.86	273	3.1.2.14
274	2.3.1.86	274	1.3.1.9
275	2.3.1.86	275	4.2.1.61
276	2.3.1.86	276	4.2.1.58
277	2.3.1.86	277	1.17.4.-
278	2.1.1.79	278	1.4.4.2
279	2.1.1.79	279	1.8.1.4
280	2.1.1.79	280	2.1.2.10
281	1.3.1.10	281	1.2.4.1
282	2.3.1.179	282	2.3.1.12
283	1.3.1.9	283	1.18.1.1
284	4.2.1.61	284	1.14.15.3
285	4.2.1.59
286	4.2.1.58
287	1.17.4.-
288	1.8.1.4
289	2.1.2.10
290	1.4.4.2
291	2.3.1.12
292	1.2.4.1
293	1.14.15.3
294	1.18.1.1

## Sheet: Alpha1 list
	Mycobacterium abscessus ATCC 19977- Chokepoint Proteins (Alpha1 list-631 proteins, Excluded-131 proteins)
Producing Chokepoint Reactions		Consuming Chokepoint Reactions		Simultaneously Producing and Consuming Chokepoint Reactions
Chokepoint Protein	EC No	Chokepoint Protein	EC No	Chokepoint Protein	EC No
1	6.6.1.1	1	2.1.1.11	1	1.-.-.-
2	6.6.1.2	2	1.16.8.1	2	1.-.-.-
3	6.3.5.9	3	6.6.1.2	3	1.18.1.1
4	6.4.1.3	4	6.4.1.3	4	1.14.15.3
5	2.3.1.-	5	5.1.99.1	5	1.17.4.-
6	6.3.5.10	6	6.3.1.10	6	4.2.1.59
7	5.4.1.2	7	6.3.5.10	7	1.1.1.100
8	6.3.4.6	8	6.3.5.9	8	1.3.1.9
9	6.3.3.3	9	3.5.1.54	9	2.3.1.41
10	2.6.1.62	10	2.8.1.6	10	4.2.1.58
11	6.3.2.13	11	6.3.3.3	11	4.2.1.61
12	6.3.2.9	12	6.3.2.10	12	2.3.1.-
13	6.3.2.10	13	6.3.2.9	13	1.3.1.10
14	6.3.2.4	14	6.3.2.8	14	2.1.1.-
15	6.3.2.8	15	6.3.2.17	15	2.1.1.79
16	5.1.1.3	16	6.3.2.-	16	2.1.1.79
17	1.1.1.158	17	6.3.2.1	17	2.1.1.79
18	4.1.1.21	18	6.3.2.3	18	2.3.1.86
19	6.3.2.17	19	6.3.2.12	19	2.7.7.-
20	5.1.1.18	20	4.1.3.36	20	2.7.7.-
21	6.3.2.1	21	6.2.1.26	21	1.1.1.262
22	1.1.1.169	22	3.8.1.7	22	1.1.1.85
23	6.3.2.3	23	5.5.1.7	23	1.1.1.193
24	2.5.1.15	24	3.1.1.45	24	1.17.7.1
25	2.5.1.16	25	5.5.1.-	25	1.1.99.-
26	6.3.2.7	26	3.1.3.25	26	1.1.1.258
27	2.7.2.15	27	5.5.1.2	27	1.3.1.56
28	6.2.1.26	28	4.1.1.44	28	1.3.1.75
29	4.2.1.113	29	5.4.99.2	29	1.4.1.11
30	6.2.1.33	30	3.2.1.141	30	1.4.1.12
31	1.13.11.3	31	5.4.99.15	31	1.5.1.34
32	5.5.1.2	32	1.4.1.12	32	1.5.1.34
33	5.1.99.1	33	5.4.3.5	33	1.14.14.-
34	5.4.99.9	34	5.4.3.3	34	2.1.1.130
35	5.4.99.5	35	1.4.1.11	35	1.14.13.83
36	4.2.3.5	36	4.1.1.82	36	1.3.1.54
37	5.4.99.15	37	5.4.2.6	37	2.1.1.131
38	5.4.4.2	38	2.3.1.157	38	2.1.1.133
39	5.4.3.5	39	5.4.1.2	39	2.1.1.152
40	5.1.1.12	40	4.1.1.77	40	2.1.1.107
41	5.4.3.2	41	5.3.2.-	41	2.1.1.107
42	5.4.3.3	42	2.4.2.-	42	2.1.1.11
43	5.4.2.9	43	5.3.1.16	43	2.4.1.12
44	5.4.2.7	44	4.1.1.48	44	1.1.1.133
45	5.4.2.10	45	5.3.1.24	45	2.4.1.-
46	2.1.1.132	46	1.1.1.133	46	2.4.1.-
47	5.3.1.16	47	5.1.3.13	47	2.4.1.-
48	3.5.4.19	48	5.1.3.3	48	2.4.1.-
49	2.4.2.18	49	1.21.4.1	49	2.4.1.-
50	5.1.3.13	50	1.16.1.1	50	2.4.1.-
51	4.2.1.46	51	1.17.7.1	51	2.4.1.-
52	5.1.3.3	52	4.6.1.12	52	2.4.1.129
53	5.1.1.4	53	4.4.1.21	53	1.3.5.2
54	4.99.1.2	54	4.3.3.2	54	2.5.1.74
55	4.6.1.12	55	4.3.1.14	55	2.5.1.72
56	2.7.1.148	56	4.2.1.113	56	1.16.8.1
57	3.2.2.9	57	4.2.99.20	57	2.5.1.78
58	4.3.3.2	58	1.14.13.1	58	1.2.1.38
59	4.1.1.28	59	4.2.3.5	59	2.6.1.57
60	1.3.3.9	60	4.2.1.10	60	1.1.1.290
61	4.2.3.1	61	4.2.3.4	61	2.6.1.52
62	4.2.99.20	62	4.2.1.104	62	1.1.1.34
63	2.2.1.9	63	4.2.1.104	63	2.5.1.9
64	2.5.1.19	64	4.2.1.20	64	2.7.1.71
65	4.2.3.4	65	4.2.1.20	65	2.7.2.8
66	2.5.1.54	66	4.2.1.33	66	2.7.1.36
67	2.5.1.55	67	1.1.1.85	67	2.7.4.7
68	4.2.1.104	68	1.5.1.34	68	2.7.7.60
69	4.2.1.105	69	1.5.1.34	69	2.3.1.157
70	4.2.1.33	70	4.2.1.96	70	2.7.7.68
71	4.2.1.96	71	4.2.1.84	71	1.14.13.22
72	1.14.16.1	72	3.5.1.4	72	3.1.1.-
73	4.2.1.-	73	4.2.1.108	73	3.1.1.45
74	4.2.1.84	74	2.6.1.57	74	3.1.2.4
75	2.3.1.178	75	3.1.2.4	75	2.6.1.9
76	4.2.1.51	76	4.2.1.17	76	3.1.3.27
77	4.2.1.17	77	2.6.1.9	77	2.4.2.21
78	1.3.99.12	78	4.2.1.19	78	3.1.3.73
79	4.2.1.19	79	4.2.1.46	79	2.4.1.25
80	2.4.2.-	80	4.2.1.9	80	3.2.1.33
81	2.7.7.24	81	4.2.1.9	81	2.6.1.11
82	4.2.1.9	82	4.2.1.99	82	1.7.3.3
83	4.2.1.10	83	4.1.3.30	83	3.5.2.17
84	1.1.1.86	84	4.2.1.79	84	3.5.2.5
85	4.2.1.79	85	2.5.1.78	85	3.5.4.26
86	4.2.1.99	86	2.4.2.18	86	1.2.1.32
87	2.3.3.13	87	2.5.1.15	87	3.6.1.-
88	2.3.3.14	88	2.5.1.15	88	3.6.1.-
89	4.2.1.10	89	4.1.3.38	89	3.6.1.31
90	2.3.3.5	90	2.7.2.1	90	1.13.11.39
91	4.1.99.12	91	2.7.6.3	91	3.8.1.7
92	4.1.3.36	92	4.1.2.25	92	1.2.-.-
93	4.1.3.27	93	4.1.1.35	93	4.1.1.-
94	4.1.3.38	94	4.1.1.70	94	4.1.1.44
95	2.6.1.85	95	4.1.1.33	95	4.1.1.82
96	4.1.2.25	96	1.2.1.32	96	1.13.11.6
97	3.6.1.-	97	4.1.1.45	97	4.1.1.45
98	3.6.1.-	98	3.1.1.24	98	2.7.4.2
99	2.7.8.8	99	4.1.1.-	99	4.1.2.25
100	2.7.4.2	100	3.8.1.2	100	4.1.3.38
101	4.1.1.45	101	1.1.99.-	101	4.1.3.36
102	1.13.11.6	102	3.1.2.23	102	4.2.1.10
103	4.1.1.82	103	3.7.1.8	103	4.2.1.99
104	4.1.1.44	104	3.1.7.2	104	4.2.1.79
105	4.1.1.-	105	3.6.1.40	105	1.1.1.86
106	2.5.1.39	106	3.5.4.19	106	4.2.1.9
107	1.2.-.-	107	3.6.1.31	107	4.2.1.9
108	3.8.1.5	108	3.6.1.-	108	2.7.7.24
109	3.8.1.7	109	3.6.1.-	109	2.4.2.-
110	1.13.11.39	110	3.5.99.5	110	4.2.1.19
111	2.7.6.5	111	1.1.1.193	111	1.3.99.12
112	3.6.1.31	112	3.5.4.26	112	4.2.1.17
113	2.4.2.17	113	3.5.4.13	113	2.3.1.178
114	1.2.1.32	114	3.5.1.6	114	1.14.16.1
115	3.5.4.26	115	1.3.5.2	115	4.2.1.96
116	3.5.4.25	116	3.5.2.5	116	4.2.1.33
117	3.5.4.14	117	3.5.2.9	117	4.2.3.4
118	3.5.2.5	118	3.5.2.17	118	2.5.1.19
119	1.3.1.2	119	2.4.2.11	119	4.2.99.20
120	2.3.2.4	120	3.5.1.16	120	4.3.3.2
121	3.5.2.17	121	1.3.1.28	121	2.7.1.148
122	1.7.3.3	122	3.2.1.33	122	4.6.1.12
123	2.6.1.11	123	3.1.3.12	123	5.1.3.3
124	3.3.2.1	124	3.1.3.3	124	4.2.1.46
125	3.2.1.33	125	3.1.3.3	125	5.1.3.13
126	2.4.1.25	126	3.1.3.73	126	2.4.2.18
127	2.6.1.52	127	2.7.8.-	127	5.3.1.24
128	3.1.3.73	128	2.7.8.-	128	3.5.4.19
129	2.4.2.21	129	3.1.3.27	129	5.3.1.16
130	3.1.3.27	130	3.1.3.15	130	2.1.1.132
131	2.6.1.9	131	3.1.2.-	131	5.4.3.3
132	3.1.2.4	132	2.5.1.74	132	5.4.3.5
133	3.1.1.-	133	3.1.1.-	133	5.4.99.15
134	3.1.1.45	134	1.3.1.32	134	4.2.3.5
135	1.14.13.22	135	1.1.1.258	135	5.1.99.1
136	1.3.99.2	136	3.1.1.23	136	5.5.1.2
137	2.7.7.68	137	2.7.8.28	137	4.2.1.113
138	2.5.1.77	138	2.4.1.227	138	6.2.1.26
139	2.7.8.-	139	2.7.8.23	139	2.7.2.15
140	2.7.8.-	140	2.7.8.26	140	2.5.1.15
141	2.7.8.23	141	2.7.7.68	141	2.5.1.15
142	2.7.8.13	142	2.7.7.23	142	6.3.2.17
143	2.7.7.62	143	2.7.7.24	143	6.3.2.3
144	2.3.1.157	144	2.7.1.148	144	1.1.1.169
145	2.7.7.60	145	2.7.7.60	145	6.3.2.1
146	1.1.1.267	146	2.7.4.16	146	1.1.1.158
147	2.7.4.7	147	2.7.4.7	147	6.3.2.8
148	2.7.1.36	148	2.7.4.2	148	6.3.2.10
149	2.7.2.4	149	2.7.2.15	149	6.3.2.9
150	2.7.2.8	150	1.2.1.11	150	2.6.1.62
151	2.3.1.1	151	1.2.1.38	151	6.3.3.3
152	2.7.1.71	152	2.7.2.8	152	5.4.1.2
153	2.5.1.9	153	2.5.1.3	153	6.3.5.10
154	1.1.1.34	154	2.5.1.19	154	6.4.1.3
155	1.1.1.3	155	2.7.1.71	155	6.3.5.9
156	2.4.1.7	156	2.7.1.36	156	6.6.1.2
157	2.2.1.7	157	2.7.1.4
158	2.6.1.76	158	1.8.4.8
159	1.1.1.290	159	2.6.99.2
160	1.1.1.95	160	2.3.1.178
161	2.6.1.57	161	1.1.1.262
162	2.3.1.47	162	2.6.1.52
163	1.2.1.38	163	2.6.1.62
164	2.5.1.7	164	2.6.1.11
165	2.5.1.78	165	1.1.1.158
166	1.16.8.1	166	2.5.1.9
167	2.5.1.72	167	2.4.2.19
168	1.4.3.16	168	2.5.1.72
169	2.5.1.74	169	2.1.1.163
170	2.3.1.30	170	2.5.1.47
171	1.3.5.2	171	2.4.2.21
172	1.14.99.40	172	3.4.16.4
173	2.4.1.129	173	2.4.1.129
174	2.4.1.227	174	2.4.1.25
175	2.4.1.-	175	2.4.1.-
176	2.4.1.-	176	2.4.1.-
177	2.4.1.-	177	2.4.1.-
178	2.4.1.-	178	2.4.1.-
179	2.4.1.-	179	2.4.1.-
180	2.4.1.-	180	2.4.1.-
181	1.1.1.133	181	2.4.1.-
182	2.4.1.12	182	2.4.1.12
183	2.3.3.10	183	1.1.1.34
184	2.2.1.6	184	2.3.1.174
185	2.2.1.7	185	2.3.1.-
186	2.2.1.8	186	1.1.1.169
187	2.1.2.11	187	2.1.1.107
188	2.1.1.107	188	2.1.1.107
189	2.1.1.108	189	2.1.1.130
190	2.1.1.11	190	1.3.1.54
191	2.1.1.152	191	2.1.1.152
192	2.1.1.133	192	2.1.1.-
193	2.1.1.131	193	2.1.1.133
194	1.3.1.54	194	2.1.1.132
195	1.14.13.83	195	2.1.1.131
196	2.1.1.-	196	1.14.13.83
197	1.14.14.-	197	1.7.3.3
198	1.17.1.4	198	1.14.16.1
199	1.5.1.34	199	1.3.99.12
200	1.5.1.34	200	1.3.1.33
201	1.4.3.10	201	1.3.1.75
202	1.4.1.12	202	1.13.11.39
203	1.4.1.11	203	1.3.1.56
204	1.2.1.25	204	1.1.1.290
205	1.3.1.75	205	1.2.1.63
206	1.3.1.56	206	1.2.-.-
207	1.14.12.18	207	1.14.14.-
208	1.1.99.-	208	1.14.13.22
209	1.2.1.72	209	1.13.11.6
210	1.1.1.258	210	1.1.1.23
211	1.17.7.1	211	1.1.1.69
212	1.1.1.245	212	6.3.5.-
213	1.14.13.2	213	6.3.5.7
214	1.1.1.193	214	2.7.8.7
215	1.1.1.23	215	2.7.7.-
216	1.1.1.264	216	2.7.7.-
217	1.1.1.85	217	6.4.1.2
218	1.1.1.262	218	4.2.1.59
219	6.1.1.-	219	2.3.1.41
220	3.1.4.14	220	1.1.1.100
221	2.7.7.-	221	1.-.-.-
222	2.7.7.-	222	1.-.-.-
223	1.1.1.100	223	2.3.1.86
224	2.3.1.41	224	2.1.1.79
225	5.3.3.14	225	2.1.1.79
226	2.3.1.86	226	2.1.1.79
227	2.3.1.86	227	1.3.1.10
228	2.3.1.86	228	3.1.2.14
229	2.3.1.86	229	1.3.1.9
230	2.3.1.86	230	4.2.1.61
231	2.1.1.79	231	4.2.1.58
232	2.1.1.80	232	1.17.4.-
233	2.1.1.81	233	1.18.1.1
234	1.3.1.10	234	1.14.15.3
235	1.3.1.9
236	4.2.1.61
237	4.2.1.59
238	4.2.1.58
239	1.17.4.-
240	1.14.15.3
241	1.18.1.1

## Sheet: Alpha2 list
	Mycobacterium abscessus ATCC 19977- Chokepoint Proteins (Alpha2 list-394 proteins, Excluded-237 proteins)
Producing Chokepoint Reactions		Consuming Chokepoint Reactions		Simultaneously Producing and Consuming Chokepoint Reactions
Chokepoint Protein	EC No	Chokepoint Protein	EC No	Chokepoint Protein	EC No
1	6.6.1.1	1	6.6.1.2	1	1.-.-.-
2	6.6.1.2	2	6.4.1.3	2	1.-.-.-
3	6.3.5.9	3	6.3.1.10	3	1.14.15.3
4	6.4.1.3	4	6.3.5.10	4	1.1.1.100
5	2.3.1.-	5	6.3.5.9	5	1.3.1.9
6	6.3.5.10	6	3.5.1.54	6	2.3.1.-
7	5.4.1.2	7	2.8.1.6	7	2.1.1.-
8	6.3.3.3	8	6.3.3.3	8	2.1.1.79
9	2.6.1.62	9	6.3.2.10	9	2.1.1.79
10	6.3.2.13	10	6.3.2.9	10	2.1.1.79
11	6.3.2.9	11	6.3.2.8	11	2.7.7.-
12	6.3.2.10	12	6.3.2.17	12	2.7.7.-
13	6.3.2.4	13	6.3.2.-	13	1.1.1.85
14	6.3.2.8	14	6.3.2.1	14	1.1.1.193
15	5.1.1.3	15	6.3.2.12	15	1.17.7.1
16	1.1.1.158	16	4.1.3.36	16	1.5.1.34
17	6.3.2.17	17	6.2.1.26	17	1.5.1.34
18	6.3.2.1	18	3.1.1.45	18	1.14.14.-
19	1.1.1.169	19	3.1.3.25	19	2.1.1.130
20	2.5.1.15	20	5.5.1.2	20	1.14.13.83
21	2.5.1.15	21	4.1.1.44	21	1.3.1.54
22	6.2.1.26	22	2.3.1.157	22	2.1.1.131
23	4.2.1.113	23	5.4.1.2	23	2.1.1.133
24	5.5.1.2	24	2.4.2.-	24	2.1.1.152
25	5.4.99.9	25	5.3.1.16	25	2.1.1.107
26	4.2.3.5	26	4.1.1.48	26	2.1.1.107
27	5.4.4.2	27	5.3.1.24	27	1.1.1.133
28	5.4.2.10	28	1.1.1.133	28	2.4.1.-
29	2.1.1.132	29	5.1.3.13	29	2.4.1.-
30	5.3.1.16	30	1.16.1.1	30	2.4.1.-
31	3.5.4.19	31	1.17.7.1	31	2.4.1.-
32	2.4.2.18	32	4.6.1.12	32	2.4.1.-
33	5.1.3.13	33	4.2.1.113	33	2.4.1.-
34	4.2.1.46	34	1.14.13.1	34	2.4.1.-
35	4.99.1.2	35	4.2.3.5	35	2.4.1.129
36	4.6.1.12	36	4.2.1.10	36	2.5.1.74
37	2.7.1.148	37	4.2.3.4	37	2.5.1.72
38	4.2.3.1	38	4.2.1.104	38	1.2.1.38
39	2.2.1.9	39	4.2.1.104	39	2.6.1.52
40	2.5.1.19	40	4.2.1.20	40	2.5.1.9
41	4.2.3.4	41	4.2.1.20	41	2.7.1.71
42	2.5.1.54	42	4.2.1.33	42	2.7.2.8
43	2.5.1.54	43	1.1.1.85	43	2.7.4.7
44	4.2.1.104	44	1.5.1.34	44	2.7.7.60
45	4.2.1.104	45	1.5.1.34	45	2.3.1.157
46	4.2.1.33	46	4.2.1.96	46	3.1.1.45
47	4.2.1.96	47	3.5.1.4	47	2.6.1.9
48	2.3.1.178	48	4.2.1.108	48	2.4.2.21
49	4.2.1.51	49	4.2.1.17	49	2.6.1.11
50	4.2.1.17	50	2.6.1.9	50	1.7.3.3
51	4.2.1.19	51	4.2.1.19	51	3.5.2.17
52	2.4.2.-	52	4.2.1.46	52	3.5.4.26
53	2.7.7.24	53	4.2.1.9	53	3.6.1.-
54	4.2.1.9	54	4.2.1.9	54	3.6.1.-
55	4.2.1.9	55	4.1.3.30	55	3.6.1.31
56	1.1.1.86	56	4.2.1.79	56	1.13.11.39
57	4.2.1.3	57	2.4.2.18	57	4.1.1.-
58	4.2.1.79	58	2.5.1.15	58	4.1.1.44
59	2.3.3.13	59	2.5.1.15	59	4.1.2.25
60	2.3.3.13	60	4.1.3.38	60	4.1.3.38
61	4.2.1.10	61	2.7.2.1	61	4.1.3.36
62	4.1.99.12	62	2.7.6.3	62	4.2.1.10
63	4.1.3.36	63	4.1.2.25	63	4.2.1.79
64	4.1.3.27	64	4.1.1.-	64	1.1.1.86
65	4.1.3.38	65	3.8.1.2	65	4.2.1.9
66	2.6.1.85	66	3.5.4.19	66	4.2.1.9
67	4.1.2.25	67	3.6.1.31	67	2.7.7.24
68	3.6.1.-	68	3.6.1.-	68	2.4.2.-
69	3.6.1.-	69	3.6.1.-	69	4.2.1.19
70	2.7.8.8	70	1.1.1.193	70	4.2.1.17
71	4.1.1.44	71	3.5.4.26	71	2.3.1.178
72	4.1.1.-	72	3.5.4.13	72	4.2.1.96
73	1.13.11.39	73	3.5.2.17	73	4.2.1.33
74	2.7.6.5	74	2.4.2.11	74	4.2.3.4
75	3.6.1.31	75	1.3.1.28	75	2.5.1.19
76	2.4.2.17	76	3.1.3.12	76	2.7.1.148
77	3.5.4.26	77	3.1.3.3	77	4.6.1.12
78	3.5.4.25	78	3.1.3.3	78	4.2.1.46
79	3.5.2.17	79	2.7.8.-	79	5.1.3.13
80	1.7.3.3	80	2.7.8.-	80	2.4.2.18
81	2.6.1.11	81	3.1.2.-	81	5.3.1.24
82	2.6.1.52	82	2.5.1.74	82	3.5.4.19
83	2.4.2.21	83	2.4.1.227	83	5.3.1.16
84	2.6.1.9	84	2.7.8.26	84	2.1.1.132
85	3.1.1.45	85	2.7.7.23	85	4.2.3.5
86	2.7.8.-	86	2.7.7.24	86	5.5.1.2
87	2.7.8.-	87	2.7.1.148	87	4.2.1.113
88	2.7.8.13	88	2.7.7.60	88	6.2.1.26
89	2.7.7.62	89	2.7.4.16	89	2.5.1.15
90	2.3.1.157	90	2.7.4.7	90	2.5.1.15
91	2.7.7.60	91	1.2.1.11	91	6.3.2.17
92	1.1.1.267	92	1.2.1.38	92	1.1.1.169
93	2.7.4.7	93	2.7.2.8	93	6.3.2.1
94	2.7.2.4	94	2.5.1.3	94	1.1.1.158
95	2.7.2.8	95	2.5.1.19	95	6.3.2.8
96	2.3.1.1	96	2.7.1.71	96	6.3.2.10
97	2.7.1.71	97	2.7.1.4	97	6.3.2.9
98	2.5.1.9	98	1.8.4.8	98	2.6.1.62
99	1.1.1.3	99	2.3.1.178	99	6.3.3.3
100	2.2.1.7	100	2.6.1.52	100	5.4.1.2
101	2.6.1.76	101	2.6.1.62	101	6.3.5.10
102	1.1.1.95	102	2.6.1.11	102	6.4.1.3
103	2.3.1.47	103	1.1.1.158	103	6.3.5.9
104	1.2.1.38	104	2.5.1.9	104	6.6.1.2
105	2.5.1.7	105	2.5.1.72
106	2.5.1.72	106	2.5.1.47
107	1.4.3.16	107	2.4.2.21
108	2.5.1.74	108	3.4.16.4
109	2.4.1.129	109	2.4.1.129
110	2.4.1.227	110	2.4.1.-
111	2.4.1.-	111	2.4.1.-
112	2.4.1.-	112	2.4.1.-
113	2.4.1.-	113	2.4.1.-
114	2.4.1.-	114	2.4.1.-
115	2.4.1.-	115	2.4.1.-
116	2.4.1.-	116	2.4.1.-
117	1.1.1.133	117	2.3.1.-
118	2.2.1.6	118	1.1.1.169
119	2.2.1.6	119	2.1.1.107
120	2.2.1.6	120	2.1.1.107
121	2.1.2.11	121	2.1.1.130
122	2.1.1.107	122	1.3.1.54
123	2.1.1.107	123	2.1.1.152
124	2.1.1.152	124	2.1.1.-
125	2.1.1.133	125	2.1.1.133
126	2.1.1.131	126	2.1.1.132
127	1.3.1.54	127	2.1.1.131
128	1.14.13.83	128	1.14.13.83
129	2.1.1.-	129	1.7.3.3
130	1.14.14.-	130	1.13.11.39
131	1.5.1.34	131	1.14.14.-
132	1.5.1.34	132	1.1.1.23
133	1.4.3.10	133	6.3.5.7
134	1.17.7.1	134	2.7.8.7
135	1.1.1.193	135	2.7.7.-
136	1.1.1.23	136	2.7.7.-
137	1.1.1.85	137	6.4.1.2
138	2.7.7.-	138	1.1.1.100
139	2.7.7.-	139	1.-.-.-
140	1.1.1.100	140	1.-.-.-
141	2.1.1.79	141	2.1.1.79
142	2.1.1.79	142	2.1.1.79
143	2.1.1.79	143	2.1.1.79
144	1.3.1.9	144	1.3.1.9
145	1.14.15.3	145	1.14.15.3

## Sheet: Phi list
	Mycobacterium abscessus ATCC 19977- Chokepoint Proteins (Phi list-280 proteins, Excluded-114 proteins)
Producing Chokepoint Reactions		Consuming Chokepoint Reactions		Simultaneously Producing and Consuming Chokepoint Reactions
Chokepoint Protein	EC No	Chokepoint Protein	EC No	Chokepoint Protein	EC No
1	6.6.1.2	1	6.6.1.2	1	1.-.-.-
2	6.3.5.9	2	6.3.1.10	2	1.-.-.-
3	2.3.1.-	3	6.3.5.10	3	1.14.15.3
4	6.3.5.10	4	6.3.5.9	4	2.3.1.-
5	5.4.1.2	5	2.8.1.6	5	2.1.1.79
6	6.3.3.3	6	6.3.3.3	6	2.1.1.79
7	6.3.2.13	7	6.3.2.10	7	2.1.1.79
8	6.3.2.9	8	6.3.2.9	8	2.7.7.-
9	6.3.2.10	9	6.3.2.8	9	2.7.7.-
10	6.3.2.4	10	6.3.2.1	10	1.1.1.193
11	6.3.2.8	11	3.1.1.45	11	1.17.7.1
12	5.1.1.3	12	4.1.1.44	12	1.5.1.34
13	1.1.1.158	13	5.4.1.2	13	1.5.1.34
14	6.3.2.1	14	2.4.2.-	14	1.14.14.-
15	1.1.1.169	15	5.3.1.16	15	2.1.1.130
16	2.5.1.15	16	4.1.1.48	16	1.14.13.83
17	2.5.1.15	17	5.3.1.24	17	1.3.1.54
18	4.2.1.113	18	5.1.3.13	18	2.1.1.131
19	5.4.99.9	19	1.17.7.1	19	2.1.1.133
20	4.2.3.5	20	4.6.1.12	20	2.1.1.152
21	2.1.1.132	21	4.2.1.113	21	2.1.1.107
22	5.3.1.16	22	4.2.3.5	22	2.1.1.107
23	3.5.4.19	23	4.2.1.10	23	2.4.1.-
24	2.4.2.18	24	4.2.3.4	24	2.4.1.-
25	5.1.3.13	25	4.2.1.104	25	2.4.1.-
26	4.99.1.2	26	4.2.1.104	26	2.4.1.-
27	4.6.1.12	27	4.2.1.20	27	2.4.1.-
28	2.7.1.148	28	4.2.1.20	28	2.4.1.129
29	2.2.1.9	29	4.2.1.33	29	2.5.1.72
30	2.5.1.19	30	1.5.1.34	30	1.2.1.38
31	4.2.3.4	31	1.5.1.34	31	2.5.1.9
32	2.5.1.54	32	4.2.1.108	32	2.7.1.71
33	2.5.1.54	33	2.6.1.9	33	2.7.2.8
34	4.2.1.104	34	4.2.1.19	34	2.7.4.7
35	4.2.1.104	35	4.2.1.9	35	3.1.1.45
36	4.2.1.33	36	4.2.1.9	36	2.6.1.9
37	2.3.1.178	37	4.1.3.30	37	2.4.2.21
38	4.2.1.19	38	2.4.2.18	38	1.7.3.3
39	2.4.2.-	39	2.5.1.15	39	3.5.4.26
40	4.2.1.9	40	2.5.1.15	40	3.6.1.-
41	4.2.1.9	41	4.1.3.38	41	1.13.11.39
42	1.1.1.86	42	2.7.2.1	42	4.1.1.-
43	2.3.3.13	43	2.7.6.3	43	4.1.1.44
44	2.3.3.13	44	4.1.2.25	44	4.1.2.25
45	4.2.1.10	45	4.1.1.-	45	4.1.3.38
46	4.1.99.12	46	3.5.4.19	46	4.2.1.10
47	4.1.3.38	47	3.6.1.-	47	1.1.1.86
48	4.1.2.25	48	1.1.1.193	48	4.2.1.9
49	3.6.1.-	49	3.5.4.26	49	4.2.1.9
50	2.7.8.8	50	3.5.4.13	50	2.4.2.-
51	4.1.1.44	51	3.1.3.12	51	4.2.1.19
52	4.1.1.-	52	3.1.3.3	52	2.3.1.178
53	1.13.11.39	53	2.7.8.-	53	4.2.1.33
54	2.4.2.17	54	2.4.1.227	54	4.2.3.4
55	3.5.4.26	55	2.7.8.26	55	2.5.1.19
56	3.5.4.25	56	2.7.1.148	56	2.7.1.148
57	1.7.3.3	57	2.7.4.16	57	4.6.1.12
58	2.4.2.21	58	2.7.4.7	58	5.1.3.13
59	2.6.1.9	59	1.2.1.38	59	2.4.2.18
60	3.1.1.45	60	2.7.2.8	60	5.3.1.24
61	2.7.8.-	61	2.5.1.3	61	3.5.4.19
62	2.7.8.13	62	2.5.1.19	62	5.3.1.16
63	1.1.1.267	63	2.7.1.71	63	2.1.1.132
64	2.7.4.7	64	1.8.4.8	64	4.2.3.5
65	2.7.2.4	65	2.3.1.178	65	4.2.1.113
66	2.7.2.8	66	1.1.1.158	66	2.5.1.15
67	2.3.1.1	67	2.5.1.9	67	2.5.1.15
68	2.7.1.71	68	2.5.1.72	68	1.1.1.169
69	2.5.1.9	69	2.4.2.21	69	6.3.2.1
70	1.1.1.3	70	3.4.16.4	70	1.1.1.158
71	1.2.1.38	71	2.4.1.129	71	6.3.2.8
72	2.5.1.7	72	2.4.1.-	72	6.3.2.10
73	2.5.1.72	73	2.4.1.-	73	6.3.2.9
74	2.4.1.129	74	2.4.1.-	74	6.3.3.3
75	2.4.1.227	75	2.4.1.-	75	5.4.1.2
76	2.4.1.-	76	2.4.1.-	76	6.3.5.10
77	2.4.1.-	77	2.3.1.-	77	6.3.5.9
78	2.4.1.-	78	1.1.1.169	78	6.6.1.2
79	2.4.1.-	79	2.1.1.107
80	2.2.1.6	80	2.1.1.107
81	2.1.2.11	81	2.1.1.130
82	2.1.1.107	82	1.3.1.54
83	2.1.1.107	83	2.1.1.152
84	2.1.1.152	84	2.1.1.133
85	2.1.1.133	85	2.1.1.132
86	2.1.1.131	86	2.1.1.131
87	1.3.1.54	87	1.14.13.83
88	1.14.13.83	88	1.7.3.3
89	1.14.14.-	89	1.13.11.39
90	1.5.1.34	90	1.14.14.-
91	1.5.1.34	91	1.1.1.23
92	1.17.7.1	92	6.3.5.7
93	1.1.1.193	93	2.7.8.7
94	1.1.1.23	94	2.7.7.-
95	2.7.7.-	95	2.7.7.-
96	2.7.7.-	96	6.4.1.2
97	2.1.1.79	97	1.-.-.-
98	2.1.1.79	98	1.-.-.-
99	2.1.1.79	99	2.1.1.79
100	1.14.15.3	100	2.1.1.79
		101	2.1.1.79
		102	1.14.15.3

## Sheet: Chi list
	Mycobacterium abscessus ATCC 19977- Chokepoint Proteins (Chi list-194 proteins, Excluded-86 proteins)
Producing Chokepoint Reactions		Consuming Chokepoint Reactions		Simultaneously Producing and Consuming Chokepoint Reactions
Chokepoint Protein	EC No	Chokepoint Protein	EC No	Chokepoint Protein	EC No
1	2.3.1.-	1	6.3.5.10	1	1.-.-.-
2	6.3.5.10	2	2.8.1.6	2	2.3.1.-
3	6.3.2.13	3	6.3.2.10	3	2.1.1.79
4	6.3.2.9	4	6.3.2.9	4	2.7.7.-
5	6.3.2.10	5	6.3.2.8	5	1.1.1.193
6	6.3.2.4	6	6.3.2.1	6	1.17.7.1
7	6.3.2.8	7	2.4.2.-	7	1.5.1.34
8	5.1.1.3	8	5.3.1.16	8	2.1.1.130
9	1.1.1.158	9	4.1.1.48	9	2.1.1.131
10	6.3.2.1	10	5.3.1.24	10	2.1.1.133
11	2.5.1.15	11	5.1.3.13	11	2.1.1.107
12	2.5.1.15	12	1.17.7.1	12	2.1.1.107
13	4.2.1.113	13	4.6.1.12	13	2.4.1.-
14	5.4.99.9	14	4.2.1.113	14	2.4.1.-
15	4.2.3.5	15	4.2.3.5	15	2.4.1.-
16	5.3.1.16	16	4.2.1.10	16	2.4.1.129
17	3.5.4.19	17	4.2.3.4	17	2.5.1.72
18	2.4.2.18	18	4.2.1.104	18	1.2.1.38
19	5.1.3.13	19	4.2.1.104	19	2.5.1.9
20	4.6.1.12	20	4.2.1.20	20	2.7.1.71
21	2.7.1.148	21	4.2.1.20	21	2.7.2.8
22	2.2.1.9	22	4.2.1.33	22	2.7.4.7
23	4.2.3.4	23	1.5.1.34	23	2.6.1.9
24	2.5.1.54	24	2.6.1.9	24	3.5.4.26
25	2.5.1.54	25	4.2.1.19	25	3.6.1.-
26	4.2.1.104	26	4.2.1.9	26	4.1.1.-
27	4.2.1.104	27	4.2.1.9	27	4.1.2.25
28	4.2.1.33	28	2.4.2.18	28	4.2.1.10
29	4.2.1.19	29	2.5.1.15	29	1.1.1.86
30	2.4.2.-	30	2.5.1.15	30	4.2.1.9
31	4.2.1.9	31	2.7.2.1	31	4.2.1.9
32	4.2.1.9	32	2.7.6.3	32	2.4.2.-
33	1.1.1.86	33	4.1.2.25	33	4.2.1.19
34	2.3.3.13	34	4.1.1.-	34	4.2.1.33
35	2.3.3.13	35	3.5.4.19	35	4.2.3.4
36	4.2.1.10	36	3.6.1.-	36	2.7.1.148
37	4.1.99.12	37	1.1.1.193	37	4.6.1.12
38	4.1.2.25	38	3.5.4.26	38	5.1.3.13
39	3.6.1.-	39	3.1.3.12	39	2.4.2.18
40	2.7.8.8	40	3.1.3.3	40	5.3.1.24
41	4.1.1.-	41	2.4.1.227	41	3.5.4.19
42	2.4.2.17	42	2.7.1.148	42	5.3.1.16
43	3.5.4.26	43	2.7.4.16	43	4.2.3.5
44	3.5.4.25	44	2.7.4.7	44	4.2.1.113
45	2.6.1.9	45	1.2.1.38	45	2.5.1.15
46	2.7.8.13	46	2.7.2.8	46	2.5.1.15
47	1.1.1.267	47	2.5.1.3	47	6.3.2.1
48	2.7.4.7	48	2.7.1.71	48	1.1.1.158
49	2.7.2.4	49	1.1.1.158	49	6.3.2.8
50	2.7.2.8	50	2.5.1.9	50	6.3.2.10
51	2.3.1.1	51	2.5.1.72	51	6.3.2.9
52	2.7.1.71	52	2.4.1.129	52	6.3.5.10
53	2.5.1.9	53	2.4.1.-
54	1.1.1.3	54	2.4.1.-
55	1.2.1.38	55	2.4.1.-
56	2.5.1.7	56	2.3.1.-
57	2.5.1.72	57	2.1.1.107
58	2.4.1.129	58	2.1.1.107
59	2.4.1.227	59	2.1.1.130
60	2.4.1.-	60	2.1.1.133
61	2.4.1.-	61	2.1.1.131
62	2.4.1.-	62	1.1.1.23
63	2.2.1.6	63	6.3.5.7
64	2.1.2.11	64	2.7.8.7
65	2.1.1.107	65	2.7.7.-
66	2.1.1.107	66	6.4.1.2
67	2.1.1.133	67	1.-.-.-
68	2.1.1.131	68	2.1.1.79
69	1.5.1.34
70	1.17.7.1
71	1.1.1.193
72	1.1.1.23
73	2.7.7.-
74	2.1.1.79

## Sheet: Intra Repeats Filter
	Mycobacterium abscessus ATCC 19977- Chokepoint Proteins (Psi list-81 proteins, Excluded-86 proteins)
Chokepoint Reactions
Chokepoint Protein	EC No
1	6.3.5.10
2	6.3.2.13
3	6.3.2.9
4	6.3.2.10
5	6.3.2.4
6	6.3.2.8
7	5.1.1.3
8	1.1.1.158
9	6.3.2.1
10	2.5.1.15
11	2.5.1.15
12	4.2.1.113
13	5.4.99.9
14	4.2.3.5
15	5.3.1.16
16	3.5.4.19
17	2.4.2.18
18	5.1.3.13
19	4.6.1.12
20	2.7.1.148
21	2.2.1.9
22	4.2.3.4
23	2.5.1.54
24	2.5.1.54
25	4.2.1.104
26	4.2.1.104
27	4.2.1.33
28	4.2.1.19
29	2.4.2.-
30	4.2.1.9
31	4.2.1.9
32	1.1.1.86
33	2.3.3.13
34	2.3.3.13
35	4.2.1.10
36	4.1.99.12
37	4.1.2.25
38	2.7.8.8
39	4.1.1.-
40	2.4.2.17
41	3.5.4.26
42	2.6.1.9
43	2.7.8.13
44	1.1.1.267
45	2.7.4.7
46	2.7.2.4
47	2.7.2.8
48	2.3.1.1
49	2.3.1.1
50	2.7.1.71
51	2.5.1.9
52	1.1.1.3
53	1.2.1.38
54	2.5.1.7
55	2.5.1.72
56	2.4.1.129
57	2.4.1.129
58	2.4.1.227
59	2.2.1.6
60	2.1.2.11
61	2.1.1.107
62	2.1.1.107
63	2.1.1.133
64	2.1.1.131
65	1.5.1.34
66	1.17.7.1
67	1.1.1.23
68	2.1.1.79
69	2.1.1.79
70	2.1.1.79
71	2.8.1.6
72	4.1.1.48
73	4.2.1.20
74	4.2.1.20
75	2.7.2.1
76	3.1.3.12
77	3.1.3.3
78	2.7.4.16
79	2.5.1.3
80	6.3.5.7
81	2.7.8.7

## Sheet: Psi list
	Mycobacterium abscessus ATCC 19977- Chokepoint Proteins (Psi list-73 proteins, Excluded-8 proteins)
Chokepoint Reactions
Chokepoint Protein	EC No
1	6.3.5.10
2	6.3.2.13
3	6.3.2.9
4	6.3.2.10
5	6.3.2.4
6	6.3.2.8
7	5.1.1.3
8	1.1.1.158
9	6.3.2.1
10	2.5.1.15
11	2.5.1.15
12	4.2.1.113
13	5.4.99.9
14	4.2.3.5
15	5.3.1.16
16	3.5.4.19
17	2.4.2.18
18	5.1.3.13
19	4.6.1.12
20	2.7.1.148
21	2.2.1.9
22	4.2.3.4
23	2.5.1.54
24	2.5.1.54
25	4.2.1.104
26	4.2.1.104
27	4.2.1.33
28	4.2.1.19
29	2.4.2.-
30	4.2.1.9
31	4.2.1.9
32	1.1.1.86
33	2.3.3.13
34	2.3.3.13
35	4.1.99.12
36	4.1.2.25
37	2.7.8.8
38	4.1.1.-
39	2.4.2.17
40	2.6.1.9
41	2.7.8.13
42	1.1.1.267
43	2.7.4.7
44	2.7.2.4
45	2.7.2.8
46	2.3.1.1
47	2.3.1.1
48	2.5.1.9
49	1.2.1.38
50	2.5.1.72
51	2.4.1.129
52	2.4.1.129
53	2.2.1.6
54	2.1.2.11
55	2.1.1.107
56	2.1.1.131
57	1.5.1.34
58	1.17.7.1
59	1.1.1.23
60	2.1.1.79
61	2.1.1.79
62	2.1.1.79
63	2.8.1.6
64	4.1.1.48
65	4.2.1.20
66	4.2.1.20
67	2.7.2.1
68	3.1.3.12
69	3.1.3.3
70	2.7.4.16
71	2.5.1.3
72	6.3.5.7
73	2.7.8.7

## Sheet: Omega list
	Mycobacterium abscessus ATCC 19977- Chokepoint Proteins (Omega list-6 proteins, Excluded-67 proteins)
Chokepoint Reactions
Chokepoint Protein	EC No
1	2.5.1.54
2	2.5.1.54
3	4.2.1.104
4	4.2.1.104
5	1.2.1.38
6	4.2.1.20
