# Supplementary material for: Identification and Characterization of Potential Therapeutic Candidates in Emerging Human Pathogen Mycobacterium abscessus: A Novel Hierarchical In Silico Approach
Source: PLoS One. 2013 Mar 19;8(3):e59126. doi: 10.1371/journal.pone.0059126 (PMC3602546; doi:10.1371/journal.pone.0059126)
Supplement: Table S4 — Plasmid proteins through the hierarchical analysis. (XLS) [file pone.0059126.s004.xls]

## Sheet: Beta list-Analysis input
Table S4: Plasmid proteins through the hierarchical analysis.
	Mycobacterium abscessus ATCC 19977- PLASMID (Accession No: NC_010394.1) (Beta list-21 proteins)
Protein	Protein ID	Gene ID	UniProtKB/TrEMBL ID	Length	Definition
1	YP_001700699	5987529	B1MAD4	273aa	hypothetical protein MAB_p01
2	YP_001700700	5987535	B1MAD5	146aa	hypothetical protein MAB_p02
3	YP_001700701	5987515	B1MAD6	77aa	hypothetical protein MAB_p03
4	YP_001700702	5987534	B1MAD7	198aa	putative resolvase/invertase/recombinase
5	YP_001700703	5987533	B1MAD8	127aa	mercury resistance operon repressor MerR
6	YP_001700704	5987519	B1MAD9	472aa	mercuric reductase MerA
7	YP_001700705	5987531	B1MAE0	141aa	hypothetical protein MAB_p07
8	YP_001700706	5987524	B1MAE1	218aa	alkylmercury lyase
9	YP_001700707	5987522	B1MAE2	450aa	FAD-dependent pyridine nucleotide-disulphide oxidoreductase
10	YP_001700708	5987521	B1MAE3	194aa	resolvase-like protein
11	YP_001700709	5987532	B1MAE4	196aa	hypothetical protein MAB_p11
12	YP_001700710	5987518	B1MAE5	192aa	hypothetical protein MAB_p12
13	YP_001700711	5987527	B1MAE6	814aa	hypothetical protein MAB_p13
14	YP_001700712	5987520	B1MAE7	253aa	hypothetical protein MAB_p14
15	YP_001700713	5987526	B1MAE8	1139aa	TraA/ATP-dependent exoDNAse/relaxase
16	YP_001700714	5987517	B1MAE9	358aa	putative rep protein
17	YP_001700715	5987528	B1MAF0	127aa	hypothetical protein MAB_p17
18	YP_001700716	5987525	B1MAF1	101aa	hypothetical protein MAB_p18c
19	YP_001700717	5987530	B1MAF2	130aa	hypothetical protein MAB_p19c
20	YP_001700718	5987523	B1MAF3	268aa	cobyrinic acid a,c-diamine synthase
21	YP_001700719	5987516	B1MAF4	256aa	hypothetical protein MAB_p21c

## Sheet: Phi list
	Mycobacterium abscessus ATCC 19977- PLASMID proteins graded through Non-Homology Analysis (Phi list-19 proteins, Excluded-2 proteins)
Protein	Protein ID	Definition
1	YP_001700699	hypothetical protein MAB_p01
2	YP_001700700	hypothetical protein MAB_p02
3	YP_001700701	hypothetical protein MAB_p03
4	YP_001700702	putative resolvase/invertase/recombinase
5	YP_001700703	mercury resistance operon repressor MerR
6	YP_001700705	hypothetical protein MAB_p07
7	YP_001700706	alkylmercury lyase
8	YP_001700708	resolvase-like protein
9	YP_001700709	hypothetical protein MAB_p11
10	YP_001700710	hypothetical protein MAB_p12
11	YP_001700711	hypothetical protein MAB_p13
12	YP_001700712	hypothetical protein MAB_p14
13	YP_001700713	TraA/ATP-dependent exoDNAse/relaxase
14	YP_001700714	putative rep protein
15	YP_001700715	hypothetical protein MAB_p17
16	YP_001700716	hypothetical protein MAB_p18c
17	YP_001700717	hypothetical protein MAB_p19c
18	YP_001700718	cobyrinic acid a,c-diamine synthase
19	YP_001700719	hypothetical protein MAB_p21c

## Sheet: Chi list
	Mycobacterium abscessus ATCC 19977- PLASMID proteins graded through Essentiality Analysis (Chi list-1 protein, Excluded-18 proteins)
Protein	Protein ID	Definition
1	YP_001700718	cobyrinic acid a,c-diamine synthase

## Sheet: Psi list
	Mycobacterium abscessus ATCC 19977- PLASMID proteins graded through Anti-target Non-Homology Analysis (Psi list-1 protein, Excluded-0 protein)
Protein	Protein ID	Definition
1	YP_001700718	cobyrinic acid a,c-diamine synthase

## Sheet: Omega list
			Mycobacterium abscessus ATCC 19977- PLASMID proteins graded through Anti-target Non-Homology Analysis (Omega list-0 protein, Excluded-1 protein)
