# Supplementary material for: Identification and Characterization of Potential Therapeutic Candidates in Emerging Human Pathogen Mycobacterium abscessus: A Novel Hierarchical In Silico Approach
Source: PLoS One. 2013 Mar 19;8(3):e59126. doi: 10.1371/journal.pone.0059126 (PMC3602546; doi:10.1371/journal.pone.0059126)
Supplement: Table S5 — KEGG pathway-proteins through the hierarchical analysis. (XLS) [file pone.0059126.s005.xls]

## Sheet: Gamma list-Analysis input
Table S5: KEGG pathway-proteins through the hierarchical analysis.
	Pathways of Homo sapiens(Host) and Mycobacterium abscessus ATCC 19977(pathogen)
Mycobacterium abscessus ATCC 19977		Homo sapiens
Pathway No	Pathway	Pathway No	Pathway
	METABOLISM		Metabolism
	Carbohydrate Metabolism		Carbohydrate Metabolism
1	00010 Glycolysis / Gluconeogenesis	1	00010 Glycolysis / Gluconeogenesis
2	00020 Citrate cycle (TCA cycle)	2	00020 Citrate cycle (TCA cycle)
3	00030 Pentose phosphate pathway	3	00030 Pentose phosphate pathway
4	00040 Pentose and glucuronate interconversions	4	00040 Pentose and glucuronate interconversions
5	00051 Fructose and mannose metabolism	5	00051 Fructose and mannose metabolism
6	00052 Galactose metabolism	6	00052 Galactose metabolism
7	00053 Ascorbate and aldarate metabolism	7	00053 Ascorbate and aldarate metabolism
8	00500 Starch and sucrose metabolism	8	00500 Starch and sucrose metabolism
9	00520 Amino sugar and nucleotide sugar metabolism	9	00520 Amino sugar and nucleotide sugar metabolism
10	00620 Pyruvate metabolism	10	00620 Pyruvate metabolism
11	00630 Glyoxylate and dicarboxylate metabolism	11	00630 Glyoxylate and dicarboxylate metabolism
12	00640 Propanoate metabolism	12	00640 Propanoate metabolism
13	00650 Butanoate metabolism	13	00650 Butanoate metabolism
14	00660 C5-Branched dibasic acid metabolism	14	00562 Inositol phosphate metabolism
15	00562 Inositol phosphate metabolism		Energy Metabolism
	Energy Metabolism	15	00190 Oxidative phosphorylation
16	00190 Oxidative phosphorylation	16	00910 Nitrogen metabolism
17	00680 Methane metabolism	17	00920 Sulfur metabolism
18	00910 Nitrogen metabolism		Lipid Metabolism
19	00920 Sulfur metabolism	18	00061 Fatty acid biosynthesis
	Lipid Metabolism	19	00062 Fatty acid elongation
20	00061 Fatty acid biosynthesis	20	00071 Fatty acid metabolism
21	00071 Fatty acid metabolism	21	00072 Synthesis and degradation of ketone bodies
22	00072 Synthesis and degradation of ketone bodies	22	00100 Steroid biosynthesis
23	00100 Steroid biosynthesis	23	00120 Primary bile acid biosynthesis
24	00121 Secondary bile acid biosynthesis	24	00140 Steroid hormone biosynthesis
25	00561 Glycerolipid metabolism	25	00561 Glycerolipid metabolism
26	00564 Glycerophospholipid metabolism	26	00564 Glycerophospholipid metabolism
27	00565 Ether lipid metabolism	27	00565 Ether lipid metabolism
28	00600 Sphingolipid metabolism	28	00600 Sphingolipid metabolism
29	00590 Arachidonic acid metabolism	29	00590 Arachidonic acid metabolism
30	00592 alpha-Linolenic acid metabolism	30	00591 Linoleic acid metabolism
31	01040 Biosynthesis of unsaturated fatty acids	31	00592 alpha-Linolenic acid metabolism
	Nucleotide Metabolism	32	01040 Biosynthesis of unsaturated fatty acids
32	00230 Purine metabolism		Nucleotide Metabolism
33	00240 Pyrimidine metabolism	33	00230 Purine metabolism
	Amino Acid Metabolism	34	00240 Pyrimidine metabolism
34	00250 Alanine, aspartate and glutamate metabolism		Amino Acid Metabolism
35	00260 Glycine, serine and threonine metabolism	35	00250 Alanine, aspartate and glutamate metabolism
36	00270 Cysteine and methionine metabolism	36	00260 Glycine, serine and threonine metabolism
37	00280 Valine, leucine and isoleucine degradation	37	00270 Cysteine and methionine metabolism
38	00290 Valine, leucine and isoleucine biosynthesis	38	00280 Valine, leucine and isoleucine degradation
39	00300 Lysine biosynthesis	39	00290 Valine, leucine and isoleucine biosynthesis
40	00310 Lysine degradation	40	00300 Lysine biosynthesis
41	00330 Arginine and proline metabolism	41	00310 Lysine degradation
42	00340 Histidine metabolism	42	00330 Arginine and proline metabolism
43	00350 Tyrosine metabolism	43	00340 Histidine metabolism
44	00360 Phenylalanine metabolism	44	00350 Tyrosine metabolism
45	00380 Tryptophan metabolism	45	00360 Phenylalanine metabolism
46	00400 Phenylalanine, tyrosine and tryptophan biosynthesis	46	00380 Tryptophan metabolism
	Metabolism of Other Amino Acids	47	00400 Phenylalanine, tyrosine and tryptophan biosynthesis
47	00410 beta-Alanine metabolism		Metabolism of Other Amino Acids
48	00430 Taurine and hypotaurine metabolism	48	00410 beta-Alanine metabolism
49	00450 Selenocompound metabolism	49	00430 Taurine and hypotaurine metabolism
50	00460 Cyanoamino acid metabolism	50	00450 Selenocompound metabolism
51	00471 D-Glutamine and D-glutamate metabolism	51	00460 Cyanoamino acid metabolism
52	00473 D-Alanine metabolism	52	00471 D-Glutamine and D-glutamate metabolism
53	00480 Glutathione metabolism	53	00472 D-Arginine and D-ornithine metabolism
	Glycan Biosynthesis and Metabolism	54	00480 Glutathione metabolism
54	00550 Peptidoglycan biosynthesis		Glycan Biosynthesis and Metabolism
55	00511 Other glycan degradation	55	00510 N-Glycan biosynthesis
	Metabolism of Cofactors and Vitamins	56	00512 Mucin type O-Glycan biosynthesis
56	00730 Thiamine metabolism	57	00514 Other types of O-glycan biosynthesis
57	00740 Riboflavin metabolism	58	00532 Glycosaminoglycan biosynthesis - chondroitin sulfate
58	00750 Vitamin B6 metabolism	59	00534 Glycosaminoglycan biosynthesis - heparan sulfate
59	00760 Nicotinate and nicotinamide metabolism	60	00533 Glycosaminoglycan biosynthesis - keratan sulfate
60	00770 Pantothenate and CoA biosynthesis	61	00531 Glycosaminoglycan degradation
61	00780 Biotin metabolism	62	00563 Glycosylphosphatidylinositol(GPI)-anchor biosynthesis
62	00785 Lipoic acid metabolism	63	00601 Glycosphingolipid biosynthesis - lacto and neolacto series
63	00790 Folate biosynthesis	64	00603 Glycosphingolipid biosynthesis - globo series
64	00670 One carbon pool by folate	65	00604 Glycosphingolipid biosynthesis - ganglio series
65	00860 Porphyrin and chlorophyll metabolism	66	00511 Other glycan degradation
67	00130 Ubiquinone and other terpenoid-quinone biosynthesis		Metabolism of Cofactors and Vitamins
	Metabolism of Terpenoids and Polyketides	67	00730 Thiamine metabolism
68	00900 Terpenoid backbone biosynthesis	68	00740 Riboflavin metabolism
69	00903 Limonene and pinene degradation	69	00750 Vitamin B6 metabolism
70	00281 Geraniol degradation	70	00760 Nicotinate and nicotinamide metabolism
71	01057 Biosynthesis of type II polyketide products	71	00770 Pantothenate and CoA biosynthesis
72	00523 Polyketide sugar unit biosynthesis	72	00780 Biotin metabolism
73	01053 Biosynthesis of siderophore group nonribosomal peptides	73	00785 Lipoic acid metabolism
	Biosynthesis of Other Secondary Metabolites	74	00790 Folate biosynthesis
74	00232 Caffeine metabolism	75	00670 One carbon pool by folate
75	00521 Streptomycin biosynthesis	76	00830 Retinol metabolism
76	00401 Novobiocin biosynthesis	77	00860 Porphyrin and chlorophyll metabolism
	Xenobiotics Biodegradation and Metabolism	78	00130 Ubiquinone and other terpenoid-quinone biosynthesis
77	00362 Benzoate degradation		Metabolism of Terpenoids and Polyketides
78	00627 Aminobenzoate degradation	79	00900 Terpenoid backbone biosynthesis
79	00364 Fluorobenzoate degradation		Biosynthesis of Other Secondary Metabolites
80	00625 Chloroalkane and chloroalkene degradation	80	00232 Caffeine metabolism
81	00361 Chlorocyclohexane and chlorobenzene degradation	81	00524 Butirosin and neomycin biosynthesis
82	00623 Toluene degradation		Xenobiotics Biodegradation and Metabolism
83	00622 Xylene degradation	82	00980 Metabolism of xenobiotics by cytochrome P450
84	00633 Nitrotoluene degradation	83	00982 Drug metabolism - cytochrome P450
85	00642 Ethylbenzene degradation	84	00983 Drug metabolism - other enzymes
86	00643 Styrene degradation		Genetic Information Processing
87	00791 Atrazine degradation		Transcription
88	00930 Caprolactam degradation	85	03020 RNA polymerase
89	00363 Bisphenol degradation	86	03022 Basal transcription factors
90	00621 Dioxin degradation	87	03040 Spliceosome
91	00626 Naphthalene degradation		Translation
92	00624 Polycyclic aromatic hydrocarbon degradation	88	03010 Ribosome
93	00984 Steroid degradation	89	00970 Aminoacyl-tRNA biosynthesis
	GENETIC INFORMATION PROCESSING	90	03013 RNA transport
	Transcription	91	03015 mRNA surveillance pathway
94	03020 RNA polymerase	92	03008 Ribosome biogenesis in eukaryotes
	Translation		Folding, Sorting and Degradation
95	03010 Ribosome	93	03060 Protein export
96	00970 Aminoacyl-tRNA biosynthesis	94	04141 Protein processing in endoplasmic reticulum
	Folding, Sorting and Degradation	95	04130 SNARE interactions in vesicular transport
97	03060 Protein export	96	04120 Ubiquitin mediated proteolysis
98	04122 Sulfur relay system	97	04122 Sulfur relay system
99	03050 Proteasome	98	03050 Proteasome
100	03018 RNA degradation	99	03018 RNA degradation
	Replication and Repair		Replication and Repair
101	03030 DNA replication	100	03030 DNA replication
102	03410 Base excision repair	101	03410 Base excision repair
103	03420 Nucleotide excision repair	102	03420 Nucleotide excision repair
104	03430 Mismatch repair	103	03430 Mismatch repair
105	03440 Homologous recombination	104	03440 Homologous recombination
106	03450 Non-homologous end-joining	105	03450 Non-homologous end-joining
	ENVIRONMENTAL INFORMATION PROCESSING	106	03460 Fanconi anemia pathway
	Membrane Transport		Environmental Information Processing
107	02010 ABC transporters		Membrane Transport
108	03070 Bacterial secretion system	107	02010 ABC transporters
	Signal Transduction		Signal Transduction
109	02020 Two-component system	108	04010 MAPK signaling pathway
	HUMAN DISEASES	109	04012 ErbB signaling pathway
	Infectious Diseases	110	04310 Wnt signaling pathway
110	05152 Tuberculosis	111	04330 Notch signaling pathway
		112	04340 Hedgehog signaling pathway
		113	04350 TGF-beta signaling pathway
		114	04370 VEGF signaling pathway
		115	04630 Jak-STAT signaling pathway
		116	04020 Calcium signaling pathway
		117	04070 Phosphatidylinositol signaling system
		118	04150 mTOR signaling pathway
			Signaling Molecules and Interaction
		119	04080 Neuroactive ligand-receptor interaction
		120	04060 Cytokine-cytokine receptor interaction
		121	04512 ECM-receptor interaction
		122	04514 Cell adhesion molecules (CAMs)
			Cellular Processes
			Transport and Catabolism
		123	04144 Endocytosis
		124	04145 Phagosome
		125	04142 Lysosome
		126	04146 Peroxisome
		127	04140 Regulation of autophagy
			Cell Motility
		128	04810 Regulation of actin cytoskeleton
			Cell Growth and Death
		129	04110 Cell cycle
		130	04114 Oocyte meiosis
		131	04210 Apoptosis
		132	04115 p53 signaling pathway
			Cell Communication
		133	04510 Focal adhesion
		134	04520 Adherens junction
		135	04530 Tight junction
		136	04540 Gap junction
			Organismal Systems
			Immune System
		137	04640 Hematopoietic cell lineage
		138	04610 Complement and coagulation cascades
		139	04620 Toll-like receptor signaling pathway
		140	04621 NOD-like receptor signaling pathway
		141	04622 RIG-I-like receptor signaling pathway
		142	04623 Cytosolic DNA-sensing pathway
		143	04650 Natural killer cell mediated cytotoxicity
		144	04612 Antigen processing and presentation
		145	04660 T cell receptor signaling pathway
		146	04662 B cell receptor signaling pathway
		147	04664 Fc epsilon RI signaling pathway
		148	04666 Fc gamma R-mediated phagocytosis
		149	04670 Leukocyte transendothelial migration
		150	04672 Intestinal immune network for IgA production
		151	04062 Chemokine signaling pathway
			Endocrine System
		152	04910 Insulin signaling pathway
		153	04920 Adipocytokine signaling pathway
		154	03320 PPAR signaling pathway
		155	04912 GnRH signaling pathway
		156	04914 Progesterone-mediated oocyte maturation
		157	04916 Melanogenesis
		158	04614 Renin-angiotensin system
			Circulatory System
		159	04260 Cardiac muscle contraction
		160	04270 Vascular smooth muscle contraction
			Digestive System
		161	04970 Salivary secretion
		162	04971 Gastric acid secretion
		163	04972 Pancreatic secretion
		164	04976 Bile secretion
		165	04973 Carbohydrate digestion and absorption
		166	04974 Protein digestion and absorption
		167	04975 Fat digestion and absorption
		168	04977 Vitamin digestion and absorption
		169	04978 Mineral absorption
			Excretory System
		170	04962 Vasopressin-regulated water reabsorption
		171	04960 Aldosterone-regulated sodium reabsorption
		172	04961 Endocrine and other factor-regulated calcium reabsorption
		173	04964 Proximal tubule bicarbonate reclamation
		174	04966 Collecting duct acid secretion
			Nervous System
		175	04724 Glutamatergic synapse
		176	04727 GABAergic synapse
		177	04725 Cholinergic synapse
		178	04728 Dopaminergic synapse
		179	04726 Serotonergic synapse
		180	04720 Long-term potentiation
		181	04730 Long-term depression
		182	04723 Retrograde endocannabinoid signaling
		183	04721 Synaptic vesicle cycle
		184	04722 Neurotrophin signaling pathway
			Sensory System
		185	04744 Phototransduction
		186	04740 Olfactory transduction
		187	04742 Taste transduction
			Development
		188	04320 Dorso-ventral axis formation
		189	04360 Axon guidance
		190	04380 Osteoclast differentiation
			Environmental Adaptation
		191	04710 Circadian rhythm - mammal
			Human Diseases
			Cancers
		192	05200 Pathways in cancer
		193	05202 Transcriptional misregulation in cancer
		194	05210 Colorectal cancer
		195	05212 Pancreatic cancer
		196	05214 Glioma
		197	05216 Thyroid cancer
		198	05221 Acute myeloid leukemia
		199	05220 Chronic myeloid leukemia
		200	05217 Basal cell carcinoma
		201	05218 Melanoma
		202	05211 Renal cell carcinoma
		203	05219 Bladder cancer
		204	05215 Prostate cancer
		205	05213 Endometrial cancer
		206	05222 Small cell lung cancer
		207	05223 Non-small cell lung cancer
			Immune Diseases
		208	05310 Asthma
		209	05322 Systemic lupus erythematosus
		210	05323 Rheumatoid arthritis
		211	05320 Autoimmune thyroid disease
		212	05330 Allograft rejection
		213	05332 Graft-versus-host disease
		214	05340 Primary immunodeficiency
			Neurodegenerative Diseases
		215	05010 Alzheimer's disease
		216	05012 Parkinson's disease
		217	05014 Amyotrophic lateral sclerosis (ALS)
		218	05016 Huntington's disease
		219	05020 Prion diseases
			Substance Dependence
		220	05030 Cocaine addiction
			Cardiovascular Diseases
		221	05410 Hypertrophic cardiomyopathy (HCM)
		222	05412 Arrhythmogenic right ventricular cardiomyopathy (ARVC)
		223	05414 Dilated cardiomyopathy
		224	05416 Viral myocarditis
			Endocrine and Metabolic Diseases
		225	04940 Type I diabetes mellitus
		226	04930 Type II diabetes mellitus
		227	04950 Maturity onset diabetes of the young
			Infectious Diseases
		228	05110 Vibrio cholerae infection
		229	05120 Epithelial cell signaling in Helicobacter pylori infection
		230	05130 Pathogenic Escherichia coli infection
		231	05132 Salmonella infection
		232	05131 Shigellosis
		233	05133 Pertussis
		234	05134 Legionellosis
		235	05150 Staphylococcus aureus infection
		236	05152 Tuberculosis
		237	05100 Bacterial invasion of epithelial cells
		238	05166 HTLV-I infection
		239	05162 Measles
		240	05164 Influenza A
		241	05160 Hepatitis C
		242	05168 Herpes simplex infection
		243	05146 Amoebiasis
		244	05144 Malaria
		245	05145 Toxoplasmosis
		246	05140 Leishmaniasis
		247	05142 Chagas disease (American trypanosomiasis)
		248	05143 African trypanosomiasis

## Sheet: Pathway Categorization
	Pathways of Mycobacterium abscessus ATCC 19977 - Categorized as Distinct & Common with reference to Homo sapiens
	Pathway Proteins (Gamma list - Distinct[all proteins], Common[unique proteins])
Distinct Pathways		Common Pathways
KEGG Pathway ID	Metabolic Pathway Name	KEGG Pathway ID	Metabolic Pathway Name
Metabolism		Metabolism
Carbohydrate Metabolism		Carbohydrate Metabolism
mab00660	C5-Branched dibasic acid metabolism	mab00010	Glycolysis / Gluconeogenesis
Energy Metabolism		mab00020	Citrate cycle (TCA cycle)
mab00680	Methane metabolism	mab00030	Pentose phosphate pathway
Metabolism of Other Amino Acids		mab00040	Pentose and glucuronate interconversions
mab00473	D-Alanine metabolism	mab00051	Fructose and mannose metabolism
Glycan Biosynthesis and Metabolism		mab00052	Galactose metabolism
mab00550	Peptidoglycan biosynthesis	mab00053	Ascorbate and aldarate metabolism
Metabolism of Terpenoids and Polyketides		mab00500	Starch and sucrose metabolism
mab00903	Limonene and pinene degradation	mab00520	Amino sugar and nucleotide sugar metabolism
mab00281	Geraniol degradation	mab00620	Pyruvate metabolism
mab01057	Biosynthesis of type II polyketide products	mab00630	Glyoxylate and dicarboxylate metabolism
mab00523	Polyketide sugar unit biosynthesis	mab00640	Propanoate metabolism
mab01053	Biosynthesis of siderophore group nonribosomal peptides	mab00650	Butanoate metabolism
Biosynthesis of Other Secondary Metabolites		mab00562	Inositol phosphate metabolism
mab00521	Streptomycin biosynthesis	Energy Metabolism
mab00401	Novobiocin biosynthesis	mab00190	Oxidative phosphorylation
Xenobiotics Biodegradation and Metabolism		mab00910	Nitrogen metabolism
mab00362	Benzoate degradation	mab00920	Sulfur metabolism
mab00627	Aminobenzoate degradation	Lipid Metabolism
mab00364	Fluorobenzoate degradation	mab00061	Fatty acid biosynthesis
mab00625	Chloroalkane and chloroalkene degradation	mab00071	Fatty acid metabolism
mab00361	Chlorocyclohexane and chlorobenzene degradation	mab00072	Synthesis and degradation of ketone bodies
mab00623	Toluene degradation	mab00100	Steroid biosynthesis
mab00622	Xylene degradation	mab00561	Glycerolipid metabolism
mab00633	Nitrotoluene degradation	mab00564	Glycerophospholipid metabolism
mab00642	Ethylbenzene degradation	mab00565	Ether lipid metabolism
mab00643	Styrene degradation	mab00600	Sphingolipid metabolism
mab00791	Atrazine degradation	mab00590	Arachidonic acid metabolism
mab00930	Caprolactam degradation	mab00592	alpha-Linolenic acid metabolism
mab00363	Bisphenol degradation	mab01040	Biosynthesis of unsaturated fatty acids
mab00621	Dioxin degradation	Nucleotide Metabolism
mab00626	Naphthalene degradation	mab00230	Purine metabolism
mab00624	Polycyclic aromatic hydrocarbon degradation	mab00240	Pyrimidine metabolism
Environmental Information Processing		Amino Acid Metabolism
Membrane Transport		mab00250	Alanine, aspartate and glutamate metabolism
mab03070	Bacterial secretion system	mab00260	Glycine, serine and threonine metabolism
Signal Transduction		mab00270	Cysteine and methionine metabolism
mab02020	Two-component system	mab00280	Valine, leucine and isoleucine degradation
		mab00290	Valine, leucine and isoleucine biosynthesis
		mab00300	Lysine biosynthesis
		mab00310	Lysine degradation
		mab00330	Arginine and proline metabolism
		mab00340	Histidine metabolism
		mab00350	Tyrosine metabolism
		mab00360	Phenylalanine metabolism
		mab00380	Tryptophan metabolism
		mab00400	Phenylalanine, tyrosine and tryptophan biosynthesis
		Metabolism of Other Amino Acids
		mab00410	beta-Alanine metabolism
		mab00430	Taurine and hypotaurine metabolism
		mab00450	Selenocompound metabolism
		mab00460	Cyanoamino acid metabolism
		mab00471	D-Glutamine and D-glutamate metabolism
		mab00480	Glutathione metabolism
		Glycan Biosynthesis and Metabolism
		mab00511	Other glycan degradation
		Metabolism of Cofactors and Vitamins
		mab00730	Thiamine metabolism
		mab00740	Riboflavin metabolism
		mab00750	Vitamin B6 metabolism
		mab00760	Nicotinate and nicotinamide metabolism
		mab00770	Pantothenate and CoA biosynthesis
		mab00780	Biotin metabolism
		mab00785	Lipoic acid metabolism
		mab00790	Folate biosynthesis
		mab00670	One carbon pool by folate
		mab00860	Porphyrin and chlorophyll metabolism
		mab00130	Ubiquinone and other terpenoid-quinone biosynthesis
		Metabolism of Terpenoids and Polyketides
		mab00900	Terpenoid backbone biosynthesis
		Biosynthesis of Other Secondary Metabolites
		mab00232	Caffeine metabolism
		Genetic Information Processing
		Transcription
		mab03020	RNA polymerase
		Translation
		mab03010	Ribosome
		mab00970	Aminoacyl-tRNA biosynthesis
		Folding, Sorting and Degradation
		mab03060	Protein export
		mab04122	Sulfur relay system
		mab03050	Proteasome
		mab03018	RNA degradation
		Replication and Repair
		mab03030	DNA replication
		mab03410	Base excision repair
		mab03420	Nucleotide excision repair
		mab03430	Mismatch repair
		mab03440	Homologous recombination
		mab03450	Non-homologous end-joining
		Environmental Information Processing
		Membrane Transport
		mab02010	ABC transporters
		Human Diseases
		Infectious Diseases
		mab05152	Tuberculosis

## Sheet: Gamma1 list
		Mycobacterium abscessus ATCC 19977- Pathway Proteins (Gamma1 list- 1254 proteins)
Distinct Pathways			Common Pathways
Protein	Identifier	Definition	Protein	Identifier	Definition
1	2.2.1.6	acetolactate synthase large subunit	1	2.7.1.63	polyphosphate glucokinase PpgK
2	2.2.1.6	acetolactate synthase 3 regulatory subunit	2	4.1.3.6	citrate lyase beta chain
3	2.2.1.6	acetolactate synthase 1 catalytic subunit	3	4.1.3.6	putative citrate lyase beta subunit
4	2.2.1.6	acetolactate synthase	4	4.1.3.6	putative citrate lyase/aldolase
5	6.2.1.5	succinyl-CoA synthetase subunit beta	5	1.3.99.1	succinate dehydrogenase (cytochrome b-556 subunit) SdhC
6	6.2.1.5	succinyl-CoA synthetase subunit alpha	6	1.3.99.1	succinate dehydrogenase, hydrophobic membrane anchor protein SdhD
7	4.2.1.35	isopropylmalate isomerase small subunit	7	1.3.99.1	sdhA; succinate dehydrogenase flavoprotein subunit
8	4.2.1.35	3-isopropylmalate dehydratase, large subunit (Leu2)	8	1.3.99.1	sdhB; succinate dehydrogenase iron-sulfur subunit
9	6.2.1.1	acetyl-CoA synthetase	9	1.3.99.1	sdhA; succinate dehydrogenase flavoprotein subunit
10	4.2.1.11	enolase (Eno)	10	1.3.99.1	fumarate reductase iron-sulfur subunit
11	4.2.1.11	enolase (Eno)	11	1.2.7.3	ferredoxin oxidoreductase, alpha subunit
12	5.4.2.1	phosphoglycerate mutase	12	1.2.7.3	2-oxoglutarate ferredoxin oxidoreductase subunit beta
13	5.4.2.1	acid phosphatase	13	2.7.1.12	putative gluconokinase
14	5.4.2.1	phosphoglycerate mutase	14	2.7.1.4	putative fructokinase
15	5.4.2.1	2,3-bisphosphoglycerate-dependent phosphoglycerate mutase	15	4.1.2.17	class II aldolase/adducin domain protein
16	1.1.1.95	D-3-phosphoglycerate dehydrogenase	16	3.1.3.12	putative trehalose phosphatase
17	2.7.1.31	glycerate kinase	17	2.4.1.15	alpha,alpha-trehalose-phosphate synthase
18	4.1.2.13	fructose-bisphosphate aldolase	18	2.7.7.27	glgC; glucose-1-phosphate adenylyltransferase
19	2.7.1.11	6-phosphofructokinase	19	2.7.1.4	putative fructokinase
20	2.7.1.29	dihydroxyacetone kinase	20	3.2.1.4	cellulase CelA
21	2.1.2.1	serine hydroxymethyltransferase	21	2.3.1.157	glmU; bifunctional N-acetylglucosamine-1-phosphate uridyltransferase/glucosamine-1-phosphate acetyltransferase
22	1.5.1.20	5,10-methylenetetrahydrofolate reductase	22	5.4.2.10	phosphoglucosamine mutase MrsA
23	RED1	putative 3-hydroxyacyl-CoA dehydrogenase	23	3.5.1.-	NAD-dependent deacetylase (regulatory protein Sir2 homolog)
24	Cts4	putative halogenase	24	2.7.1.4	putative fructokinase
25	1.2.1.2	formate dehydrogenase, A chain	25	2.5.1.7	UDP-N-acetylglucosamine 1-carboxyvinyltransferase
26	1.11.1.6	catalase	26	1.1.1.158	UDP-N-acetylenolpyruvoylglucosamine reductase MurB
27	1.11.1.6	catalase	27	2.7.1.63	polyphosphate glucokinase PpgK
28	1.11.1.6	catalase/peroxidase (KatG)	28	2.7.1.63	polyphosphate glucokinase PpgK
29	1.11.1.6	catalase CatB	29	2.7.7.27	glucose-1-phosphate adenylyltransferase
30	1.11.1.7	catalase/peroxidase (KatG)	30	1.1.2.3	L-lactate dehydrogenase LldD1
31	1.11.1.284	alcohol dehydrogenase B	31	1.2.2.2	pyruvate dehydrogenase
32	2.1.2.1	serine hydroxymethyltransferase	32	1.2.2.2	putative pyruvate decarboxylase
33	3.1.3.3	phosphoserine phosphatase (SerB2)	33	2.7.2.1	acetate kinase (AckA)
34	3.1.3.3	hypothetical protein	34	2.3.1.8	phosphate acetyltransferase
35	2.6.1.52	phosphoserine aminotransferase	35	1.1.5.4	malate:quinone oxidoreductase
36	2.7.2.1	acetate kinase (AckA)	36	1.1.5.4	malate:quinone oxidoreductase
37	2.3.1.8	phosphate acetyltransferase	37	1.2.1.10	acetaldehyde dehydrogenase
38	NhaA	Na+/H+ antiporter NhaA	38	1.2.1.10	acetaldehyde dehydrogenase
39	NhaA	Na+/H+ antiporter NhaA	39	2.3.3.9	malate synthase G
40	5.1.1.1	alanine racemase	40	2.3.3.13	2-isopropylmalate synthase
41	6.3.2.4	D-alanyl-alanine synthetase A	41	2.3.3.13	2-isopropylmalate synthase
42	2.5.1.7	UDP-N-acetylglucosamine 1-carboxyvinyltransferase	42	1.1.1.93	tartrate dehydrogenase
43	1.1.1.158	UDP-N-acetylenolpyruvoylglucosamine reductase MurB	43	1.2.1.2	formate dehydrogenase, A chain
44	6.3.2.8	UDP-N-acetylmuramate--L-alanine ligase	44	1.1.1.93	tartrate dehydrogenase
45	6.3.2.9	UDP-N-acetylmuramoyl-L-alanyl-D-glutamate synthetase	45	2.3.3.9	malate synthase G
46	6.3.2.4	D-alanyl-alanine synthetase A	46	4.1.1.2	oxalate decarboxylase
47	6.3.2.13	UDP-N-acetylmuramoylalanyl-D-glutamate--2,6-diaminopimelate ligase	47	3.5.1.49	acetamidase/formamidase
48	6.3.2.10	UDP-N-acetylmuramoyl-tripeptide--D-alanyl-D-alanine ligase MurF	48	3.5.1.10	formyltetrahydrofolate deformylase
49	6.3.2.10	UDP-N-acetylmuramoyl-tripeptide--D-alanyl-D-alanine ligase MurF	49	4.1.3.1	isocitrate lyase (AceA)
50	2.7.8.13	phospho-N-acetylmuramoyl-pentapeptide-transferase	50	3.5.99.7	1-aminocyclopropane-1-carboxylate deaminase
51	2.7.8.13	phospho-N-acetylmuramoyl-pentapeptide-transferase	51	2.7.2.1	acetate kinase (AckA)
52	3.6.1.27	undecaprenyl pyrophosphate phosphatase	52	2.3.1.8	phosphate acetyltransferase
53	3.6.1.27	undecaprenyl pyrophosphate phosphatase	53	4.2.1.79	methylcitrate dehydratase family protein
54	2.4.1.227	undecaprenyldiphospho-muramoylpentapeptide beta-N-acetylglucosaminyltransferase	54	4.1.3.30	carboxyvinyl-carboxyphosphonate phosphorylmutase
55	2.4.1.227	undecaprenyldiphospho-muramoylpentapeptide beta-N-acetylglucosaminyltransferase	55	2.2.1.6	acetolactate synthase large subunit
56	mviN	hypothetical protein	56	2.2.1.6	ilvH; acetolactate synthase 3 regulatory subunit
57	2.4.1.129	penicillin-binding protein PbpA	57	2.2.1.6	acetolactate synthase 1 catalytic subunit
58	pbpB	penicillin-binding membrane protein PbpB	58	2.2.1.6	acetolactate synthase
59	3.4.16.4	D-alanyl-D-alanine carboxypeptidase DacB	59	2.2.1.6	acetolactate synthase large subunit
60	3.4.16.4	D-alanyl-D-alanine carboxypeptidase DacB	60	2.2.1.6	ilvH; acetolactate synthase 3 regulatory subunit
61	3.4.16.4	D-alanyl-D-alanine carboxypeptidase DacB	61	2.2.1.6	acetolactate synthase 1 catalytic subunit
62	3.4.16.4	peptidase S13 (D-alanyl-D-alanine carboxypeptidase	62	2.2.1.6	acetolactate synthase
63	1.2.1.3	aldehyde dehydrogenase	63	1.3.99.1	succinate dehydrogenase (cytochrome b-556 subunit) SdhC
64	1.2.1.3	putative aldehyde dehydrogenase	64	1.3.99.1	succinate dehydrogenase, hydrophobic membrane anchor protein SdhD
65	1.2.1.3	aldehyde dehydrogenase AldA	65	1.3.99.1	sdhA; succinate dehydrogenase flavoprotein subunit
66	1.2.1.3	aldehyde dehydrogenase	66	1.3.99.1	sdhB; succinate dehydrogenase iron-sulfur subunit
67	1.2.1.3	aldehyde dehydrogenase	67	1.3.99.1	sdhA; succinate dehydrogenase flavoprotein subunit
68	1.2.1.3	aldehyde dehydrogenase	68	1.3.99.1	fumarate reductase iron-sulfur subunit
69	3.3.2.8	hypothetical protein	69	5.2.1.1	putative decarboxylase
70	1.14.-.-	cytochrome P450	70	1.1.1.83	tartrate dehydrogenase
71	1.14.-.-	putative cytochrome P450	71	1.2.1.16	gabD1; succinic semialdehyde dehydrogenase
72	1.14.-.-	putative cytochrome P450	72	1.2.1.16	putative succinate-semialdehyde dehydrogenase
73	1.14.-.-	cytochrome P450	73	1.2.1.16	aldehyde dehydrogenase family protein
74	1.14.-.-	cytochrome P450	74	1.2.1.16	succinate-semialdehyde dehydrogenase
75	4.2.1.17	enoyl-CoA hydratase/isomerase	75	1.2.1.10	acetaldehyde dehydrogenase
76	4.2.1.17	enoyl-CoA hydratase	76	1.2.1.10	acetaldehyde dehydrogenase
77	4.2.1.17	enoyl-CoA hydratase	77	2.3.1.-	putative hydrolase
78	4.2.1.17	putative enoyl-CoA hydratase/isomerase	78	5.1.2.3	fatty oxidation protein FadB
79	4.2.1.17	fatty oxidation protein FadB	79	1.1.1.157	putative dehydrogenase (3-hydroxybutyryl-CoA dehydrogenase FadB)
80	4.2.1.17	putative enoyl-CoA hydratase/isomerase	80	3.1.4.3	non-hemolytic phospholipase C
81	4.2.1.17	putative enoyl-CoA hydratase/isomerase	81	1.3.99.1	succinate dehydrogenase (cytochrome b-556 subunit) SdhC
82	4.2.1.17	enoyl-CoA hydratase	82	1.3.99.1	succinate dehydrogenase, hydrophobic membrane anchor protein SdhD
83	4.2.1.17	enoyl-CoA hydratase	83	1.3.99.1	sdhA; succinate dehydrogenase flavoprotein subunit
84	4.2.1.17	enoyl-CoA hydratase	84	1.3.99.1	sdhB; succinate dehydrogenase iron-sulfur subunit
85	4.2.1.17	3-hydroxyisobutyryl-CoA hydrolase	85	1.3.99.1	sdhA; succinate dehydrogenase flavoprotein subunit
86	4.2.1.17	enoyl-CoA hydratase	86	1.3.99.1	fumarate reductase iron-sulfur subunit
87	4.2.1.17	enoyl-CoA dehydratase/isomerase	87	2.7.4.1	polyphosphate kinase
88	4.2.1.17	enoyl-CoA hydratase	88	F-Type ATPase (bacteria) Beta
89	4.2.1.17	enoyl-CoA hydratase	89	F-Type ATPase (bacteria) Alpha
90	4.2.1.17	putative enoyl-CoA hydratase/isomerase	90	F-Type ATPase (bacteria) Gamma
91	4.2.1.17	enoyl-CoA hydratase	91	F-Type ATPase (bacteria) Delta
92	4.2.1.17	enoyl-CoA hydratase/isomerase	92	F-Type ATPase (bacteria) Epsilon
93	4.2.1.17	enoyl-CoA hydratase	93	F-Type ATPase (bacteria) c
94	4.2.1.17	enoyl-CoA hydratase	94	F-Type ATPase (bacteria) a
95	4.2.1.17	enoyl-CoA hydratase	95	F-Type ATPase (bacteria) b
96	4.2.1.17	enoyl-CoA hydratase/isomerase family protein	96	F-Type ATPase (bacteria) b
97	4.2.1.17	enoyl-CoA hydratase/isomerase	97	NADH dehydrogenase B/A NuoA
98	4.2.1.17	enoyl-CoA hydratase/isomerase	98	NADH dehydrogenase NuoB
99	2.8.3.-	putative CoA-transferase alpha subunit	99	NADH dehydrogenase NuoC
100	AtuD	acyl-CoA dehydrogenase FadE	100	NADH dehydrogenase NuoD
101	4.1.3.4	putative pyruvate carboxyltransferase	101	NADH dehydrogenase NuoE
102	2.3.1.16	putative acetyl-CoA C-acyltransferase (thiolase)	102	NADH dehydrogenase NuoF
103	2.3.1.16	putative acyl-CoA thiolase	103	NADH dehydrogenase NuoG
104	1.3.99.-	acyl-CoA dehydrogenase FadE	104	NADH dehydrogenase NuoH
105	1.3.99.-	acyl-CoA dehydrogenase FadE	105	NADH dehydrogenase NuoI
106	1.3.99.-	acyl-CoA dehydrogenase FadE	106	NADH dehydrogenase NuoJ
107	1.3.99.-	acyl-CoA dehydrogenase FadE	107	NADH dehydrogenase NuoK
108	1.3.99.-	acyl-CoA dehydrogenase FadE	108	NADH dehydrogenase NuoL
109	1.3.99.-	putative acyl-CoA dehydrogenase	109	NADH dehydrogenase NuoM
110	1.3.99.-	acyl-CoA dehydrogenase	110	NADH dehydrogenase NuoN
111	1.3.99.-	acyl-CoA dehydrogenase	111	Succinate dehydrogenase/ Fumarate reducatse B/ A SdhC
112	1.3.99.-	acyl-CoA dehydrogenase FadE	112	Succinate dehydrogenase/ Fumarate reducatse SdhD
113	1.3.99.-	acyl-CoA dehydrogenase	113	Succinate dehydrogenase/ Fumarate reducatse SdhA
114	1.3.99.-	acyl-CoA dehydrogenase FadE	114	Succinate dehydrogenase/ Fumarate reducatse SdhA
115	1.3.99.-	acyl-CoA dehydrogenase FadE	115	Succinate dehydrogenase/ Fumarate reducatse SdhB
116	1.3.99.-	acyl-CoA dehydrogenase FadE	116	Succinate dehydrogenase/ Fumarate reducatse SdhB
117	4.2.1.17	enoyl-CoA hydratase/isomerase	117	Cytochrome c oxidase CyoE
118	4.2.1.17	enoyl-CoA hydratase	118	Cytochrome c oxidase CoxC
119	4.2.1.17	enoyl-CoA hydratase	119	Cytochrome c oxidase CoxA
120	4.2.1.17	putative enoyl-CoA hydratase/isomerase	120	Cytochrome c oxidase CoxA
121	4.2.1.17	fatty oxidation protein FadB	121	Cytochrome c oxidase CoxB
122	4.2.1.17	putative enoyl-CoA hydratase/isomerase	122	Cytochrome bd Complex CydA
123	4.2.1.17	putative enoyl-CoA hydratase/isomerase	123	Cytochrome bd Complex CydB
124	4.2.1.17	enoyl-CoA hydratase	124	4.2.1.104	cyanate hydratase
125	4.2.1.17	enoyl-CoA hydratase	125	4.2.1.104	cyanate hydratase
126	4.2.1.17	enoyl-CoA hydratase	126	3.5.1.49	acetamidase/formamidase
127	4.2.1.17	3-hydroxyisobutyryl-CoA hydrolase	127	6.3.1.5	NAD synthetase
128	4.2.1.17	enoyl-CoA hydratase	128	1.13.12.16	2-nitropropane dioxygenase
129	4.2.1.17	enoyl-CoA dehydratase/isomerase	129	3.5.1.1	L-asparaginase
130	4.2.1.17	enoyl-CoA hydratase	130	1.7.1.4	nitrite reductase
131	4.2.1.17	enoyl-CoA hydratase	131	1.7.1.4	nitrite reductase
132	4.2.1.17	putative enoyl-CoA hydratase/isomerase	132	1.7.7.1	sulfite reductase [ferredoxin]
133	4.2.1.17	enoyl-CoA hydratase	133	1.4.1.13	putative ferredoxin-dependent glutamate synthase
134	4.2.1.17	enoyl-CoA hydratase/isomerase	134	1.4.1.13	gltD; glutamate synthase subunit beta
135	4.2.1.17	enoyl-CoA hydratase	135	1.4.1.13	glutamate synthase, large subunit
136	4.2.1.17	enoyl-CoA hydratase	136	1.4.1.14	putative ferredoxin-dependent glutamate synthase
137	4.2.1.17	enoyl-CoA hydratase	137	1.4.1.14	gltD; glutamate synthase subunit beta
138	4.2.1.17	enoyl-CoA hydratase/isomerase family protein	138	1.4.1.14	glutamate synthase, large subunit
139	4.2.1.17	enoyl-CoA hydratase/isomerase	139	1.4.1.2	NAD-dependent glutamate dehydrogenase
140	4.2.1.17	enoyl-CoA hydratase/isomerase	140	1.4.1.4	glutamate dehydrogenase
141	1.1.1.35	fatty oxidation protein FadB	141	1.7.99.7	cytochrome c oxidase subunit III
142	2.3.1.16	putative acetyl-CoA C-acyltransferase (thiolase)	142	1.8.4.8	phosphoadenosine phosphosulfate reductase (CysH)
143	2.3.1.16	putative acyl-CoA thiolase	143	1.8.1.2	sulfite reductase
144	2.7.7.24	glucose-1-phosphate thymidylyltransferase	144	2.3.1.31	homoserine O-acetyltransferase
145	4.2.1.46	dTDP-glucose 4,6-dehydratase RmlB	145	2.5.1.47	cysteine synthase/cystathionine beta-synthase family protein
146	5.1.3.13	dTDP-4-dehydrorhamnose 3,5-epimerase RmlC	146	2.5.1.47	cysteine synthase A CysK2
147	1.1.1.133	dTDP-rhamnose modification protein RmlD	147	2.5.1.47	cysteine synthase
148	5.4.4.2	salicylate synthase MbtI	148	2.5.1.48	cystathionine gamma-synthase (CGS)
149	5.4.4.2	isochorismate synthase EntC	149	FabH	putative 3-oxoacyl-ACP synthase III
150	4.1.3.-	salicylate synthase MbtI	150	FabH	3-oxoacyl-[acyl-carrier-protein] synthase III
151	1.3.1.28	putative 2,3-dihydro-2,3-dihydroxybenzoate dehydrogenase	151	Fas	fatty acid synthase Fas
152	MbtG	lysine-N-oxygenase MbtG	152	FabG	short chain dehydrogenase
153	MbtA	bifunctional salicyl-AMP ligase/salicyl-S-arcp synthetase	153	FabG	short chain dehydrogenase
154	MbtB	putative phenyloxazoline synthase MbtB	154	FabG	3-oxoacyl-[acyl-carrier protein] reductase
155	MbtE	putative peptide synthetase MbtE	155	FabG	putative short chain dehydrogenase/reductase
156	MbtC	putative polyketide synthase MbtC	156	FabG	fabG; 3-ketoacyl-(acyl-carrier-protein) reductase
157	MbtD	putative polyketide synthase MbtD	157	FabK	putative 2-nitropropane dioxygenase, NPD
158	MbtF	putative peptide synthetase MbtF	158	1.14.19.2	fatty acid desaturase
159	5.5.1.4	myo-inositol-1-phosphate synthase	159	1.14.19.2	acyl-ACP desaturase DesA2
160	5.4.2.2	phosphoglucomutase	160	1.14.19.2	acyl-[acyl-carrier protein] desaturase
161	5.4.2.2	phosphomannomutase/phosphoglucomutase	161	1.14.19.2	fatty acid desaturase
162	3.1.3.25	inositol monophosphatase family protein	162	1.14.19.2	acyl-[acyl-carrier protein] desaturase DesA1
163	3.1.3.25	inositol-1-monophosphatase SuhB	163	1.14.19.2	acyl-[acyl-carrier protein] desaturase
164	2.7.7.24	glucose-1-phosphate thymidylyltransferase	164	5.1.2.3	fatty oxidation protein FadB
165	4.2.1.46	dTDP-glucose 4,6-dehydratase RmlB	165	1.14.15.3	putative alkane-1-monooxygenase AlkB (fatty acid omega-hydroxylase)
166	5.1.3.13	dTDP-4-dehydrorhamnose 3,5-epimerase RmlC	166	1.18.1.3	pyridine nucleotide-disulphide oxidoreductase family protein
167	1.1.1.133	dTDP-rhamnose modification protein RmlD	167	1.18.1.3	ferredoxin reductase
168	2.6.1.9	putative aminotransferase	168	1.1.3.6	putative cholesterol oxidase ChoD
169	2.6.1.9	hypothetical protein	169	1.1.1.94	glycerol-3-phosphate dehydrogenase, NAD-dependent
170	2.6.1.9	putative aminotransferase	170	1.1.1.94	NAD(P)H-dependent glycerol-3-phosphate dehydrogenase
171	2.6.1.9	histidinol-phosphate aminotransferase	171	3.1.4.46	putative glycerophosphoryl diester phosphodiesterase
172	1.3.1.12	prephenate dehydrogenase	172	3.1.4.46	putative glycerophosphoryl diester phosphodiesterase precursor (GlpQ)
173	5.5.1.2	3-carboxymuconate cycloisomerase PcaB	173	3.1.4.3	non-hemolytic phospholipase C
174	4.1.1.44	4-carboxymuconolactone decarboxylase	174	4.3.1.7	ethanolamine ammonia-lyase small subunit
175	2.3.1.16	putative acetyl-CoA C-acyltransferase (thiolase)	175	4.3.1.7	ethanolamine ammonia-lyase, heavy subunit
176	2.3.1.16	putative acyl-CoA thiolase	176	4.3.1.7	ethanolamine ammonia-lyase small subunit
177	4.1.3.39	4-hydroxy-2-ketovalerate aldolase	177	4.3.1.7	ethanolamine ammonia-lyase, large subunit
178	4.1.3.39	4-hydroxy-2-ketovalerate aldolase	178	3.1.4.3	non-hemolytic phospholipase C
179	1.2.1.10	acetaldehyde dehydrogenase	179	2.7.8.8	putative CDP-diacylglycerol--serine O-phosphatidyltransferase
180	1.2.1.10	acetaldehyde dehydrogenase	180	3.1.4.46	putative glycerophosphoryl diester phosphodiesterase
181	1.3.99.7	putative acyl-CoA dehydrogenase FadE	181	3.1.4.46	putative glycerophosphoryl diester phosphodiesterase precursor (GlpQ)
182	1.3.99.7	acyl-CoA dehydrogenase	182	3.1.4.3	non-hemolytic phospholipase C
183	4.2.1.17	enoyl-CoA hydratase/isomerase	183	3.1.4.3	non-hemolytic phospholipase C
184	4.2.1.17	enoyl-CoA hydratase	184	3.1.6.1	arylsulfatase AtsA
185	4.2.1.17	enoyl-CoA hydratase	185	2.3.1.16	putative acetyl-CoA C-acyltransferase (thiolase)
186	4.2.1.17	putative enoyl-CoA hydratase/isomerase	186	2.3.1.16	putative acyl-CoA thiolase
187	4.2.1.17	putative enoyl-CoA hydratase/isomerase	187	TesB	acyl-CoA thioesterase
188	4.2.1.17	putative enoyl-CoA hydratase/isomerase	188	TesB	acyl-CoA thioesterase II TesB2
189	4.2.1.17	enoyl-CoA hydratase	189	6.3.4.18	phosphoribosylaminoimidazole carboxylase ATPase subunit
190	4.2.1.17	enoyl-CoA hydratase	190	5.4.99.18	phosphoribosylaminoimidazole carboxylase PurE
191	4.2.1.17	enoyl-CoA hydratase	191	2.7.6.5	GTP pyrophosphokinase
192	4.2.1.17	3-hydroxyisobutyryl-CoA hydrolase	192	3.1.5.1	deoxyguanosinetriphosphate triphosphohydrolase-like protein
193	4.2.1.17	enoyl-CoA hydratase	193	1.7.3.3	putative urate oxidase
194	4.2.1.17	enoyl-CoA dehydratase/isomerase	194	3.5.2.17	transthyretin family protein
195	4.2.1.17	enoyl-CoA hydratase	195	3.5.1.5	urease, gamma subunit (UreA)
196	4.2.1.17	enoyl-CoA hydratase	196	3.5.1.5	urease, beta subunit (UreB)
197	4.2.1.17	putative enoyl-CoA hydratase/isomerase	197	3.5.1.5	ureC; urease subunit alpha
198	4.2.1.17	enoyl-CoA hydratase	198	3.6.1.15	HAM1 protein homolog (NTPase)
199	4.2.1.17	enoyl-CoA hydratase/isomerase	199	1.3.3.1	dihydroorotate dehydrogenase 2
200	4.2.1.17	enoyl-CoA hydratase	200	2.7.4.22	uridylate kinase PyrH
201	4.2.1.17	enoyl-CoA hydratase	201	3.5.4.13	deoxycytidine triphosphate deaminase
202	4.2.1.17	enoyl-CoA hydratase	202	2.1.1.148	FAD-dependent thymidylate synthase
203	4.2.1.17	enoyl-CoA hydratase/isomerase family protein	203	3.5.1.1	L-asparaginase
204	4.2.1.17	enoyl-CoA hydratase/isomerase	204	1.4.1.1	L-alanine dehydrogenase (ALD)
205	4.2.1.17	enoyl-CoA hydratase/isomerase	205	1.4.3.16	L-aspartate oxidase
206	1.1.1.157	putative dehydrogenase (3-hydroxybutyryl-CoA dehydrogenase FadB)	206	1.2.1.16	succinic semialdehyde dehydrogenase
207	1.1.1.157	putative 3-hydroxyacyl-CoA dehydrogenase	207	1.4.1.2	NAD-dependent glutamate dehydrogenase
208	1.1.1.157	putative 3-hydroxyacyl-CoA dehydrogenase	208	1.4.1.4	glutamate dehydrogenase
209	1.1.1.157	3-hydroxybutyryl-CoA dehydrogenase	209	1.4.1.13	putative ferredoxin-dependent glutamate synthase
210	1.1.1.157	3-hydroxyacyl-CoA dehydrogenase family protein	210	1.4.1.13	gltD; glutamate synthase subunit beta
211	2.3.1.9	acetyl-CoA acetyltransferase	211	1.4.1.13	glutamate synthase, large subunit
212	2.3.1.9	acetyl-CoA acetyltransferase	212	1.4.1.14	putative ferredoxin-dependent glutamate synthase
213	2.3.1.9	acetyl-CoA acetyltransferase	213	1.4.1.14	gltD; glutamate synthase subunit beta
214	2.3.1.9	acetyl-CoA acetyltransferase	214	1.4.1.14	glutamate synthase, large subunit
215	2.3.1.9	acetyl-CoA acetyltransferase FadA	215	4.3.1.19	threonine dehydratase
216	2.3.1.9	acetyl-CoA acetyltransferase	216	4.3.1.19	threonine dehydratase
217	2.3.1.9	acetyl-CoA acetyltransferase	217	2.7.8.8	putative CDP-diacylglycerol--serine O-phosphatidyltransferase
218	2.3.1.9	acetyl-CoA acetyltransferase	218	4.2.1.20	trpA; tryptophan synthase subunit alpha
219	2.3.1.9	acetyl-CoA acetyltransferase	219	4.2.1.20	tryptophan synthase subunit beta
220	1.14.13.-	monooxygenase EthA	220	4.2.3.1	threonine synthase
221	1.14.13.-	monooxygenase EthA	221	2.7.1.39	homoserine kinase
222	3.5.1.4	amidase	222	1.1.1.3	homoserine dehydrogenase
223	3.5.1.4	amidase	223	2.7.2.4	aspartate kinase
224	3.5.1.4	amidase	224	1.2.1.11	aspartate-semialdehyde dehydrogenase
225	1.14.-.-	cytochrome P450	225	2.6.1.76	diaminobutyrate--2-oxoglutarate aminotransferase
226	1.14.-.-	putative cytochrome P450	226	2.6.1.76	diaminobutyrate--2-oxoglutarate aminotransferase
227	1.14.-.-	putative cytochrome P450	227	2.3.1.178	Acetyltransferase
228	1.14.-.-	cytochrome P450	228	4.2.1.108	L-ectoine synthase
229	1.14.-.-	cytochrome P450	229	EctD	hydroxylase/dioxygenase
230	1.14.-.-	cytochrome P450	230	2.5.1.47	cysteine synthase/cystathionine beta-synthase family protein
231	1.14.-.-	putative cytochrome P450	231	2.5.1.47	cysteine synthase A CysK2
232	1.14.-.-	putative cytochrome P450	232	2.5.1.47	cysteine synthase
233	1.14.-.-	cytochrome P450	233	2.5.1.47	cysteine synthase/cystathionine beta-synthase family protein
234	1.14.-.-	cytochrome P450	234	2.5.1.47	cysteine synthase A CysK2
235	1.14.-.-	cytochrome P450	235	2.5.1.47	cysteine synthase
236	1.14.-.-	putative cytochrome P450	236	2.5.1.49	O-acetylhomoserine aminocarboxypropyltransferase
237	1.14.-.-	putative cytochrome P450	237	2.5.1.48	cystathionine gamma-synthase (CGS)
238	1.14.-.-	cytochrome P450	238	2.7.2.4	aspartate kinase
239	1.14.-.-	cytochrome P450	239	1.2.1.11	aspartate-semialdehyde dehydrogenase
240	3.1.3.1	alkaline phosphatase	240	1.1.1.3	homoserine dehydrogenase
241	3.1.3.1	putative phosphodiesterase/alkaline phosphatase	241	2.3.1.31	homoserine O-acetyltransferase
242	3.1.1.-	cutinase cut2 precursor	242	2.5.1.48	cystathionine gamma-synthase (CGS)
243	1.14.-.-	cytochrome P450	243	2.5.1.49	O-acetylhomoserine aminocarboxypropyltransferase
244	4.2.1.17	enoyl-CoA hydratase/isomerase	244	2.5.1.-	O-succinylhomoserine sulfhydrylase
245	4.2.1.17	enoyl-CoA hydratase	245	2.1.1.14	5-methyltetrahydropteroyltriglutamate—homocysteine S-methyltransferase
246	4.2.1.17	enoyl-CoA hydratase	246	4.3.1.19	threonine dehydratase
247	4.2.1.17	putative enoyl-CoA hydratase/isomerase	247	4.3.1.19	threonine dehydratase
248	4.2.1.17	putative enoyl-CoA hydratase/isomerase	248	LEU B	3-isopropylmalate dehydrogenase
249	4.2.1.17	putative enoyl-CoA hydratase/isomerase	249	LEU C/D	leuD; isopropylmalate isomerase small subunit
250	4.2.1.17	enoyl-CoA hydratase	250	LEU C/D	3-isopropylmalate dehydratase, large subunit (Leu2)
251	4.2.1.17	enoyl-CoA hydratase	251	4.2.1.35	isopropylmalate isomerase small subunit
252	4.2.1.17	enoyl-CoA hydratase	252	4.2.1.35	3-isopropylmalate dehydratase, large subunit (Leu2)
253	4.2.1.17	3-hydroxyisobutyryl-CoA hydrolase	253	2.2.1.6	acetolactate synthase large subunit
254	4.2.1.17	enoyl-CoA hydratase	254	2.2.1.6	acetolactate synthase 3 regulatory subunit
255	4.2.1.17	enoyl-CoA dehydratase/isomerase	255	2.2.1.6	acetolactate synthase 1 catalytic subunit
256	4.2.1.17	enoyl-CoA hydratase	256	2.2.1.6	acetolactate synthase
257	4.2.1.17	enoyl-CoA hydratase	257	1.1.1.86	ketol-acid reductoisomerase
258	4.2.1.17	putative enoyl-CoA hydratase/isomerase	258	4.2.1.9	dihydroxy-acid dehydratase
259	4.2.1.17	enoyl-CoA hydratase	259	4.2.1.9	dihydroxy-acid dehydratase (IlvD)
260	4.2.1.17	enoyl-CoA hydratase/isomerase	260	2.3.3.13	2-isopropylmalate synthase
261	4.2.1.17	enoyl-CoA hydratase	261	2.3.3.13	2-isopropylmalate synthase
262	4.2.1.17	enoyl-CoA hydratase	262	4.2.1.33	leuD; isopropylmalate isomerase small subunit
263	4.2.1.17	enoyl-CoA hydratase	263	4.2.1.33	3-isopropylmalate dehydratase, large subunit (Leu2)
264	4.2.1.17	enoyl-CoA hydratase/isomerase family protein	264	2.6.1.66	aminotransferase AlaT
265	4.2.1.17	enoyl-CoA hydratase/isomerase	265	2.7.2.4	aspartate kinase
266	4.2.1.17	enoyl-CoA hydratase/isomerase	266	1.2.1.11	aspartate-semialdehyde dehydrogenase
267	3.1.1.45	hypothetical protein	267	1.1.1.3	homoserine dehydrogenase
268	3.1.1.45	hypothetical protein	268	4.2.1.52	dihydrodipicolinate synthetase DapA
269	1.1.1.1	zinc-containing alcohol dehydrogenase	269	4.2.1.52	dihydrodipicolinate synthase
270	1.1.1.1	zinc-containing alcohol dehydrogenase	270	1.3.1.26	putative dihydrodipicolinate reductase
271	1.1.1.1	alcohol dehydrogenase B	271	1.3.1.26	dihydrodipicolinate reductase DapB
272	1.2.1.3	aldehyde dehydrogenase	272	2.3.1.117	Transferase
273	1.2.1.3	putative aldehyde dehydrogenase	273	2.6.1.17	Aminotransferase
274	1.2.1.3	aldehyde dehydrogenase AldA	274	3.5.1.18	succinyl-diaminopimelate desuccinylase
275	1.2.1.3	aldehyde dehydrogenase	275	5.1.1.7	diaminopimelate epimerase
276	1.2.1.3	aldehyde dehydrogenase	276	6.3.2.10	UDP-N-acetylmuramoyl-tripeptide--D-alanyl-D-alanine ligase MurF
277	1.2.1.3	aldehyde dehydrogenase	277	6.3.2.13	UDP-N-acetylmuramoylalanyl-D-glutamate--2,6-diaminopimelate ligase
278	1.1.1.1	zinc-containing alcohol dehydrogenase	278	4.1.1.20	diaminopimelate decarboxylase LysA
279	1.1.1.1	zinc-containing alcohol dehydrogenase	279	4.1.1.20	diaminopimelate decarboxylase
280	1.1.1.1	alcohol dehydrogenase B	280	2.6.1.36	L-lysine aminotransferase
281	1.2.1.3	aldehyde dehydrogenase	281	LysZ	acetylglutamate kinase
282	1.2.1.3	putative aldehyde dehydrogenase	282	LysY	N-acetyl-gamma-glutamyl-phosphate reductase
283	1.2.1.3	aldehyde dehydrogenase AldA	283	3.5.3.6	arginine deiminase
284	1.2.1.3	aldehyde dehydrogenase	284	1.4.1.2	NAD-dependent glutamate dehydrogenase
285	1.2.1.3	aldehyde dehydrogenase	285	1.4.1.4	glutamate dehydrogenase
286	1.2.1.3	aldehyde dehydrogenase	286	2.6.1.11	acetylornithine aminotransferase
287	1.2.1.3	aldehyde dehydrogenase	287	2.3.1.35	bifunctional ornithine acetyltransferase/N-acetylglutamate synthase protein
288	1.2.1.3	putative aldehyde dehydrogenase	288	2.7.2.8	acetylglutamate kinase
289	1.2.1.3	aldehyde dehydrogenase AldA	289	1.2.1.38	N-acetyl-gamma-glutamyl-phosphate reductase
290	1.2.1.3	aldehyde dehydrogenase	290	3.5.1.5	urease, gamma subunit (UreA)
291	1.2.1.3	aldehyde dehydrogenase	291	3.5.1.5	urease, beta subunit (UreB)
292	1.2.1.3	aldehyde dehydrogenase	292	3.5.1.5	ureC; urease subunit alpha
293	3.8.1.2	HAD-superfamily hydrolase YfnB	293	1.4.3.10	putrescine oxidase
294	1.13.11.39	2,3-dihydroxybiphenyl 1,2-dioxygenase	294	2.6.1.82	ornithine aminotransferase
295	3.1.1.45	hypothetical protein	295	3.5.1.53	nitrilase/cyanide hydratase and apolipoprotein N-acyltransferase
296	3.1.1.45	hypothetical protein	296	3.5.3.12	peptidyl-arginine deiminase
297	3.1.1.45	hypothetical protein	297	3.5.3.12	putative agmatine deiminase
298	3.1.1.45	hypothetical protein	298	3.5.1.4	amidase
299	3.1.1.45	hypothetical protein	299	3.5.1.4	amidase
300	3.8.1.2	HAD-superfamily hydrolase YfnB	300	3.5.1.4	amidase
301	3.1.1.45	hypothetical protein	301	2.4.2.17	ATP phosphoribosyltransferase
302	1.3.99.1	succinate dehydrogenase (cytochrome b-556 subunit) SdhC	302	3.6.1.31	phosphoribosyl-ATP pyrophosphatase
303	1.3.99.1	succinate dehydrogenase, hydrophobic membrane anchor protein SdhD	303	3.5.4.19	phosphoribosyl-AMP cyclohydrolase
304	1.3.99.1	sdhA; succinate dehydrogenase flavoprotein subunit	304	5.3.1.16	phosphoribosyl isomerase A
305	1.3.99.1	sdhB; succinate dehydrogenase iron-sulfur subunit	305	His F	imidazole glycerol phosphate synthase, cyclase subunit HisF
306	1.3.99.1	sdhA; succinate dehydrogenase flavoprotein subunit	306	His H	imidazole glycerol phosphate synthase subunit HisH
307	1.3.99.1	fumarate reductase iron-sulfur subunit	307	4.2.1.19	imidazoleglycerol-phosphate dehydratase
308	3.1.1.45	hypothetical protein	308	2.6.1.9	putative aminotransferase
309	3.1.1.45	hypothetical protein	309	2.6.1.9	hypothetical protein
310	4.1.3.39	4-hydroxy-2-ketovalerate aldolase	310	2.6.1.9	putative aminotransferase
311	4.1.3.39	4-hydroxy-2-ketovalerate aldolase	311	2.6.1.9	histidinol-phosphate aminotransferase
312	4.1.3.39	4-hydroxy-2-ketovalerate aldolase	312	1.1.1.23	histidinol dehydrogenase
313	4.1.3.39	4-hydroxy-2-ketovalerate aldolase	313	2.6.1.9	putative aminotransferase
314	1.2.1.10	acetaldehyde dehydrogenase	314	2.6.1.9	hypothetical protein
315	1.2.1.10	acetaldehyde dehydrogenase	315	2.6.1.9	putative aminotransferase
316	1.-.-.-	NADH-dependent flavin oxidoreductase	316	2.6.1.9	histidinol-phosphate aminotransferase
317	1.-.-.-	oxygen-insensitive NAD(P)H nitroreductase	317	1.2.1.16	gabD1; succinic semialdehyde dehydrogenase
318	1.-.-.-	NADH-dependent flavin oxidoreductase	318	1.2.1.16	putative succinate-semialdehyde dehydrogenase
319	1.-.-.-	oxygen-insensitive NAD(P)H nitroreductase	319	1.2.1.16	aldehyde dehydrogenase family protein
320	2.3.1.5	arylamine N-acetyl transferase	320	1.2.1.16	succinate-semialdehyde dehydrogenase
321	4.1.3.39	4-hydroxy-2-ketovalerate aldolase	321	3.5.1.32	putative amidohydrolase
322	4.1.3.39	4-hydroxy-2-ketovalerate aldolase	322	2.6.1.9	putative aminotransferase
323	2.3.1.16	putative acetyl-CoA C-acyltransferase (thiolase)	323	2.6.1.9	hypothetical protein
324	2.3.1.16	putative acyl-CoA thiolase	324	2.6.1.9	putative aminotransferase
325	3.5.1.4	amidase	325	2.6.1.9	histidinol-phosphate aminotransferase
326	3.5.1.4	amidase	326	1.14.12.19	pyridine nucleotide-disulphide oxidoreductase family protein
327	3.5.1.4	amidase	327	1.14.12.19	ferredoxin reductase
328	1.13.11.5	putative homogentisate 1,2-dioxygenase	328	1.14.12.19	putative ferredoxin subunit of phenylpropionate dioxygenase
329	3.7.1.2	putative fumarylacetoacetase	329	1.14.12.19	putative large terminal subunit of phenylpropionate dioxygenase
330	4.1.3.39	4-hydroxy-2-ketovalerate aldolase	330	3.5.1.4	amidase
331	4.1.3.39	4-hydroxy-2-ketovalerate aldolase	331	3.5.1.4	amidase
332	3.5.1.4	amidase	332	3.5.1.4	amidase
333	3.5.1.4	amidase	333	1.14.13.-	3-(3-hydroxyphenyl)propionate hydroxylase
334	3.5.1.4	amidase	334	1.3.1.-	putative dihydrodiol dehydrogenase
335	3.5.99.3	hydroxydechloroatrazine ethylaminohydrolase	335	6.2.1.30	putative phenylacetate-CoA ligase
336	3.5.1.5	urease, gamma subunit (UreA)	336	1.13.11.16	3-(2,3-dihydroxyphenyl)propionate dioxygenase
337	3.5.1.5	urease, beta subunit (UreB)	337	3.7.1.-	putative hydrolase, alpha/beta fold
338	3.5.1.5	ureC; urease subunit alpha	338	4.1.3.39	4-hydroxy-2-ketovalerate aldolase
339	3.5.99.3	hydroxydechloroatrazine ethylaminohydrolase	339	4.1.3.39	4-hydroxy-2-ketovalerate aldolase
340	4.2.1.17	enoyl-CoA hydratase/isomerase	340	1.13.12.3	tryptophan 2-monooxygenase
341	4.2.1.17	enoyl-CoA hydratase	341	3.5.1.4	amidase
342	4.2.1.17	enoyl-CoA hydratase	342	3.5.1.4	amidase
343	4.2.1.17	putative enoyl-CoA hydratase/isomerase	343	3.5.1.4	amidase
344	4.2.1.17	fatty oxidation protein FadB	344	2.5.1.54	putative phenazine biosynthesis protein PhzC
345	4.2.1.17	putative enoyl-CoA hydratase/isomerase	345	2.5.1.54	3-deoxy-D-arabino-heptulosonate 7-phosphate synthase AroG
346	4.2.1.17	putative enoyl-CoA hydratase/isomerase	346	4.2.3.4	3-dehydroquinate synthase
347	4.2.1.17	enoyl-CoA hydratase	347	4.2.1.10	3-dehydroquinate dehydratase
348	4.2.1.17	enoyl-CoA hydratase	348	1.1.1.25	shikimate 5-dehydrogenase
349	4.2.1.17	enoyl-CoA hydratase	349	2.7.1.71	shikimate kinase
350	4.2.1.17	3-hydroxyisobutyryl-CoA hydrolase	350	2.5.1.19	3-phosphoshikimate 1-carboxyvinyltransferase
351	4.2.1.17	enoyl-CoA hydratase	351	4.2.3.5	chorismate synthase
352	4.2.1.17	enoyl-CoA dehydratase/isomerase	352	4.1.3.27	anthranilate synthase component
353	4.2.1.17	enoyl-CoA hydratase	353	2.4.2.18	anthranilate phosphoribosyltransferase
354	4.2.1.17	enoyl-CoA hydratase	354	5.3.1.24	phosphoribosyl isomerase A
355	4.2.1.17	putative enoyl-CoA hydratase/isomerase	355	4.1.1.48	indole-3-glycerol-phosphate synthase
356	4.2.1.17	enoyl-CoA hydratase	356	4.2.1.20	tryptophan synthase subunit alpha
357	4.2.1.17	enoyl-CoA hydratase/isomerase	357	4.2.1.20	tryptophan synthase subunit beta
358	4.2.1.17	enoyl-CoA hydratase	358	4.2.1.20	tryptophan synthase subunit beta
359	4.2.1.17	enoyl-CoA hydratase	359	4.2.1.20	tryptophan synthase subunit alpha
360	4.2.1.17	enoyl-CoA hydratase	360	4.2.1.51	prephenate dehydratase
361	4.2.1.17	enoyl-CoA hydratase/isomerase family protein	361	1.3.1.12	prephenate dehydrogenase
362	4.2.1.17	enoyl-CoA hydratase/isomerase	362	2.6.1.9	putative aminotransferase
363	4.2.1.17	enoyl-CoA hydratase/isomerase	363	2.6.1.9	hypothetical protein
364	1.1.1.35	fatty oxidation protein FadB	364	2.6.1.9	putative aminotransferase
365	1.14.-.-	cytochrome P450	365	2.6.1.9	histidinol-phosphate aminotransferase
366	1.14.-.-	putative cytochrome P450	366	4.2.1.51	prephenate dehydratase
367	1.14.-.-	putative cytochrome P450	367	4.1.1.11	aspartate 1-decarboxylase precursor
368	1.14.-.-	cytochrome P450	368	6.3.2.1	pantoate--beta-alanine ligase
369	1.14.-.-	cytochrome P450	369	1.14.11.17	putative taurine dioxygenase
370	1.14.-.-	cytochrome P450	370	1.14.11.17	taurine dioxygenase
371	1.14.-.-	putative cytochrome P450	371	1.14.11.17	putative dioxygenase
372	1.14.-.-	putative cytochrome P450	372	1.4.1.1	L-alanine dehydrogenase (ALD)
373	1.14.-.-	cytochrome P450	373	2.3.1.8	phosphate acetyltransferase
374	1.14.-.-	cytochrome P450	374	2.7.2.1	acetate kinase (AckA)
375	1.14.-.-	cytochrome P450	375	2.5.1.47	cysteine synthase/cystathionine beta-synthase family protein
376	1.14.-.-	putative cytochrome P450	376	2.5.1.47	cysteine synthase A CysK2
377	1.14.-.-	putative cytochrome P450	377	2.5.1.47	cysteine synthase
378	1.14.-.-	cytochrome P450	378	2.5.1.48	cystathionine gamma-synthase (CGS)
379	1.14.-.-	cytochrome P450	379	3.1.5.4	amidase
380	1.14.-.-	cytochrome P450	380	3.1.5.4	amidase
381	1.14.-.-	putative cytochrome P450	381	3.1.5.4	amidase
382	1.14.-.-	putative cytochrome P450	382	3.5.1.1	L-asparaginase
383	1.14.-.-	cytochrome P450	383	5.1.1.3	glutamate racemase
384	1.14.-.-	cytochrome P450	384	6.3.2.9	UDP-N-acetylmuramoyl-L-alanyl-D-glutamate synthetase
385	3.1.1.-	cutinase cut2 precursor	385	6.3.2.8	UDP-N-acetylmuramate--L-alanine ligase
386	1.14.13.1	putative monooxygenase (salicylate/hydroxybenzoate hydroxylase	386	PepA	cytosol aminopeptidase (leucyl aminopeptidase)
387	1.14.13.1	putative salicylate hydroxylase	387	ThiC	thiamine biosynthesis protein ThiC
388	4.1.3.39	4-hydroxy-2-ketovalerate aldolase	388	2.7.1.49	phosphomethylpyrimidine kinase
389	4.1.3.39	4-hydroxy-2-ketovalerate aldolase	389	2.7.4.7	phosphomethylpyrimidine kinase
390	1.2.1.10	acetaldehyde dehydrogenase	390	1.4.3.19	thiamine biosynthesis oxidoreductase ThiO
391	1.2.1.10	acetaldehyde dehydrogenase	391	ThiG	thiazole synthase
392	1.13.11.39	2,3-dihydroxybiphenyl 1,2-dioxygenase	392	2.5.1.3	thiamine-phosphate pyrophosphorylase
393	1.13.11.39	2,3-dihydroxybiphenyl 1,2-dioxygenase	393	2.7.4.16	thiamine monophosphate kinase
394	1.14.13.1	putative monooxygenase (salicylate/hydroxybenzoate hydroxylase	394	3.6.1.15	HAM1 protein homolog (NTPase)
395	1.14.13.1	putative salicylate hydroxylase	395	4.1.99.12	bifunctional 3,4-dihydroxy-2-butanone 4-phosphate synthase/GTP cyclohydrolase II protein
396	1.14.13.1	putative monooxygenase (salicylate/hydroxybenzoate hydroxylase	396	3.5.4.25	bifunctional 3,4-dihydroxy-2-butanone 4-phosphate synthase/GTP cyclohydrolase II protein
397	1.14.13.1	putative salicylate hydroxylase	397	3.5.4.26	bifunctional riboflavin biosynthesis protein RibG
398	1.1.1.1	zinc-containing alcohol dehydrogenase	398	1.1.1.193	bifunctional riboflavin biosynthesis protein RibG
399	1.1.1.1	zinc-containing alcohol dehydrogenase	399	2.5.1.-	6,7-dimethyl-8-ribityllumazine synthase
400	1.1.1.1	alcohol dehydrogenase B	400	2.5.1.9	riboflavin synthase subunit alpha
401	1.14.13.1	putative monooxygenase (salicylate/hydroxybenzoate hydroxylase	401	2.4.2.21	nicotinate-nucleotide--dimethylbenzimidazole phosphoribosyltransferase
402	1.14.13.1	putative salicylate hydroxylase	402	YaaD	pyridoxal biosynthesis lyase PdxS
403	2.8.3.-	putative CoA-transferase alpha subunit	403	YaaE	glutamine amidotransferase subunit PdxT
404	1.3.99.-	acyl-CoA dehydrogenase FadE	404	4.2.3.1	threonine synthase
405	1.3.99.-	acyl-CoA dehydrogenase FadE	405	1.6.1.1	soluble pyridine nucleotide transhydrogenase
406	1.3.99.-	acyl-CoA dehydrogenase FadE	406	3.5.1.19	putative nicotinamidase/pyrazinamidase
407	1.3.99.-	acyl-CoA dehydrogenase FadE	407	6.3.1.5	NAD synthetase
408	1.3.99.-	acyl-CoA dehydrogenase FadE	408	NadA	quinolinate synthetase
409	1.3.99.-	putative acyl-CoA dehydrogenase	409	1.4.3.16	L-aspartate oxidase
410	1.3.99.-	acyl-CoA dehydrogenase	410	5.2.1.1	putative decarboxylase
411	1.3.99.-	acyl-CoA dehydrogenase	411	2.4.2.11	nicotinate phosphoribosyltransferase
412	1.3.99.-	acyl-CoA dehydrogenase FadE	412	2.2.1.6	acetolactate synthase large subunit
413	1.3.99.-	acyl-CoA dehydrogenase	413	2.2.1.6	acetolactate synthase 3 regulatory subunit
414	1.3.99.-	acyl-CoA dehydrogenase FadE	414	2.2.1.6	acetolactate synthase 1 catalytic subunit
415	1.3.99.-	acyl-CoA dehydrogenase FadE	415	2.2.1.6	acetolactate synthase
416	1.3.99.-	acyl-CoA dehydrogenase FadE	416	1.1.1.86	ketol-acid reductoisomerase
417	2.8.3.-	putative CoA-transferase alpha subunit	417	4.2.1.9	dihydroxy-acid dehydratase
418	1.1.1.1	zinc-containing alcohol dehydrogenase	418	4.2.1.9	dihydroxy-acid dehydratase (IlvD)
419	1.1.1.1	zinc-containing alcohol dehydrogenase	419	2.1.2.11	3-methyl-2-oxobutanoate hydroxymethyltransferase
420	1.1.1.1	alcohol dehydrogenase B	420	1.1.1.169	2-dehydropantoate 2-reductase
421	1.14.13.1	putative monooxygenase (salicylate/hydroxybenzoate hydroxylase	421	1.1.1.169	ketopantoate reductase ApbA/PanE
422	1.14.13.1	putative salicylate hydroxylase	422	6.3.2.1	pantoate--beta-alanine ligase
423	1.14.-.-	cytochrome P450	423	4.1.1.11	aspartate 1-decarboxylase precursor
424	1.14.-.-	putative cytochrome P450	424	2.7.8.7	4'-phosphopantetheinyl transferase
425	1.14.-.-	putative cytochrome P450	425	2.3.1.47	8-amino-7-oxononanoate synthase
426	1.14.-.-	cytochrome P450	426	2.6.1.62	adenosylmethionine--8-amino-7-oxononanoate transaminase
427	1.14.-.-	cytochrome P450	427	6.3.3.3	dithiobiotin synthetase
428	1.14.13.1	putative monooxygenase (salicylate/hydroxybenzoate hydroxylase	428	2.8.1.6	biotin synthase
429	1.14.13.1	putative salicylate hydroxylase	429	4.1.2.25	dihydroneopterin aldolase (FolB)
430	2.1.1.-	putative tRNA/rRNA methyltransferase	430	2.7.6.3	2-amino-4-hydroxy-6-hydroxymethyldihydropteridine pyrophosphokinase (FolK)
431	2.1.1.-	hypothetical protein	431	4.1.3.38	4-amino-4-deoxychorismate lyase
432	2.1.1.-	O-methyltransferase	432	2.5.1.15	dihydropteroate synthase
433	1.14.13.1	putative monooxygenase (salicylate/hydroxybenzoate hydroxylase	433	2.5.1.15	dihydropteroate synthase
434	1.14.13.1	putative salicylate hydroxylase	434	6.3.2.12	folylpolyglutamate synthase FolC
435	2.1.1.-	putative tRNA/rRNA methyltransferase	435	2.6.1.85	para-aminobenzoate synthase component II
436	2.1.1.-	hypothetical protein	436	2.6.1.85	aminodeoxychorismate synthase component I
437	2.1.1.-	O-methyltransferase	437	2.1.1.148	FAD-dependent thymidylate synthase
438	2.1.1.-	putative tRNA/rRNA methyltransferase	438	3.5.1.10	formyltetrahydrofolate deformylase
439	2.1.1.-	hypothetical protein	439	1.3.99.22	coproporphyrinogen III oxidase
440	2.1.1.-	O-methyltransferase	440	6.6.1.1	magnesium-chelatase
441	secD	preprotein translocase subunit SecD	441	5.4.3.8	glutamate-1-semialdehyde aminotransferase
442	secF	preprotein translocase subunit SecF	442	4.99.1.4	multifunctional siroheme synthase CysG/uroporphyrin-III C-methyltransferase-like protein
443	secE	preprotein translocase subunit SecE	443	1.3.1.76	multifunctional siroheme synthase CysG/uroporphyrin-III C-methyltransferase-like protein
444	secG	preprotein translocase subunit SecG	444	2.1.1.107	multifunctional siroheme synthase CysG/uroporphyrin-III C-methyltransferase-like protein
445	secY	preprotein translocase subunit SecY	445	2.1.1.107	uroporphyrin-III C-methyltransferase
446	yajC	preprotein translocase subunit YajC	446	1.2.1.70	glutamyl-tRNA reductase
447	YidC	putative inner membrane protein translocase component YidC	447	CbiL	cobalamin biosynthesis protein CobI
448	secA	preprotein translocase subunit SecA	448	CbiH	cobalamin biosynthesis protein CobI
449	secA	preprotein translocase subunit SecA	449	CbiF	precorrin-4 C11-methyltransferase CobM
450	ftsY	cell division protein FtsY-like protein	450	CobI	cobalamin biosynthesis protein CobI
451	ffh	signal recognition particle protein Ffh	451	CobG	cobalamin biosynthesis protein CobG
452	TatA	sec-independent protein translocase protein TatA/E	452	CobJ	cobalamin biosynthesis protein CobI
453	TatB	sec-independent translocase	453	CobM	precorrin-4 C11-methyltransferase CobM
454	TatC	sec-independent protein translocase protein TatC-like protein	454	CbiJ	cobalt-precorrin-6x reductase
455	PhoA	alkaline phosphatase	455	CbiC	precorrin-8X methylmutase
456	PhoD	putative phosphodiesterase/alkaline phosphatase	456	CbiA	cobyrinic acid A,C-diamide synthase (CobB)
457	SenX3	sensor-like histidine kinase senX3	457	CobF	precorrin 6A synthase
458	RegX3	sensory transduction protein RegX3	458	CobK	cobalt-precorrin-6x reductase
459	PhoA	alkaline phosphatase	459	CobL	precorrin-6Y C5,15-methyltransferase CobL
460	PstS	phosphate ABC transporter phosphate-binding protein	460	CobH	precorrin-8X methylmutase
461	PstS	phosphate ABC transporter periplasmic-binding protein	461	CobB	cobyrinic acid A,C-diamide synthase (CobB)
462	SenX3	sensor-like histidine kinase senX3	462	CobNST	cobaltochelatase subunit CobN
463	NarL	nitrate/nitrite response transcriptional regulatory protein NarL	463	6.3.5.10	cobyric acid synthase
464	AmpC	beta-lactamase	464	6.3.1.10	cobalamin biosynthesis protein CobD
465	kdpD	sensor protein KdpD	465	2.7.1.156	putative cobinamide kinase/cobinamide phosphate guanylyltransferase CobU
466	kdpE	transcriptional regulatory protein KdpE	466	2.7.8.26	cobalamin synthase
467	kdpA	potassium-transporting ATPase subunit A	467	2.4.2.21	nicotinate-nucleotide—dimethylbenzimidazole phosphoribosyltransferase
468	kdpB	potassium-transporting ATPase B chain	468	BluB	putative nitroreductase
469	kdpC	potassium-transporting ATPase C chain	469	5.4.4.2	isochorismate synthase EntC
470	CtaA	hypothetical protein	470	2.2.1.9	2-succinyl-5-enolpyruvyl-6-hydroxy-3-cyclohexene-1-carboxylate synthase
471	MprB	two component sensor kinase MprB	471	4.1.1.-	Decarboxylase
472	MprA	two component response transcriptional regulatory protein MprA	472	4.2.1.113	O-succinylbenzoate synthase
473	PepD	putative serine protease	473	6.2.1.26	O-succinylbenzoic acid--CoA ligase
474	MtrB	sensor histidine kinase MtrB	474	4.1.3.36	naphthoate synthase MenB (dihydroxynaphthoic acid synthetase)
475	MtrA	DNA-binding response regulator MtrA	475	2.5.1.74	1,4-dihydroxy-2-naphthoate octaprenyltransferase
476	DnaA	chromosomal replication initiation protein	476	2.1.1.-	ubiquinone/menaquinone biosynthesis methlytransferase UbiE
477	PrrA	transcriptional regulatory protein PrrA	477	UbiE	ubiquinone/menaquinone biosynthesis methlytransferase UbiE
478	GlnD	PII uridylyl-transferase	478	2.2.1.7	1-deoxy-D-xylulose-5-phosphate synthase
479	GlnB	nitrogen regulatory protein P-II	479	1.1.1.267	1-deoxy-D-xylulose 5-phosphate reductoisomerase
480	GlnA	glutamine synthetase	480	2.7.7.60	putative 2-C-methyl-D-erythritol 4-phosphate cytidylyltransferase
481	GlnA	glutamine synthetase, type I (GlnA1)	481	2.7.1.148	4-diphosphocytidyl-2-C-methyl-D-erythritol kinase
482	AtoB	acetyl-CoA acetyltransferase	482	4.6.1.12	putative 2-C-methyl-D-erythritol 2,4-cyclodiphosphate synthase
483	AtoB	acetyl-CoA acetyltransferase	483	1.17.7.1	4-hydroxy-3-methylbut-2-en-1-yl diphosphate synthase
484	AtoB	acetyl-CoA acetyltransferase	484	1.17.1.2	4-hydroxy-3-methylbut-2-enyl diphosphate reductase
485	AtoB	acetyl-CoA acetyltransferase	485	2.5.1.86	undecaprenyl pyrophosphate synthetase
486	AtoB	acetyl-CoA acetyltransferase	486	2.5.1.68	short-chain Z-isoprenyl diphosphate synthetase
487	AtoB	acetyl-CoA acetyltransferase	487	2.5.1.30	polyprenyl-diphosphate synthase GrcC1
488	AtoB	acetyl-CoA acetyltransferase	488	1.7.3.3	putative urate oxidase
489	AtoB	acetyl-CoA acetyltransferase	489	RNA Polymerase Beta	DNA-directed RNA polymerase subunit beta
490	AtoB	acetyl-CoA acetyltransferase	490	RNA Polymerase Beta'	DNA-directed RNA polymerase subunit beta'
491	DctA	sodium:dicarboxylate symporter	491	RNA Polymerase Alpha	DNA-directed RNA polymerase subunit alpha
492	DctA	sodium:dicarboxylate symporter	492	RNA Polymerase Omega	DNA-directed RNA polymerase omega subunit
493	CitE	citrate lyase beta chain	493	Ribosomal Protein S10
494	CitE	putative citrate lyase beta subunit	494	Ribosomal Protein L3
495	CitE	putative citrate lyase/aldolase	495	Ribosomal Protein L4
496	DctP	sodium:dicarboxylate symporter	496	Ribosomal Protein L23
497	DctP	sodium:dicarboxylate symporter	497	Ribosomal Protein L2
498	MaeA	malate dehydrogenase	498	Ribosomal Protein S19
			499	Ribosomal Protein L22
			500	Ribosomal Protein S3
			501	Ribosomal Protein RP-L16
			502	Ribosomal Protein L29
			503	Ribosomal Protein S17
			504	Ribosomal Protein L14
			505	Ribosomal Protein L24
			506	Ribosomal Protein L5
			507	Ribosomal Protein S14
			508	Ribosomal Protein S14
			509	Ribosomal Protein S8
			510	Ribosomal Protein L6
			511	Ribosomal Protein L18
			512	Ribosomal Protein S5
			513	Ribosomal Protein L30
			514	Ribosomal Protein L15
			515	Ribosomal Protein L36
			516	Ribosomal Protein S13
			517	Ribosomal Protein S11
			518	Ribosomal Protein S4
			519	Ribosomal Protein L17
			520	Ribosomal Protein S9
			521	Ribosomal Protein S7
			522	Ribosomal Protein S12
			523	Ribosomal Protein L7/L12
			524	Ribosomal Protein L10
			525	Ribosomal Protein L1
			526	Ribosomal Protein L11
			527	Ribosomal Protein S2
			528	Ribosomal Protein S15
			529	Ribosomal Protein L35
			530	Ribosomal Protein L20
			531	Ribosomal Protein L34
			532	Ribosomal Protein L31
			533	Ribosomal Protein L31
			534	Ribosomal Protein L32
			535	Ribosomal Protein L9
			536	Ribosomal Protein S18
			537	Ribosomal Protein S18
			538	Ribosomal Protein S6
			539	Ribosomal Protein L28
			540	Ribosomal Protein L28
			541	Ribosomal Protein L33
			542	Ribosomal Protein L33
			543	Ribosomal Protein L21
			544	Ribosomal Protein L27
			545	Ribosomal Protein S16
			546	Ribosomal Protein L19
			547	Ribosomal Protein S1
			548	Ribosomal Protein S20
			549	Ribosomal Protein L25
			550	6.3.5.7	allophanate hydrolase
			551	6.3.5.7	aspartyl/glutamyl-tRNA amidotransferase, B subunit (GatB)
			552	6.3.5.7	gatA; aspartyl/glutamyl-tRNA amidotransferase subunit A
			553	6.3.5.7	glutamyl-tRNA(Gln) amidotransferase subunit C (GatC)
			554	6.3.5.7	putative amidase
			555	6.3.5.7	amidase family protein
			556	6.3.5.6	allophanate hydrolase
			557	6.3.5.6	aspartyl/glutamyl-tRNA amidotransferase, B subunit (GatB)
			558	6.3.5.6	gatA; aspartyl/glutamyl-tRNA amidotransferase subunit A
			559	6.3.5.6	glutamyl-tRNA(Gln) amidotransferase subunit C (GatC)
			560	6.3.5.6	putative amidase
			561	6.3.5.6	amidase family protein
			562	SecY	preprotein translocase subunit SecY
			563	SecE	preprotein translocase subunit SecE
			564	SecG	preprotein translocase subunit SecG
			565	SecF	preprotein translocase subunit SecF
			566	SecD	preprotein translocase subunit SecD
			567	YajC	preprotein translocase subunit YajC
			568	SecA	preprotein translocase subunit SecA
			569	SecA	preprotein translocase subunit SecA
			570	FtsY	cell division protein FtsY-like protein
			571	TatA	sec-independent protein translocase protein TatA/E
			572	TatB	sec-independent translocase
			573	TatC	sec-independent protein translocase protein TatC-like protein
			574	SPase I	signal peptidase I LepB
			575	SPase II	lipoprotein signal peptidase
			576	MoaC	molybdenum cofactor biosynthesis protein MoaC2
			577	ThiS	putative thiamine biosynthesis protein ThiS
			578	Bacterial regulatory subunit ARC	ATPase
			579	Prokaryotic 20S subunit Alpha	proteasome (alpha subunit) PrcA
			580	Prokaryotic 20S subunit Beta	proteasome (beta subunit) PrcB
			581	Rnase E	ribonuclease E
			582	helicases	cold-shock DEAD box protein A homolog (ATP-dependent RNA helicase DEAD homolog)
			583	Rho	transcription termination factor Rho
			584	PPK	polyphosphate kinase
			585	DNA Polymerase III subunit Beta
			586	DNA Polymerase III subunit Epsilon
			587	DNA Polymerase III subunit Epsilon
			588	DNA Polymerase III subunit Alpha
			589	DNA Polymerase III subunit Gamma&tau
			590	DNA Polymerase III subunit Delta'
			591	Delta	hypothetical protein
			592	DnaB	replicative DNA helicase [contains: endonuclease PI-MtuHIP (Mtu DnaB intein)]
			593	DnaG	DNA primase
			594	DpoI	DNA polymerase I
			595	Lig	NAD-dependent DNA ligase LigA
			596	Fpg	putative formamidopyrimidine-DNA glycosylase
			597	Fpg	formamidopyrimidine-DNA glycosylase (MutM)
			598	Nei	formamidopyrimidine-DNA glycolase
			599	Nei	putative DNA glycosylase Nei
			600	AlkA	putative 3-methyladenine DNA glycosylase AlkA
			601	Tag	DNA-3-methyladenine glycosylase I TagA
			602	Xth	putative exodeoxyribonuclease
			603	Xth	exodeoxyribonuclease III protein XthA
			604	DpoI	DNA polymerase I
			605	Lig	ATP-dependent DNA ligase
			606	Lig	hypothetical protein
			607	Lig	ATP-dependent DNA ligase
			608	Lig	NAD-dependent DNA ligase LigA
			609	UVRA	excinuclease ABC subunit A
			610	UVRB	excinuclease ABC subunit B
			611	MFD	transcription-repair coupling factor
			612	UVRC	UvrABC system protein C UvrC
			613	UVRD	putative ATP-dependent DNA helicase PcrA
			614	UVRD	DNA helicase II
			615	UVRD	ATP-dependent DNA helicase
			616	DpoI	DNA polymerase I
			617	Lig	ATP-dependent DNA ligase
			618	Lig	hypothetical protein
			619	Lig	ATP-dependent DNA ligase
			620	Lig	NAD-dependent DNA ligase LigA
			621	UVRD	putative ATP-dependent DNA helicase PcrA
			622	UVRD	DNA helicase II
			623	UVRD	ATP-dependent DNA helicase
			624	Exo VII	exodeoxyribonuclease VII small subunit
			625	Exo VII	exodeoxyribonuclease VII large subunit XseA
			626	DpoIII	dnaN; DNA polymerase III subunit beta
			627	DpoIII	DNA polymerase III, subunit gamma/tau
			628	DpoIII	DNA polymerase III subunit epsilon
			629	DpoIII	DNA polymerase III subunit delta'
			630	DpoIII	hypothetical protein
			631	DpoIII	hypothetical protein
			632	DpoIII	dnaE; DNA polymerase III subunit alpha
			633	Lig	ATP-dependent DNA ligase
			634	Lig	hypothetical protein
			635	Lig	ATP-dependent DNA ligase
			636	Lig	NAD-dependent DNA ligase LigA
			637	RecB	exodeoxyribonuclease V, beta subunit (RecB)
			638	RecC	exodeoxyribonuclease V, gamma subunit (RecC)
			639	RecD	exodeoxyribonuclease V, alpha subunit (RecD)
			640	RecF	recombination protein F
			641	RecA	RecA protein
			642	RecO	DNA repair protein RecO
			643	RecR	recombination protein RecR
			644	DpoI	DNA polymerase I
			645	DpoIII	dnaN; DNA polymerase III subunit beta
			646	DpoIII	DNA polymerase III, subunit gamma/tau
			647	DpoIII	DNA polymerase III subunit epsilon
			648	DpoIII	DNA polymerase III subunit delta'
			649	DpoIII	hypothetical protein
			650	DpoIII	hypothetical protein
			651	DpoIII	dnaE; DNA polymerase III subunit alpha
			652	RuvA	Holliday junction DNA helicase RuvA
			653	RuvB	Holliday junction DNA helicase RuvB
			654	RuvC	crossover junction endodeoxyribonuclease RuvC
			655	RecG	ATP-dependent DNA helicase RecG
			656	PriA	primosome assembly protein PriA
			657	Ku	hypothetical protein
			658	Lig	ligC; ATP-dependent DNA ligase
			659	Lig	hypothetical protein
			660	Lig	ATP-dependent DNA ligase
			661	CysP	sulfate ABC transporter, sulfate-binding protein SubI
			662	CysP	sulfate ABC transporter, periplasmic protein
			663	CysU	sulfate ABC transporter, permease protein CysT
			664	CysW	sulfate ABC transporter, permease protein CysW
			665	CysA	sulfate ABC transporter, ATP-binding protein SysA
			666	SsuA	ABC transporter periplasmic protein
			667	SsuA	sulfonate ABC transporter periplasmic sulfonate-binding protein SsuA
			668	SsuA	putative nitrate ABC transporter, periplasmic protein
			669	SsuA	putative sulfonate ABC transporter, periplasmic protein
			670	SsuC	ABC transporter permease
			671	SsuC	sulfonate ABC transporter, permease protein SsuC
			672	SsuC	putative nitrate ABC transporter, permease protein
			673	SsuC	putative sulfonate ABC transporter, permease
			674	SsuB	ABC transporter ATP-binding protein
			675	SsuB	sulfonate ABC transporter, ATP-binding subunit SsuB
			676	SsuB	putative nitrate ABC transporter, ATP-binding protein
			677	ModA	molybdenum ABC transporter periplasmic protein
			678	ModA	molybdenum ABC transporter periplasmic protein
			679	ModB	molybdenum ABC transporter permease
			680	ModC	molybdenum ABC transporter ATP-binding protein
			681	PstS	phosphate ABC transporter phosphate-binding protein
			682	PstS	phosphate ABC transporter periplasmic-binding protein
			683	PstC	phosphate ABC transporter permease
			684	PstC	phosphate ABC transporter permease
			685	PstA	phosphate ABC transporter permease
			686	PstA	phosphate ABC transporter permease
			687	PstB	phosphate ABC transporter ATP-binding protein
			688	PstB	phosphate ABC transporter ATP-binding protein
			689	YadH	ABC transporter permease
			690	YadH	ABC transporter transmembrane protein
			691	YadH	antibiotic ABC transporter membrane protein
			692	YadH	ABC transporter permease
			693	YadG	ABC transporter ATP-binding protein
			694	YadG	daunorubicin resistance ABC transporter ATP-binding subunit DrrA
			695	YadG	antibiotic ABC transporter ATP-binding protein
			696	YadG	ABC transporter ATP-binding protein
			697	YadG	ABC transporter ATP-binding protein
			698	RfbA	O-antigen/lipopolysaccharide transport integral membrane protein ABC transporter RfbD
			699	RfbB	O-antigen/lipopolysaccharide transport ATP-binding protein ABC transporter RfbE
			700	FtsX	cell division protein FtsX-like protein
			701	FtsE	putative cell division ATP-binding protein FtsE
			702	PhnS	ABC transporter periplasmic protein
			703	PhnV	ABC transporter permease
			704	PhnU	ABC transporter permease
			705	PhnT	ABC transporter ATP-binding protein
			706	OpuBC	amino acid ABC transporter substrate-binding protein
			707	OpuBC	putative ABC transporter
			708	OpuBB	osmoprotectant ABC transporter ProW
			709	OpuBB	osmoprotectant ABC transporter ProZ
			710	OpuBB	ABC transporter permease
			711	OpuBB	ABC transporter permease
			712	OpuBA	amino acid ABC transporter ATP-binding protein
			713	OpuBA	ABC transporter ATP-binding protein
			714	GluB	putative glutamate ABC transporter, periplasmic protein
			715	GluC	putative glutamate ABC transporter, permease
			716	GluD	putative glutamate ABC transporter, permease
			717	GluA	putative glutamate ABC transporter, ATP-binding protein
			718	LivK	ABC transporter ligand-binding protein
			719	LivH	branched chain amino acid ABC transporter
			720	LivM	high-affinity branched-chain amino acid ABC transporter (LivM)
			721	LivG	branched chain amino acid ABC transporter
			722	LivF	branched chain amino acid ABC transporter
			723	MetQ	ABC transporter periplasmic protein
			724	MetI	ABC transporter permease
			725	MetN	methionine import ATP-binding protein MetN
			726	OppA	peptide ABC transporter DppA
			727	OppA	putative oligopeptide ABC transporter, solute-binding protein
			728	OppA	hypothetical protein
			729	OppB	peptide ABC transporter transmembrane protein
			730	OppB	oligopeptide ABC transporter, permease protein
			731	OppC	peptide ABC transporter DppC
			732	OppC	oligopeptide ABC transporter, permease protein
			733	OppD	putative oligopeptide ABC transporter, ATP-binding protein
			734	OppD	putative oligopeptide ABC transporter, ATP-binding protein
			735	OppF	putative oligopeptide ABC transporter, ATP-binding protein
			736	OppF	putative oligopeptide ABC transporter, ATP-binding protein
			737	FhuD	putative iron compound ABC transporter, substrate-binding protein
			738	FhuD	FeIII-dicitrate-binding periplasmic lipoprotein
			739	FhuD	ABC transporter periplasmic substrate-binding protein
			740	FhuB	putative heme/hemin ABC transporter, permease protein
			741	FhuC	putative iron compound ABC transporter, ATP-binding protein
			742	FhuC	ABC transporter ATP-binding protein
			743	YddA	ABC transporter ATP-binding protein
			744	CbiQ	hypothetical protein
			745	CbiO	ABC transporter ATP-binding protein
			746	MdlB	ABC transporter ATP-binding protein
			747	MdlB	ABC transporter ATP-binding protein
			748	irtA	ABC transporter ATP-binding protein
			749	irtB	ABC transporter ATP-binding protein
			750	NamH	Rieske family iron-sulfur cluster-binding protein
			751	LpqH	lipoprotein LpqH precursor
			752	LpqH	lipoprotein LpqH precursor
			753	LpqH	lipoprotein LpqH precursor
			754	LprG	lipoprotein LprG precursor (27 kDa lipoprotein)
			755	PstS1	phosphate ABC transporter phosphate-binding protein
			756	PknG	serine/threonine-protein kinase

## Sheet: Phi list
	Mycobacterium abscessus ATCC 19977- Pathway Proteins (Phi list-374 proteins, Excluded-880 proteins)
Distinct Pathways		Common Pathways
Protein	Identifier	Protein	Identifier
1	2.2.1.6	1	2.7.1.63
2	4.2.1.35	2	1.2.7.3
3	2.7.1.31	3	1.2.7.3
4	4.1.2.13	4	3.1.3.12
5	1.2.1.2	5	2.4.1.15
6	1.11.1.6	6	3.2.1.4
7	1.11.1.7	7	2.5.1.7
8	3.1.3.3	8	2.7.1.63
9	2.7.2.1	9	1.1.5.4
10	2.3.1.8	10	1.1.5.4
11	NhaA	11	2.3.3.9
12	5.1.1.1	12	2.3.3.13
13	6.3.2.4	13	2.3.3.13
14	2.5.1.7	14	4.1.1.2
15	1.1.1.158	15	3.5.1.49
16	6.3.2.8	16	3.5.1.10
17	6.3.2.9	17	4.1.3.1
18	6.3.2.13	18	3.5.99.7
19	6.3.2.10	19	4.1.3.30
20	2.7.8.13	20	2.2.1.6
21	3.6.1.27	21	5.2.1.1
22	3.6.1.27	22	2.3.1.-
23	2.4.1.227	23	3.1.4.3
24	mviN	24	2.7.4.1
25	2.4.1.129	25	F-Type ATPase (bacteria) Epsilon
26	pbpB	26	F-Type ATPase (bacteria) c
27	3.4.16.4	27	F-Type ATPase (bacteria) a
28	3.4.16.4	28	F-Type ATPase (bacteria) b
29	3.4.16.4	29	NADH dehydrogenase NuoJ
30	3.3.2.8	30	NADH dehydrogenase NuoK
31	5.1.3.13	31	Succinate dehydrogenase/ Fumarate reducatse B/ A SdhC
32	MbtG	32	Succinate dehydrogenase/ Fumarate reducatse SdhD
33	5.5.1.4	33	Cytochrome bd Complex CydA
34	1.3.1.12	34	Cytochrome bd Complex CydB
35	4.1.1.44	35	4.2.1.104
36	4.1.3.39	36	4.2.1.104
37	1.2.1.10	37	1.13.12.16
38	1.2.1.10	38	1.7.1.4
39	2.3.1.9	39	1.7.7.1
40	2.3.1.9	40	1.4.1.13
41	3.1.3.1	41	1.4.1.13
42	3.1.1.45	42	1.4.1.14
43	1.13.11.39	43	1.4.1.14
44	1.3.99.1	44	1.4.1.2
45	1.3.99.1	45	1.8.4.8
46	1.-.-.-	46	2.3.1.31
47	1.-.-.-	47	FabH
48	3.5.1.5	48	FabH
49	3.5.1.5	49	FabK
50	3.5.1.5	50	1.14.19.2
51	secD	51	1.14.19.2
52	secF	52	1.14.19.2
53	secE	53	1.14.19.2
54	secG	54	1.14.19.2
55	secY	55	1.14.19.2
56	yajC	56	1.14.15.3
57	YidC	57	1.1.3.6
58	secA	58	4.3.1.7
59	TatA	59	4.3.1.7
60	TatB	60	4.3.1.7
61	TatC	61	4.3.1.7
62	PhoD	62	2.7.8.8
63	RegX3	63	3.1.5.1
64	NarL	64	1.7.3.3
65	AmpC	65	2.7.4.22
66	kdpE	66	3.5.4.13
67	kdpA	67	2.1.1.148
68	kdpC	68	4.2.1.20
69	CtaA	69	4.2.1.20
70	MprB	70	2.7.1.39
71	DnaA	71	1.1.1.3
72	PrrA	72	2.7.2.4
73	GlnD	73	2.3.1.178
74	GlnB	74	4.2.1.108
75	GlnA	75	EctD
76	AtoB	76	2.1.1.14
77	Cts4	77	LEU C/D
		78	1.1.1.86
		79	4.2.1.9
		80	4.2.1.9
		81	4.2.1.33
		82	2.3.1.117
		83	3.5.1.18
		84	5.1.1.7
		85	LysZ
		86	LysY
		87	2.3.1.35
		88	2.7.2.8
		89	1.2.1.38
		90	3.5.3.12
		91	3.5.3.12
		92	2.4.2.17
		93	3.6.1.31
		94	3.5.4.19
		95	5.3.1.16
		96	His F
		97	His H
		98	4.2.1.19
		99	2.6.1.9
		100	1.1.1.23
		101	3.5.1.32
		102	1.14.12.19
		103	6.2.1.30
		104	1.13.11.16
		105	2.5.1.54
		106	2.5.1.54
		107	4.2.3.4
		108	4.2.1.10
		109	1.1.1.25
		110	2.7.1.71
		111	2.5.1.19
		112	4.2.3.5
		113	2.4.2.18
		114	5.3.1.24
		115	4.1.1.48
		116	4.2.1.20
		117	4.2.1.20
		118	4.1.1.11
		119	6.3.2.1
		120	1.14.11.17
		121	1.14.11.17
		122	1.14.11.17
		123	5.1.1.3
		124	ThiC
		125	2.7.1.49
		126	2.7.4.7
		127	1.4.3.19
		128	ThiG
		129	2.5.1.3
		130	2.7.4.16
		131	4.1.99.12
		132	3.5.4.25
		133	3.5.4.26
		134	2.5.1.-
		135	2.5.1.9
		136	2.4.2.21
		137	YaaD
		138	YaaE
		139	3.5.1.19
		140	NadA
		141	2.1.2.11
		142	1.1.1.169
		143	1.1.1.169
		144	2.7.8.7
		145	6.3.3.3
		146	2.8.1.6
		147	4.1.2.25
		148	2.7.6.3
		149	4.1.3.38
		150	2.5.1.15
		151	2.5.1.15
		152	4.99.1.4
		153	2.1.1.107
		154	2.1.1.107
		155	1.2.1.70
		156	CbiL
		157	CbiF
		158	CobG
		159	CbiJ
		160	CbiC
		161	CbiA
		162	CobF
		163	CobL
		164	CobNST
		165	6.3.5.10
		166	6.3.1.10
		167	2.7.1.156
		168	2.7.8.26
		169	BluB
		170	2.2.1.9
		171	4.1.1.-
		172	4.2.1.113
		173	1.1.1.267
		174	2.7.1.148
		175	4.6.1.12
		176	1.17.7.1
		177	1.17.1.2
		178	RNA Polymerase Alpha
		179	RNA Polymerase Omega
		180	Ribosomal Protein S10
		181	Ribosomal Protein L22
		182	Ribosomal Protein S3
		183	Ribosomal Protein S17
		184	Ribosomal Protein L6
		185	Ribosomal Protein L18
		186	Ribosomal Protein L30
		187	Ribosomal Protein L15
		188	Ribosomal Protein L36
		189	Ribosomal Protein S4
		190	Ribosomal Protein L10
		191	Ribosomal Protein L1
		192	Ribosomal Protein S15
		193	Ribosomal Protein L35
		194	Ribosomal Protein L34
		195	Ribosomal Protein L31
		196	Ribosomal Protein L31
		197	Ribosomal Protein L32
		198	Ribosomal Protein S6
		199	Ribosomal Protein L28
		200	Ribosomal Protein L28
		201	Ribosomal Protein L33
		202	Ribosomal Protein L21
		203	Ribosomal Protein S20
		204	Ribosomal Protein L25
		205	6.3.5.7
		206	SPase I
		207	SPase II
		208	ThiS
		209	Prokaryotic 20S subunit Alpha
		210	Rnase E
		211	PPK
		212	DNA Polymerase III subunit Beta
		213	DNA Polymerase III subunit Epsilon
		214	DNA Polymerase III subunit Alpha
		215	DNA Polymerase III subunit Delta'
		216	Delta
		217	DnaB
		218	DnaG
		219	Fpg
		220	AlkA
		221	Tag
		222	Lig
		223	UVRC
		224	UVRD
		225	Exo VII
		226	Exo VII
		227	DpoIII
		228	DpoIII
		229	DpoIII
		230	DpoIII
		231	DpoIII
		232	RecB
		233	RecC
		234	RecO
		235	RecR
		236	RuvA
		237	RuvC
		238	PriA
		239	Ku
		240	CysP
		241	CysP
		242	CysU
		243	CysW
		244	SsuA
		245	SsuA
		246	SsuA
		247	SsuA
		248	SsuC
		249	SsuC
		250	SsuC
		251	SsuC
		252	ModA
		253	ModA
		254	ModB
		255	PstC
		256	PstC
		257	PstA
		258	PstA
		259	YadH
		260	YadH
		261	YadH
		262	YadH
		263	RfbA
		264	FtsX
		265	PhnS
		266	PhnV
		267	PhnU
		268	OpuBC
		269	OpuBC
		270	OpuBB
		271	OpuBB
		272	OpuBB
		273	OpuBB
		274	GluB
		275	GluC
		276	GluD
		277	LivK
		278	LivH
		279	MetQ
		280	MetI
		281	OppA
		282	OppA
		283	OppA
		284	OppB
		285	OppB
		286	OppC
		287	OppC
		288	FhuD
		289	FhuD
		290	FhuD
		291	FhuB
		292	CbiQ
		293	NamH
		294	LpqH
		295	LpqH
		296	LpqH
		297	LprG

## Sheet: Chi list
	Mycobacterium abscessus ATCC 19977- Pathway Proteins (Chi list-244 proteins, Excluded-130 proteins)
Distinct Pathways		Common Pathways
Protein	Identifier	Protein	Identifier
1	2.2.1.6	1	2.7.1.63
2	4.2.1.35	2	1.2.7.3
3	2.7.1.31	3	1.2.7.3
4	4.1.2.13	4	3.1.3.12
5	1.2.1.2	5	2.4.1.15
6	1.11.1.6	6	2.5.1.7
7	3.1.3.3	7	2.7.1.63
8	2.7.2.1	8	2.3.3.13
9	2.3.1.8	9	2.3.3.13
10	NhaA	10	3.5.99.7
11	5.1.1.1	11	2.2.1.6
12	6.3.2.4	12	2.3.1.-
13	2.5.1.7	13	F-Type ATPase (bacteria) Epsilon
14	1.1.1.158	14	F-Type ATPase (bacteria) c
15	6.3.2.8	15	F-Type ATPase (bacteria) a
16	6.3.2.9	16	F-Type ATPase (bacteria) b
17	6.3.2.13	17	NADH dehydrogenase NuoK
18	6.3.2.10	18	Succinate dehydrogenase/ Fumarate reducatse B/ A SdhC
19	2.7.8.13	19	Cytochrome bd Complex CydA
20	3.6.1.27	20	Cytochrome bd Complex CydB
21	3.6.1.27	21	4.2.1.104
22	2.4.1.227	22	4.2.1.104
23	mviN	23	1.13.12.16
24	2.4.1.129	24	1.7.7.1
25	pbpB	25	1.4.1.13
26	3.4.16.4	26	1.4.1.13
27	5.1.3.13	27	2.3.1.31
28	MbtG	28	FabH
29	1.3.99.1	29	FabH
30	1.-.-.-	30	FabK
31	3.5.1.5	31	1.14.19.2
32	3.5.1.5	32	1.14.19.2
33	3.5.1.5	33	1.14.19.2
34	secD	34	1.14.19.2
35	secF	35	1.14.19.2
36	secE	36	1.14.19.2
37	secY	37	2.7.8.8
38	YidC	38	2.7.4.22
39	secA	39	2.1.1.148
40	TatA	40	4.2.1.20
41	TatC	41	4.2.1.20
42	RegX3	42	2.7.1.39
43	NarL	43	1.1.1.3
44	kdpE	44	2.7.2.4
45	kdpA	45	2.1.1.14
46	CtaA	46	LEU C/D
47	MprB	47	1.1.1.86
48	DnaA	48	4.2.1.9
49	PrrA	49	4.2.1.9
50	GlnD	50	2.3.1.117
51	GlnB	51	3.5.1.18
		52	5.1.1.7
		53	LysZ
		54	LysY
		55	2.3.1.35
		56	2.4.2.17
		57	3.6.1.31
		58	3.5.4.19
		59	5.3.1.16
		60	His F
		61	His H
		62	4.2.1.19
		63	2.6.1.9
		64	1.1.1.23
		65	3.5.1.32
		66	2.5.1.54
		67	2.5.1.54
		68	4.2.3.4
		69	4.2.1.10
		70	1.1.1.25
		71	2.7.1.71
		72	4.2.3.5
		73	2.4.2.18
		74	5.3.1.24
		75	4.1.1.48
		76	4.1.1.11
		77	6.3.2.1
		78	1.14.11.17
		79	1.14.11.17
		80	1.14.11.17
		81	5.1.1.3
		82	ThiC
		83	2.7.1.49
		84	1.4.3.19
		85	ThiG
		86	2.5.1.3
		87	2.7.4.16
		88	4.1.99.12
		89	3.5.4.26
		90	2.5.1.-
		91	2.5.1.9
		92	YaaE
		93	NadA
		94	2.1.2.11
		95	2.7.8.7
		96	2.8.1.6
		97	4.1.2.25
		98	2.7.6.3
		99	2.5.1.15
		100	2.5.1.15
		101	4.99.1.4
		102	2.1.1.107
		103	1.2.1.70
		104	CbiL
		105	CbiF
		106	6.3.5.10
		107	2.2.1.9
		108	4.1.1.-
		109	4.2.1.113
		110	1.1.1.267
		111	2.7.1.148
		112	4.6.1.12
		113	1.17.7.1
		114	1.17.1.2
		115	RNA Polymerase Alpha
		116	RNA Polymerase Omega
		117	Ribosomal Protein S10
		118	Ribosomal Protein L22
		119	Ribosomal Protein S3
		120	Ribosomal Protein S17
		121	Ribosomal Protein L6
		122	Ribosomal Protein L18
		123	Ribosomal Protein L30
		124	Ribosomal Protein L15
		125	Ribosomal Protein L36
		126	Ribosomal Protein S4
		127	Ribosomal Protein L10
		128	Ribosomal Protein L1
		129	Ribosomal Protein S15
		130	Ribosomal Protein L35
		131	Ribosomal Protein L31
		132	Ribosomal Protein L31
		133	Ribosomal Protein S6
		134	Ribosomal Protein L28
		135	Ribosomal Protein L28
		136	Ribosomal Protein L33
		137	Ribosomal Protein L21
		138	Ribosomal Protein S20
		139	Ribosomal Protein L25
		140	6.3.5.7
		141	SPase I
		142	SPase II
		143	ThiS
		144	Prokaryotic 20S subunit Alpha
		145	Rnase E
		146	DNA Polymerase III subunit Beta
		147	DNA Polymerase III subunit Epsilon
		148	DNA Polymerase III subunit Alpha
		149	DNA Polymerase III subunit Delta'
		150	DnaB
		151	DnaG
		152	Fpg
		153	Tag
		154	UVRC
		155	UVRD
		156	RecB
		157	RecC
		158	RuvA
		159	RuvC
		160	PriA
		161	CysP
		162	CysP
		163	CysU
		164	CysW
		165	SsuC
		166	SsuC
		167	SsuC
		168	SsuC
		169	ModA
		170	ModB
		171	PstC
		172	PstC
		173	PstA
		174	PstA
		175	YadH
		176	RfbA
		177	FtsX
		178	PhnS
		179	PhnV
		180	PhnU
		181	GluB
		182	GluC
		183	GluD
		184	MetQ
		185	OppA
		186	OppA
		187	OppA
		188	OppB
		189	OppB
		190	OppC
		191	OppC
		192	FhuB
		193	CbiQ

## Sheet: Chi list excl. repeats
	Mycobacterium abscessus ATCC 19977- Pathway Proteins (Chi list excl. repeats-169 proteins, Excluded-75 proteins)
Distinct Pathways		Common Pathways
Protein	Identifier	Protein	Identifier
1	4.2.1.35	1	2.7.1.63
2	2.7.1.31	2	2.4.1.15
3	4.1.2.13	3	3.5.99.7
4	1.2.1.2	4	2.3.1.-
5	1.11.1.6	5	F-Type ATPase (bacteria) Epsilon
6	2.3.1.8	6	F-Type ATPase (bacteria) c
7	NhaA	7	F-Type ATPase (bacteria) a
8	5.1.1.1	8	F-Type ATPase (bacteria) b
9	3.6.1.27	9	NADH dehydrogenase NuoK
10	3.6.1.27	10	Cytochrome bd Complex CydA
11	mviN	11	Cytochrome bd Complex CydB
12	3.4.16.4	12	1.13.12.16
13	MbtG	13	1.7.7.1
14	1.3.99.1	14	1.4.1.13
15	1.-.-.-	15	1.4.1.13
16	3.5.1.5	16	2.3.1.31
17	3.5.1.5	17	FabH
18	3.5.1.5	18	FabH
19	secD	19	FabK
20	secF	20	1.14.19.2
21	secE	21	1.14.19.2
22	secY	22	1.14.19.2
23	YidC	23	1.14.19.2
24	secA	24	1.14.19.2
25	TatA	25	1.14.19.2
26	TatC	26	2.7.4.22
27	RegX3	27	2.1.1.148
28	NarL	28	2.7.1.39
29	kdpE	29	2.1.1.14
30	kdpA	30	2.3.1.117
31	CtaA	31	3.5.1.18
32	MprB	32	5.1.1.7
33	DnaA	33	LysZ
34	PrrA	34	LysY
35	GlnD	35	2.3.1.35
36	GlnB	36	3.6.1.31
		37	His F
		38	3.5.1.32
		39	1.1.1.25
		40	5.3.1.24
		41	4.1.1.48
		42	1.14.11.17
		43	1.14.11.17
		44	1.14.11.17
		45	ThiC
		46	2.7.1.49
		47	1.4.3.19
		48	ThiG
		49	2.5.1.-
		50	YaaE
		51	2.7.6.3
		52	4.99.1.4
		53	2.1.1.107
		54	1.2.1.70
		55	1.17.7.1
		56	RNA Polymerase Alpha
		57	RNA Polymerase Omega
		58	Ribosomal Protein S10
		59	Ribosomal Protein L22
		60	Ribosomal Protein S3
		61	Ribosomal Protein S17
		62	Ribosomal Protein L6
		63	Ribosomal Protein L18
		64	Ribosomal Protein L30
		65	Ribosomal Protein L15
		66	Ribosomal Protein L36
		67	Ribosomal Protein S4
		68	Ribosomal Protein L10
		69	Ribosomal Protein L1
		70	Ribosomal Protein S15
		71	Ribosomal Protein L35
		72	Ribosomal Protein L31
		73	Ribosomal Protein L31
		74	Ribosomal Protein S6
		75	Ribosomal Protein L28
		76	Ribosomal Protein L28
		77	Ribosomal Protein L33
		78	Ribosomal Protein L21
		79	Ribosomal Protein S20
		80	Ribosomal Protein L25
		81	SPase I
		82	SPase II
		83	ThiS
		84	Prokaryotic 20S subunit Alpha
		85	Rnase E
		86	DNA Polymerase III subunit Beta
		87	DNA Polymerase III subunit Epsilon
		88	DNA Polymerase III subunit Alpha
		89	DNA Polymerase III subunit Delta'
		90	DnaB
		91	DnaG
		92	Fpg
		93	Tag
		94	UVRC
		95	UVRD
		96	RecB
		97	RecC
		98	RuvA
		99	RuvC
		100	PriA
		101	CysP
		102	CysP
		103	CysU
		104	CysW
		105	SsuC
		106	SsuC
		107	SsuC
		108	SsuC
		109	ModA
		110	ModB
		111	PstC
		112	PstC
		113	PstA
		114	PstA
		115	YadH
		116	RfbA
		117	FtsX
		118	PhnS
		119	PhnV
		120	PhnU
		121	GluB
		122	GluC
		123	GluD
		124	MetQ
		125	OppA
		126	OppA
		127	OppA
		128	OppB
		129	OppB
		130	OppC
		131	OppC
		132	FhuB
		133	CbiQ

## Sheet: Psi list
	Mycobacterium abscessus ATCC 19977- Pathway Proteins (Psi list-144 proteins, Excluded-25 proteins)
Distinct Pathways		Common Pathways
Protein	Identifier	Protein	Identifier
1	4.2.1.35	1	2.7.1.63
2	2.7.1.31	2	2.4.1.15
3	4.1.2.13	3	3.5.99.7
4	1.2.1.2	4	2.3.1.-
5	2.3.1.8	5	F-Type ATPase (bacteria) Epsilon
6	5.1.1.1	6	F-Type ATPase (bacteria) c
7	3.6.1.27	7	F-Type ATPase (bacteria) b
8	3.6.1.27	8	NADH dehydrogenase NuoK
9	mviN	9	Cytochrome bd Complex CydA
10	3.4.16.4	10	Cytochrome bd Complex CydB
11	MbtG	11	1.7.7.1
12	1.3.99.1	12	1.4.1.13
13	1.-.-.-	13	1.4.1.13
14	3.5.1.5	14	FabH
15	3.5.1.5	15	FabH
16	3.5.1.5	16	FabK
17	secF	17	1.14.19.2
18	secY	18	1.14.19.2
19	YidC	19	1.14.19.2
20	secA	20	1.14.19.2
21	TatA	21	1.14.19.2
22	RegX3	22	1.14.19.2
23	NarL	23	2.7.4.22
24	CtaA	24	2.7.1.39
25	MprB	25	2.1.1.14
26	DnaA	26	2.3.1.117
27	PrrA	27	3.5.1.18
28	GlnD	28	5.1.1.7
29	GlnB	29	LysZ
		30	LysY
		31	2.3.1.35
		32	3.6.1.31
		33	His F
		34	1.1.1.25
		35	5.3.1.24
		36	4.1.1.48
		37	1.14.11.17
		38	1.14.11.17
		39	ThiC
		40	2.7.1.49
		41	1.4.3.19
		42	ThiG
		43	2.5.1.-
		44	2.7.6.3
		45	4.99.1.4
		46	1.2.1.70
		47	1.17.7.1
		48	RNA Polymerase Alpha
		49	RNA Polymerase Omega
		50	Ribosomal Protein S10
		51	Ribosomal Protein L22
		52	Ribosomal Protein S3
		53	Ribosomal Protein S17
		54	Ribosomal Protein L6
		55	Ribosomal Protein L18
		56	Ribosomal Protein L30
		57	Ribosomal Protein L15
		58	Ribosomal Protein L36
		59	Ribosomal Protein S4
		60	Ribosomal Protein L10
		61	Ribosomal Protein L1
		62	Ribosomal Protein S15
		63	Ribosomal Protein L35
		64	Ribosomal Protein L31
		65	Ribosomal Protein S6
		66	Ribosomal Protein L28
		67	Ribosomal Protein L28
		68	Ribosomal Protein L33
		69	Ribosomal Protein L21
		70	Ribosomal Protein S20
		71	SPase II
		72	ThiS
		73	Prokaryotic 20S subunit Alpha
		74	Rnase E
		75	DNA Polymerase III subunit Epsilon
		76	DNA Polymerase III subunit Delta'
		77	DnaB
		78	DnaG
		79	Fpg
		80	Tag
		81	UVRC
		82	UVRD
		83	RecB
		84	RecC
		85	RuvC
		86	PriA
		87	CysP
		88	CysU
		89	CysW
		90	SsuC
		91	SsuC
		92	SsuC
		93	SsuC
		94	ModA
		95	ModB
		96	PstC
		97	PstA
		98	PstA
		99	YadH
		100	FtsX
		101	PhnS
		102	PhnV
		103	PhnU
		104	GluB
		105	GluC
		106	GluD
		107	MetQ
		108	OppA
		109	OppA
		110	OppA
		111	OppB
		112	OppC
		113	OppC
		114	FhuB
		115	CbiQ

## Sheet: Omega list
	Mycobacterium abscessus ATCC 19977- Pathway Proteins (Omega list-22 protein, Excluded-122 proteins)
Distinct Pathways		Common Pathways
Protein	Identifier	Protein	Identifier
1	MbtG	1	2.3.1.-
2	1.3.99.1	2	1.14.19.2
3	3.5.1.5	3	1.14.19.2
4	3.5.1.5	4	1.14.19.2
5	3.5.1.5	5	1.14.19.2
6	CtaA	6	1.14.19.2
		7	1.14.19.2
		8	2.4.1.15
		9	3.5.99.7
		10	2.3.1.117
		11	1.14.11.17
		12	1.14.11.17
		13	Prokaryotic 20S subunit Alpha
		14	OppA
		15	RecC
		16	2.7.7.6
