# Supplementary material for: Identification and Characterization of Potential Therapeutic Candidates in Emerging Human Pathogen Mycobacterium abscessus: A Novel Hierarchical In Silico Approach
Source: PLoS One. 2013 Mar 19;8(3):e59126. doi: 10.1371/journal.pone.0059126 (PMC3602546; doi:10.1371/journal.pone.0059126)
Supplement: Table S6 — Virulence Factors through the hierarchical analysis. (XLS) [file pone.0059126.s006.xls]

## Sheet: Delta list-Analysis input
Table S6: Virulence Factors through the hierarchical analysis.
			Mycobacterium abscessus ATCC 19977- Virulence Factors (Delta list- VFDB (222 genes), Literature (114 proteins)
Virulence Factors DataBase (VFDB)-Mycobacterium				From Literature
				Mycobacterial Virulence Factors					Non-Mycobacterial Virulence Factors
Genes	Virulence Factors	Related Genes	Identifier	Protein	Gene Name	KEGG ID	Length	Definition	Protein	KEGG ID	Length	Definition
	Amino acid and purine metabolism			1	AhpC	MAB_4408c	195aa	putative alkylhydroperoxidase C	1	MAB_0295	393aa	putative phenazine biosynthesis protein PhzC
1	Glutamine synthesis	glnA1	MAB_1933c	2	AhpD	MAB_4407c	175aa	putative alkylhydroperoxidase AhpD	2	MAB_0296	252aa	putative 2,3-dihydro-2,3-dihydroxybenzoate dehydrogenase
2	Leucine synthesis	leuD	MAB_3293c	3	DlaT	MAB_1945c	572aa	dihydrolipoamide succinyltransferase	3	MAB_0297	211aa	isochorismatase (phenazine biosynthesis) PhzD
3	Lysine synthesis	lysA	MAB_1434	4	DosR	MAB_3891c	216aa	LuxR family transcriptional regulator	4	MAB_0298	618aa	putative phenazine biosynthesis protein PhzE
4	Proline synthesis	proC	MAB_4005c	5	Erp	MAB_0169c	271aa	putative exported repetitive protein	5	MAB_0300c	193aa	TetR family transcriptional regulator
5	Purine synthesis	purC	MAB_0689	6	FbpA	MAB_0176	333aa	antigen 85-A	6	MAB_0301	402aa	putative carboxylesterase
6	Tryptophan synthesis	trpD	MAB_1970	7	GlnA1	MAB_1933c	478aa	glutamine synthetase, type I (GlnA1)	7	MAB_0302	375aa	putative monooxygenase
	Anaerobic respiration			8	HbhA	MAB_4083c	216aa	Heparin-binding hemagglutinin	8	MAB_0303	269aa	putative 1H-3-hydroxy-4-oxoquinaldine 2,4-dioxygenase
7	Fused nitrate reductase	narX		9	HspX	MAB_4402	142aa	heat shock protein Hsp20	9	MAB_0888c	391aa	putative fumarylacetoacetase
8	Nitrate reductase	narG		10	Icl	MAB_4095c	430aa	isocitrate lyase (AceA)	10	MAB_0889c	287aa	hypothetical protein
9		narH		11	IdeR	MAB_3029	228aa	Iron-dependent repressor IdeR	11	MAB_0890c	400aa	putative homogentisate 1,2-dioxygenase
10		narJ		12	IipA	MAB_2728c	476aa	invasion protein Inv1	12	MAB_0891c	177aa	putative HTH-type transcriptional regulator MarR
11		narI		13	IrtA	MAB_2262c	862aa	ABC transporter ATP-binding protein	13	MAB_0899c	103aa	ethyl tert-butyl ether degradation protein EthD
12	Nitrate/nitrite transporter	narK2	MAB_3523c	14	KatG	MAB_2470c	738aa	catalase/peroxidase	14	MAB_0900c	678aa	bifunctional aldehyde dehydrogenase/enoyl-CoA hydratase
	Anti-apoptosis factor			15	LpqH	MAB_0885c	158aa	lipoprotein lpqH	15	MAB_0901c	206aa	TetR family transcriptional regulator
13	NuoG	nuoG	MAB_2140	16	MbtB	MAB_2124	1155aa	lipoprotein lpqH	16	MAB_0902	407aa	beta-ketoadipyl-CoA thiolase
	Cell surface components			17	PhoP	Mab_0673	247aa	putative DNA-binding response regulator PhoP	17	MAB_0903	246aa	putative enoyl-CoA hydratase/isomerase
14	Exported repetitive protein	erp	MAB_0169c	18	PrrA	Mab_0956c	233aa	transcriptional regulatory protein PrrA	18	MAB_0904	289aa	putative 3-hydroxyacyl-CoA dehydrogenase
15	Heparin-binding hemagglutinin	hbhA	MAB_4083c	19	RpfA	Mab_0869c	371aa	resuscitation-promoting factor RpfA	19	MAB_0905	267aa	putative enoyl-CoA hydratase/isomerase
16	Methyltransferase	mma4		20	SigC	Mab_3428c	183aa	RNA polymerase sigma-C factor	20	MAB_0906	326aa	phenylacetate-CoA oxygenase subunit PaaA
17	Mycolic acid trans-cyclopropane synthetase	cmaA2		21	SodA	Mab_0118c	207aa	superoxide dismutase (Mn)	21	MAB_0907	112aa	phenylacetate-CoA oxygenase subunit PaaB
18	PDIM (phthiocerol dimycocerosate) and PGL (phenolic glycolipid) biosynthesis and transport	fadD26		22	SodC	Mab_4184c	238aa	superoxide dismutase	22	MAB_0908	305aa	putative phenylacetic acid degradation protein PaaC/phenylacetate-CoA oxygenase, PaaI subunit
19		fadD28		23	SmpB	Mab_3473c	159aa	SsrA-binding protein	23	MAB_0909	174aa	putative phenylacetic acid degradation protein PaaD/phenylacetate-CoA oxygenase, PaaJ subunit
20		ppsA		24	VirS	Mab_3997c	334aa	transcriptional regulatory protein	24	MAB_0910	366aa	putative phenylacetic acid degradation protein PaaE/phenylacetate-CoA oxygenase/reductase, PaaK subunit
21		ppsB		25	WhiB3	Mab_3726	96aa	WhiB family transcriptional regulator	25	MAB_0911	441aa	putative phenylacetate-CoA ligase
22		ppsC		26	IipB	Mab_2727c	240aa	invasion protein Inv2	26	MAB_1014c	381aa	glycosyl transferase
23		ppsD		27	IrtB	Mab_2261c	582aa	ABC transporter ATP-binding protein	27	MAB_1015c	204aa	hypothetical protein
24		ppsE		28	LpqH	Mab_2379	162aa	lipoprotein LpqH	28	MAB_1016c	334aa	hypothetical protein
25		papA5		29	LpqH	Mab_3261c	157aa	lipoprotein LpqH	29	MAB_1017c	432aa	MOP superfamily O-antigen transporter
26		mas		30	LpqH	Mab_4074c	145aa	lipoprotein LpqH	30	MAB_1018c	394aa	glycosyl transferase
27		mmpL7		31	RpfB	Mab_1130	375aa	hypothetical protein	31	MAB_1019c	356aa	glycosyl transferase
28		ddrA		32	RpfC	Mab_4080c	146aa	hypothetical protein	32	MAB_1093c	399aa	putative L-cysteine desulfurase
29		ddrB							33	MAB_1094	380aa	hypothetical protein
30		drrC							34	MAB_1095	512aa	hypothetical protein
31		pks15/1							35	MAB_1096	658aa	hypothetical protein
32	Proximal cyclopropane synthase of alpha mycolates	pcaA							36	MAB_1097	130aa	hypothetical protein
33	Sulfolipid-1 biosynthesis and transport	stf0	MAB_1546c						37	MAB_1098	490aa	hypothetical protein
34		papA2							38	MAB_1501	345aa	ABC transporter periplasmic protein
35		papA1							39	MAB_1502	402aa	ABC transporter ATP-binding protein
36		pks2							40	MAB_1503	297aa	ABC transporter permease
37		mmpL8							41	MAB_1504	265aa	ABC transporter permease
	Lipid and fatty acid metabolism								42	MAB_1720	227aa	putative two-component system response regulator
38	FAS-II	kasB							43	MAB_1721	338aa	putative histidine kinase sensor of two-component system
39	Isocitrate lyase	icl	MAB_4095c						44	MAB_1722	520aa	hypothetical protein
40	Lipase	lipF							45	MAB_2027	160aa	putative acyl carrier protein
41	Lipid phosphatase	sapM							46	MAB_2028	437aa	3-oxoacyl-(acyl-carrier-protein) synthase II KasB
42	Pantothenate synthesis	panC	MAB_0541						47	MAB_2029	380aa	putative beta-ketoacyl synthase
43		panD	MAB_0542						48	MAB_2030	446aa	3-oxoacyl-(acyl-carrier-protein) synthase II KasA
44	Phospholipases C	plcA							49	MAB_2031	418aa	putative beta-ketoacyl synthase
45		plcB							50	MAB_2032	254aa	3-oxoacyl-[acyl-carrier protein] reductase
46		plcC							51	MAB_2251	49aa	hypothetical protein
47		plcD							52	MAB_2252	114aa	hypothetical protein
	Mammalian cell entry (mce) operons								53	MAB_2253	280aa	hypothetical protein
48	Mce1	mce1A							54	MAB_2255	1122aa	non-ribosomal peptide synthetase
49		mce1B							55	MAB_2256	1257aa	polyketide synthase
50		mce1C							56	MAB_2257	1681aa	polyketide synthase
51		mce1D							57	MAB_2257	1681aa	polyketide synthase
52		mce1E							58	MAB_2258	1985aa	peptide synthetase and polyketide synthase
									59	MAB_2278	380aa	putative oxidoreductase
53		mce1F							60	MAB_2279	425aa	ornithine aminotransferase
54	Mce2	mce2A							61	MAB_2280	165aa	hypothetical protein
55		mce2B							62	MAB_2281	162aa	hypothetical protein
56		mce2C							63	MAB_2282	178aa	putative flavin-dependent reductase
57		mce2D							64	MAB_2283	472aa	putative oxidoreductase
58		mce2E							65	MAB_2284	580aa	putative halogenase
59		mce2F							66	MAB_2286	328aa	hypothetical protein
60	Mce3	mce3A							67	MAB_2610	441aa	putative aminotransferase
61		mce3B							68	MAB_2611	276aa	putative hydrolase
62		mce3C							69	MAB_2612	361aa	putative oxidoreductase
63		mce3D							70	MAB_2613	379aa	putative glucose/mannose:H+ symporter GlcP
64		mce3E							71	MAB_3112	105aa	hypothetical protein
65		mce3F							72	MAB_3113	103aa	hypothetical protein
66	Mce4	mce4A	MAB_4153c						73	MAB_3114	433aa	hypothetical protein
67		mce4B	MAB_4152c						74	MAB_3115	241aa	hypothetical protein
68		mce4C	MAB_4151c						75	MAB_3569c	356aa	hypothetical protein
69		mce4D	MAB_4150c						76	MAB_3571c	256aa	hypothetical protein
70		mce4E	MAB_4149c						77	MAB_3572c	73aa	hypothetical protein
71		mce4F	MAB_4148c						78	MAB_3573c	622aa	HAD family phosphatase FbkH
72	Mce5	mce5A	MAB_4568c						79	MAB_3574c	341aa	3-oxoacyl-[acyl-carrier-protein] synthase III
73		mce5B	MAB_1009c						80	MAB_3621c	292aa	taurine dioxygenase
74		mce5C	MAB_1008c						81	MAB_3622c	324aa	putative quinone oxidoreductase
75		mce5D	MAB_1007c						82	MAB_3623	339aa	AraC family transcriptional regulator
76		mce5E	MAB_1006c
77		mce5F	MAB_1005c
78	Mce6	mce6A	MAB_1695
79		mce6B	MAB_1696
80		mce6C	MAB_1697
81		mce6D	MAB_1698
82		mce6E	MAB_1699
83		mce6F	MAB_1700
84	Mce7	mce7A
85		mce7B
86		mce7C
87		mce7D
88		mce7E
89		mce7F
90	Mce8	mce8A
91		mce8B
92		mce8C
93		mce8D
94		mce8E
95		mce8F
96	Mce9	mce9A
97		mce9B
98		mce9C
99		mce9D
100		mce9E
101		mce9F
	Metal uptake
102	ABC transporter	irtA	MAB_2262c
103		irtB	MAB_2261c
104	Exochelin (smegmatis)	fxuA
105		fxuB
106		fxbA
107		exiT
108		fxbBC
109		fxuD
110	Iron-dependent regulator	ideR	MAB_3029
111	Magnesium transport	mgtC	MAB_3593
112	Mycobactin	mbtH	MAB_4100c
113		mbtG	MAB_2249
114		mbtF	MAB_2123
115		mbtE	MAB_2122
116		mbtD	MAB_2119c
117		mbtC	MAB_2120c
118		mbtB	MAB_2124
119		mbtA	MAB_2247c
120		mbtJ	MAB_4052c
121		mbtI	MAB_2245
122		-	MAB_1691
123		-	MAB_3125c
	Regulation
124	(p)ppGpp synthesis and hydrolysis	relA	MAB_2876c
125	DevR/S	devR/dosR	MAB_3891c
126		devS	MAB_3890c
127	MprA/B	mprA	MAB_1076
128		mprB	MAB_1077
129	PhoP/R	phoP	MAB_0673
130		phoR	MAB_0674
131	PrrA/B	prrA	MAB_0956c
132		prrB	MAB_0955c
133	Sigma A	sigA/rpoV	MAB_3009
134	Sigma E	sigE	MAB_1362
135	Sigma F	sigF	MAB_2511
136	Sigma H	sigH	MAB_3543c
137	Sigma M	sigM	MAB_4938
138	WhiB3	whiB3	MAB_3726
	Secreted proteins
139	19-kD protein	lpqH	MAB_0885c, MAB_2379
140	Alpha-crystallin	hspX	MAB_4402
150	Antigen 85 complex	fbpA	MAB_0176
151		fbpB
152		fbpC
153	Enhanced intracellular survival protein	eis	MAB_4124
154	Protein kinase G	pknG	MAB_4224
	Secretion system
155	Accessory secretion factor	secA2	MAB_2397
156	ESX-1 (T7SS)	esxA
157		esxB
158		eccA1
159		eccB1
160		eccCa1
161		eccCb1
162		PE35
163		eccD1
164		espK
165		eccE1
166		mycP1
167		espD
168		espC
169		espA
170		espB
171		PPE68
172		espI
173		espJ
174		espL
175		espR	MAB_0115c
176	ESX-2 (T7SS)	eccA2
177		eccE2
178		mycP2
179		eccD2
180		espG2
181		esxC
182		esxD
183		PPE69
184		PE36
185		eccC2
186		eccB2
187	ESX-3 (T7SS)	eccA3	MAB_2234c
188		eccB3	MAB_2233c
189		eccC3	MAB_2232c
190		PE5	MAB_2231c
191		PPE4	MAB_2230c
192		esxH	MAB_2228c
193		espG3	MAB_2227c
194		eccD3	MAB_2226c
195		mycP3	MAB_2225c
196		eccE3	MAB_2224c
197		esxG	MAB_2229c
198	ESX-4 (T7SS)	esxT
199		esxU
200		eccC4	MAB_3756c
201		cccD4	MAB_3757
202		mycP4	MAB_3758
203		eccB4	MAB_3759c
204	ESX-5 (T7SS)	eccA5
205		eccE5
206		mycP5
207		eccD5
208		esxN
209		esxM
210		eccCb5
211		eccCa5
212		eccB5
213		PPE41
214		PPE25
215		PE18
216		PPE26
217		PPE27
218		PE19
	Stress adaptation
219	AhpC	ahpC	MAB_4408c
220	Catalase-peroxidase	katG	MAB_2470c
221	Cu,Zn superoxide dismutase	sodC	MAB_4248c
222	Iron-cofactored SOD	sodA	MAB_0118c

## Sheet: Delta1 list
			Mycobacterium abscessus ATCC 19977- Virulence Factors (Delta list- VFDB (92 genes, Excluded-130 genes), Literature (114 proteins, Excluded-0 proteins)
	Virulence Factors DataBase (VFDB)					From Literature
						Mycobacterial Virulence Factors						Non-Mycobacterial Virulence Factors
Protein	Virulence factors	Related genes	Identifier	Length	Definition	Protein	Gene Name	KEGG ID	Length	Definition		Protein	KEGG ID	Length	Definition
	Amino acid and purine metabolism					1	AhpC	MAB_4408c	195aa	putative alkylhydroperoxidase C		1	MAB_0295	393aa	putative phenazine biosynthesis protein PhzC
1	Glutamine synthesis	glnA1	MAB_1933c	478aa	glutamine synthetase, type I (GlnA1)	2	AhpD	MAB_4407c	175aa	putative alkylhydroperoxidase AhpD		2	MAB_0296	252aa	putative 2,3-dihydro-2,3-dihydroxybenzoate dehydrogenase
2	Leucine synthesis	leuD	MAB_3293c	199aa	isopropylmalate isomerase small subunit	3	DlaT	MAB_1945c	572aa	dihydrolipoamide succinyltransferase		3	MAB_0297	211aa	isochorismatase (phenazine biosynthesis) PhzD
3	Lysine synthesis	lysA	MAB_1434	470aa	diaminopimelate decarboxylase	4	DosR	MAB_3891c	216aa	LuxR family transcriptional regulator		4	MAB_0298	618aa	putative phenazine biosynthesis protein PhzE
4	Proline synthesis	proC	MAB_4005c	299aa	pyrroline-5-carboxylate reductase	5	Erp	MAB_0169c	271aa	putative exported repetitive protein		5	MAB_0300c	193aa	TetR family transcriptional regulator
5	Purine synthesis	purC	MAB_0689	297aa	phosphoribosylaminoimidazole-succinocarboxamide synthase	6	FbpA	MAB_0176	333aa	antigen 85-A		6	MAB_0301	402aa	putative carboxylesterase
6	Tryptophan synthesis	trpD	MAB_1970	357aa	anthranilate phosphoribosyltransferase	7	GlnA1	MAB_1933c	478aa	glutamine synthetase, type I (GlnA1)		7	MAB_0302	375aa	putative monooxygenase
	Anaerobic respiration					8	HbhA	MAB_4083c	216aa	Heparin-binding hemagglutinin		8	MAB_0303	269aa	putative 1H-3-hydroxy-4-oxoquinaldine 2,4-dioxygenase
7	Nitrate/nitrite transporter	narK2	MAB_3523c	481aa	integral membrane nitrite extrusion protein NarK3	9	HspX	MAB_4402	142aa	heat shock protein Hsp20		9	MAB_0888c	391aa	putative fumarylacetoacetase
	Anti-apoptosis factor					10	Icl	MAB_4095c	430aa	isocitrate lyase (AceA)		10	MAB_0889c	287aa	hypothetical protein
8	NuoG	nuoG	MAB_2140	792aa	NADH dehydrogenase subunit G	11	IdeR	MAB_3029	228aa	Iron-dependent repressor IdeR		11	MAB_0890c	400aa	putative homogentisate 1,2-dioxygenase
	Cell surface components					12	IipA	MAB_2728c	476aa	invasion protein Inv1		12	MAB_0891c	177aa	putative HTH-type transcriptional regulator MarR
9	Exported repetitive protein	erp	MAB_0169c	271aa	putative exported repetitive protein	13	IrtA	MAB_2262c	862aa	ABC transporter ATP-binding protein		13	MAB_0899c	103aa	ethyl tert-butyl ether degradation protein EthD
10	Heparin-binding hemagglutinin	hbhA	MAB_4083c	216aa	Heparin-binding hemagglutinin	14	KatG	MAB_2470c	738aa	catalase/peroxidase		14	MAB_0900c	678aa	bifunctional aldehyde dehydrogenase/enoyl-CoA hydratase
11	PDIM (phthiocerol dimycocerosate) and PGL (phenolic glycolipid) biosynthesis and transport	papA5	YP_001705653.1	375aa	acyltransferase PapA5	15	LpqH	MAB_0885c	158aa	lipoprotein lpqH		15	MAB_0901c	206aa	TetR family transcriptional regulator
12			YP_001703823.1	424aa	acyltransferase PapA5	16	MbtB	MAB_2124	1155aa	lipoprotein lpqH		16	MAB_0902	407aa	beta-ketoadipyl-CoA thiolase
13			YP_001702771.1	429aa	acyltransferase PapA5	17	PhoP	Mab_0673	247aa	putative DNA-binding response regulator PhoP		17	MAB_0903	246aa	putative enoyl-CoA hydratase/isomerase
14	Sulfolipid-1 biosynthesis and transport	stf0	MAB_1546c	267aa	hypothetical protein	18	PrrA	Mab_0956c	233aa	transcriptional regulatory protein PrrA		18	MAB_0904	289aa	putative 3-hydroxyacyl-CoA dehydrogenase
15		papA2	YP_001701600.1	463aa	polyketide synthase associated protein PapA2	19	RpfA	Mab_0869c	371aa	resuscitation-promoting factor RpfA		19	MAB_0905	267aa	putative enoyl-CoA hydratase/isomerase
	Lipid and fatty acid metabolism					20	SigC	Mab_3428c	183aa	RNA polymerase sigma-C factor		20	MAB_0906	326aa	phenylacetate-CoA oxygenase subunit PaaA
16	FAS-II	kasB	YP_001702764.1	437aa	3-oxoacyl-(acyl-carrier-protein) synthase II KasB	21	SodA	Mab_0118c	207aa	superoxide dismutase (Mn)		21	MAB_0907	112aa	phenylacetate-CoA oxygenase subunit PaaB
17	Isocitrate lyase	icl	MAB_4095c	430aa	isocitrate lyase (AceA)	22	SodC	Mab_4184c	238aa	superoxide dismutase		22	MAB_0908	305aa	putative phenylacetic acid degradation protein PaaC/phenylacetate-CoA oxygenase, PaaI subunit
18	Pantothenate synthesis	panC	MAB_0541	310aa	pantoate--beta-alanine ligase	23	SmpB	Mab_3473c	159aa	SsrA-binding protein		23	MAB_0909	174aa	putative phenylacetic acid degradation protein PaaD/phenylacetate-CoA oxygenase, PaaJ subunit
19		panD	MAB_0542	141aa	aspartate 1-decarboxylase	24	VirS	Mab_3997c	334aa	transcriptional regulatory protein		24	MAB_0910	366aa	putative phenylacetic acid degradation protein PaaE/phenylacetate-CoA oxygenase/reductase, PaaK subunit
	Mammalian cell entry (mce) operons					25	WhiB3	Mab_3726	96aa	WhiB family transcriptional regulator		25	MAB_0911	441aa	putative phenylacetate-CoA ligase
20	Mce4	mce4A	MAB_4153c	399aa	MCE-family protein	26	IipB	Mab_2727c	240aa	invasion protein Inv2		26	MAB_1014c	381aa	glycosyl transferase
21		mce4B	MAB_4152c	344aa	MCE-family protein	27	IrtB	Mab_2261c	582aa	ABC transporter ATP-binding protein		27	MAB_1015c	204aa	hypothetical protein
22		mce4C	MAB_4151c	356aa	MCE-family protein	28	LpqH	Mab_2379	162aa	lipoprotein LpqH		28	MAB_1016c	334aa	hypothetical protein
23		mce4D	MAB_4150c	464aa	MCE-family protein	29	LpqH	Mab_3261c	157aa	lipoprotein LpqH		29	MAB_1017c	432aa	MOP superfamily O-antigen transporter
24		mce4E	MAB_4149c	388aa	MCE-family protein LprN	30	LpqH	Mab_4074c	145aa	lipoprotein LpqH		30	MAB_1018c	394aa	glycosyl transferase
25		mce4F	MAB_4148c	509aa	MCE-family protein	31	RpfB	Mab_1130	375aa	hypothetical protein		31	MAB_1019c	356aa	glycosyl transferase
26	Mce5	mce5A	MAB_4568c	510aa	putative Mce family protein	32	RpfC	Mab_4080c	146aa	hypothetical protein		32	MAB_1093c	399aa	putative L-cysteine desulfurase
27		mce5B	MAB_1009c	352aa	putative MCE family protein							33	MAB_1094	380aa	hypothetical protein
28		mce5C	MAB_1008c	348aa	putative MCE family protein							34	MAB_1095	512aa	hypothetical protein
29		mce5D	MAB_1007c	375aa	putative MCE family protein							35	MAB_1096	658aa	hypothetical protein
30		mce5E	MAB_1006c	436aa	putative MCE family protein							36	MAB_1097	130aa	hypothetical protein
31		mce5F	MAB_1005c	416aa	putative MCE family protein							37	MAB_1098	490aa	hypothetical protein
32	Mce6	mce6A	MAB_1695	502aa	putative MCE family protein							38	MAB_1501	345aa	ABC transporter periplasmic protein
33		mce6B	MAB_1696	355aa	putative MCE family protein							39	MAB_1502	402aa	ABC transporter ATP-binding protein
34		mce6C	MAB_1697	338aa	putative Mce family protein							40	MAB_1503	297aa	ABC transporter permease
35		mce6D	MAB_1698	369aa	putative Mce family protein							41	MAB_1504	265aa	ABC transporter permease
36		mce6E	MAB_1699	376aa	putative Mce family protein							42	MAB_1720	227aa	putative two-component system response regulator
37		mce6F	MAB_1700	399aa	putative Mce family protein							43	MAB_1721	338aa	putative histidine kinase sensor of two-component system
	Metal uptake											44	MAB_1722	520aa	hypothetical protein
38	ABC transporter	irtA	MAB_2262c	862aa	ABC transporter ATP-binding protein							45	MAB_2027	160aa	putative acyl carrier protein
39		irtB	MAB_2261c	582aa	ABC transporter ATP-binding protein							46	MAB_2028	437aa	3-oxoacyl-(acyl-carrier-protein) synthase II KasB
40	Iron-dependent regulator	ideR	MAB_3029	228aa	Iron-dependent repressor IdeR							47	MAB_2029	380aa	putative beta-ketoacyl synthase
41	Magnesium transport	mgtC	MAB_3593	240aa	Mg2+ transport P-type ATPase C MgtC							48	MAB_2030	446aa	3-oxoacyl-(acyl-carrier-protein) synthase II KasA
42	Mycobactin	mbtH	MAB_4100c	76aa	MbtH-like protein							49	MAB_2031	418aa	putative beta-ketoacyl synthase
43		mbtG	MAB_2249	429aa	lysine-N-oxygenase MbtG							50	MAB_2032	254aa	3-oxoacyl-[acyl-carrier protein] reductase
44		mbtF	MAB_2123	1509aa	putative peptide synthetase MbtF							51	MAB_2251	49aa	hypothetical protein
45		mbtE	MAB_2122	1675aa	putative peptide synthetase MbtE							52	MAB_2252	114aa	hypothetical protein
46		mbtD	MAB_2119c	1010aa	putative polyketide synthase MbtD							53	MAB_2253	280aa	hypothetical protein
47		mbtC	MAB_2120c	441aa	putative polyketide synthase MbtC							54	MAB_2255	1122aa	non-ribosomal peptide synthetase
48		mbtB	MAB_2124	1155aa	putative phenyloxazoline synthase MbtB							55	MAB_2256	1257aa	polyketide synthase
49		mbtA	MAB_2247c	550aa	bifunctional salicyl-AMP ligase/salicyl-S-arcp synthetase							56	MAB_2257	1681aa	polyketide synthase
												57	MAB_2257	1681aa	polyketide synthase
50		mbtJ	MAB_4052c	674aa	putative lipase/esterase							58	MAB_2258	1985aa	peptide synthetase and polyketide synthase
51		mbtI	MAB_2245	453aa	salicylate synthase MbtI							59	MAB_2278	380aa	putative oxidoreductase
52		hypo1	MAB_1691	91aa	hypothetical protein							60	MAB_2279	425aa	ornithine aminotransferase
53		hypo2	MAB_3125c	202aa	hypothetical protein							61	MAB_2280	165aa	hypothetical protein
	Regulation											62	MAB_2281	162aa	hypothetical protein
54	(p)ppGpp synthesis and hydrolysis	relA	MAB_2876c	788aa	GTP pyrophosphokinase							63	MAB_2282	178aa	putative flavin-dependent reductase
55	DevR/S	devR/dosR	MAB_3891c	216aa	LuxR family transcriptional regulator							64	MAB_2283	472aa	putative oxidoreductase
56		devS	MAB_3890c	567aa	histidine kinase response regulator							65	MAB_2284	580aa	putative halogenase
57	MprA/B	mprA	MAB_1076	230aa	two component response transcriptional regulatory protein MprA							66	MAB_2286	328aa	hypothetical protein
58		mprB	MAB_1077	520aa	two component sensor kinase MprB							67	MAB_2610	441aa	putative aminotransferase
59	PhoP/R	phoP	MAB_0673	247aa	putative DNA-binding response regulator PhoP							68	MAB_2611	276aa	putative hydrolase
60		phoR	MAB_0674	525aa	putative sensor histidine kinase PhoR							69	MAB_2612	361aa	putative oxidoreductase
61	PrrA/B	prrA	MAB_0956c	233aa	transcriptional regulatory protein PrrA							70	MAB_2613	379aa	putative glucose/mannose:H+ symporter GlcP
62		prrB	MAB_0955c	470aa	sensor histidine kinase PrrB							71	MAB_3112	105aa	hypothetical protein
63	Sigma A	sigA/rpoV	MAB_3009	467aa	RNA polymerase sigma factor							72	MAB_3113	103aa	hypothetical protein
64	Sigma E	sigE	MAB_1362	256aa	alternative RNA polymerase sigma factor							73	MAB_3114	433aa	hypothetical protein
65	Sigma F	sigF	MAB_2511	272aa	RNA polymerase sigma factor SigF							74	MAB_3115	241aa	hypothetical protein
66	Sigma H	sigH	MAB_3543c	235aa	RNA polymerase sigma-E factor							75	MAB_3569c	356aa	hypothetical protein
67	Sigma M	sigM	MAB_4938	194aa	alternative RNA polymerase sigma factor SigM							76	MAB_3571c	256aa	hypothetical protein
68	WhiB3	whiB3	MAB_3726	96aa	WhiB family transcriptional regulator							77	MAB_3572c	73aa	hypothetical protein
	Secreted proteins											78	MAB_3573c	622aa	HAD family phosphatase FbkH
69	10-kD protein	lpqH	MAB_0885c	158aa	lipoprotein lpqH							79	MAB_3574c	341aa	3-oxoacyl-[acyl-carrier-protein] synthase III
70			MAB_2379	162aa	lipoprotein LpqH							80	MAB_3621c	292aa	taurine dioxygenase
71	Alpha-crystallin	hspX	MAB_4402	142aa	heat shock protein Hsp20							81	MAB_3622c	324aa	putative quinone oxidoreductase
72	Antigen 85 complex	fbpA	MAB_0176	333aa	antigen 85-A							82	MAB_3623	339aa	AraC family transcriptional regulator
73	Enhanced intracellular survival protein	eis	MAB_4124	415aa	hypothetical protein
74	Protein kinase G	pknG	MAB_4224	753aa	serine/threonine-protein kinase
	Secretion system
75	Accessory secretion factor	secA2	MAB_2397	772aa	preprotein translocase subunit SecA
76	ESX-1 (T7SS)	espR	MAB_0115c	132aa	hypothetical protein
77	ESX-3 (T7SS)	eccA3	MAB_2234c	620aa	hypothetical protein
78		eccB3	MAB_2233c	521aa	hypothetical protein
79		eccC3	MAB_2232c	1343aa	putative FtsK/SpoIIE family protein
80		PE5	MAB_2231c	102aa	PE family protein
81		PPE4	MAB_2230c	523aa	PPE family protein
82		esxH	MAB_2228c	96aa	ESAT-6-like protein esxH
83		espG3	MAB_2227c	287aa	hypothetical protein
84		eccD3	MAB_2226c	462aa	hypothetical protein
85		mycP3	MAB_2225c	461aa	peptidase
86		eccE3	MAB_2224c	317aa	hypothetical protein
87		esxG	MAB_2229c	97aa	PE family protein
88	ESX-4 (T7SS)	eccC4	MAB_3756c	1311aa	putative FtsK/SpoIIE family protein
89		cccD4	MAB_3757	511aa	hypothetical protein
90		mycP4	MAB_3758	479aa	putative protease
91		eccB4	MAB_3759c	493aa	hypothetical protein
	Stress adaptation
92	AhpC	ahpC	MAB_4408c	195aa	putative alkylhydroperoxidase C
93	Catalase-peroxidase	katG	MAB_2470c	738aa	catalase/peroxidase
94	Cu,Zn superoxide dismutase	sodC	MAB_4248c	735aa	hypothetical protein
95	Iron-cofactored SOD	sodA	MAB_0118c	207aa	superoxide dismutase (Mn)

## Sheet: Delta2 list
	Mycobacterium abscessus ATCC 19977- Virulence Factors (Delta2 list-200 proteins, Excluded-6 proteins)
Virulence Factors DataBase (VFDB) (with repeats)		From Literature (with repeats)
		Mycobacterial Virulence Factors		Non-Mycobacterial Virulence Factors
Protein	Identifier	Protein	KEGG ID	Protein	KEGG ID
1	MAB_3293c	1	MAB_4408c	1	MAB_0295
2	MAB_1434	2	MAB_4407c	2	MAB_0296
3	MAB_4005c	3	MAB_3891c	3	MAB_0297
4	MAB_0689	4	MAB_0169c	4	MAB_0298
5	MAB_1970	5	MAB_0176	5	MAB_0300c
6	MAB_3523c	6	MAB_4083c	6	MAB_0301
7	MAB_2140	7	MAB_4402	7	MAB_0302
8	MAB_0169c	8	MAB_4095c	8	MAB_0303
9	MAB_4083c	9	MAB_3029	9	MAB_0888c
10	YP_001705653.1	10	MAB_2728c	10	MAB_0889c
11	YP_001703823.1	11	MAB_2262c	11	MAB_0890c
12	YP_001702771.1	12	MAB_2470c	12	MAB_0891c
13	MAB_1546c	13	MAB_0885c	13	MAB_0899c
14	YP_001701600.1	14	MAB_2124	14	MAB_0900c
15	MAB_4095c	15	Mab_0673	15	MAB_0901c
16	MAB_0541	16	Mab_0956c	16	MAB_0902
17	MAB_0542	17	Mab_0869c	17	MAB_0903
18	MAB_4153c	18	Mab_3428c	18	MAB_0904
19	MAB_4152c	19	Mab_0118c	19	MAB_0905
20	MAB_4151c	20	Mab_4184c	20	MAB_0906
21	MAB_4150c	21	Mab_3473c	21	MAB_0907
22	MAB_4149c	22	Mab_3997c	22	MAB_0908
23	MAB_4148c	23	Mab_3726	23	MAB_0909
24	MAB_4568c	24	Mab_2727c	24	MAB_0910
25	MAB_1009c	25	Mab_2261c	25	MAB_0911
26	MAB_1008c	26	Mab_2379	26	MAB_1014c
27	MAB_1007c	27	Mab_3261c	27	MAB_1015c
28	MAB_1006c	28	Mab_4074c	28	MAB_1016c
29	MAB_1005c	29	Mab_1130	29	MAB_1017c
30	MAB_1695	30	Mab_4080c	30	MAB_1018c
31	MAB_1696			31	MAB_1019c
32	MAB_1697			32	MAB_1094
33	MAB_1698			33	MAB_1095
34	MAB_1699			34	MAB_1096
35	MAB_1700			35	MAB_1097
36	MAB_2262c			36	MAB_1098
37	MAB_2261c			37	MAB_1501
38	MAB_3029			38	MAB_1502
39	MAB_3593			39	MAB_1503
40	MAB_4100c			40	MAB_1504
41	MAB_2249			41	MAB_1720
42	MAB_2123			42	MAB_1721
43	MAB_2122			43	MAB_1722
44	MAB_2119c			44	MAB_2027
45	MAB_2120c			45	MAB_2029
46	MAB_2124			46	MAB_2031
47	MAB_2247c			47	MAB_2032
48	MAB_4052c			48	MAB_2251
49	MAB_2245			49	MAB_2252
50	MAB_1691			50	MAB_2253
51	MAB_3125c			51	MAB_2255
52	MAB_2876c			52	MAB_2256
53	MAB_3891c			53	MAB_2257
54	MAB_3890c			54	MAB_2257
55	MAB_1076			55	MAB_2258
56	MAB_1077			56	MAB_2278
57	MAB_0673			57	MAB_2279
58	MAB_0674			58	MAB_2281
59	MAB_0956c			59	MAB_2282
60	MAB_0955c			60	MAB_2283
61	MAB_3009			61	MAB_2284
62	MAB_1362			62	MAB_2286
63	MAB_2511			63	MAB_2610
64	MAB_3543c			64	MAB_2611
65	MAB_4938			65	MAB_2612
66	MAB_3726			66	MAB_2613
67	MAB_0885c			67	MAB_3112
68	MAB_2379			68	MAB_3113
69	MAB_4402			69	MAB_3114
70	MAB_0176			70	MAB_3115
71	MAB_4124			71	MAB_3569c
72	MAB_4224			72	MAB_3571c
73	MAB_2397			73	MAB_3572c
74	MAB_0115c			74	MAB_3573c
75	MAB_2234c			75	MAB_3574c
76	MAB_2233c			76	MAB_3621c
77	MAB_2232c			77	MAB_3622c
78	MAB_2231c			78	MAB_3623
79	MAB_2230c
80	MAB_2228c
81	MAB_2227c
82	MAB_2226c
83	MAB_2225c
84	MAB_2224c
85	MAB_2229c
86	MAB_3756c
87	MAB_3757
88	MAB_3758
89	MAB_3759c
90	MAB_4408c
91	MAB_4248c
92	MAB_0118c

## Sheet: Delta2 list wo repeats
	Mycobacterium abscessus ATCC 19977- Virulence Factors (Delta list-163 proteins, Excluded-37 proteins)
Virulence Factors DataBase (VFDB)		From Literature
		Mycobacterial Virulence Factors		Non-Mycobacterial Virulence Factors
Protein	Identifier	Protein	KEGG ID	Protein	KEGG ID
1	MAB_0689	1	MAB_4408c	1	MAB_0295
2	MAB_3523c	2	MAB_4407c	2	MAB_0296
3	MAB_0169c	3	MAB_3891c	3	MAB_0297
4	YP_001705653.1	4	MAB_0169c	4	MAB_0298
5	YP_001703823.1	5	MAB_0176	5	MAB_0300c
6	YP_001702771.1	6	MAB_4083c	6	MAB_0301
7	YP_001701600.1	7	MAB_4402	7	MAB_0302
8	MAB_0542	8	MAB_4095c	8	MAB_0303
9	MAB_4153c	9	MAB_3029	9	MAB_0888c
10	MAB_4152c	10	MAB_2728c	10	MAB_0889c
11	MAB_4151c	11	MAB_2262c	11	MAB_0890c
12	MAB_4150c	12	MAB_2470c	12	MAB_0891c
13	MAB_4149c	13	MAB_0885c	13	MAB_0899c
14	MAB_4148c	14	MAB_2124	14	MAB_0900c
15	MAB_4568c	15	Mab_0673	15	MAB_0901c
16	MAB_1009c	16	Mab_0956c	16	MAB_0902
17	MAB_1008c	17	Mab_0869c	17	MAB_0903
18	MAB_1007c	18	Mab_3428c	18	MAB_0904
19	MAB_1006c	19	Mab_0118c	19	MAB_0905
20	MAB_1005c	20	Mab_4184c	20	MAB_0906
21	MAB_1695	21	Mab_3473c	21	MAB_0907
22	MAB_1696	22	Mab_3997c	22	MAB_0908
23	MAB_1697	23	Mab_3726	23	MAB_0909
24	MAB_1698	24	Mab_2727c	24	MAB_0910
25	MAB_1699	25	Mab_2261c	25	MAB_0911
26	MAB_1700	26	Mab_2379	26	MAB_1014c
27	MAB_4052c	27	Mab_3261c	27	MAB_1015c
28	MAB_1691	28	Mab_4074c	28	MAB_1016c
29	MAB_3125c	29	Mab_1130	29	MAB_1017c
30	MAB_3891c	30	Mab_4080c	30	MAB_1018c
31	MAB_3890c			31	MAB_1019c
32	MAB_3009			32	MAB_1094
33	MAB_1362			33	MAB_1095
34	MAB_3543c			34	MAB_1096
35	MAB_3726			35	MAB_1097
36	MAB_4402			36	MAB_1098
37	MAB_0176			37	MAB_1501
38	MAB_4124			38	MAB_1502
39	MAB_0115c			39	MAB_1503
40	MAB_2234c			40	MAB_1504
41	MAB_2233c			41	MAB_1720
42	MAB_2232c			42	MAB_1721
43	MAB_2231c			43	MAB_1722
44	MAB_2230c			44	MAB_2027
45	MAB_2228c			45	MAB_2029
46	MAB_2227c			46	MAB_2031
47	MAB_2226c			47	MAB_2032
48	MAB_2225c			48	MAB_2251
49	MAB_2224c			49	MAB_2252
50	MAB_2229c			50	MAB_2253
51	MAB_3756c			51	MAB_2255
52	MAB_3757			52	MAB_2256
53	MAB_3758			53	MAB_2257
54	MAB_3759c			54	MAB_2258
55	MAB_4248c			55	MAB_2278
56	MAB_0118c			56	MAB_2279
				57	MAB_2281
				58	MAB_2282
				59	MAB_2283
				60	MAB_2284
				61	MAB_2286
				62	MAB_2610
				63	MAB_2611
				64	MAB_2612
				65	MAB_2613
				66	MAB_3112
				67	MAB_3113
				68	MAB_3114
				69	MAB_3115
				70	MAB_3569c
				71	MAB_3571c
				72	MAB_3572c
				73	MAB_3573c
				74	MAB_3574c
				75	MAB_3621c
				76	MAB_3622c
				77	MAB_3623

## Sheet: Phi list
	Mycobacterium abscessus ATCC 19977- Virulence Factors (Delta list-118 proteins, Excluded-45 proteins)
Virulence Factors DataBase (VFDB)		From Literature
		Mycobacterial Virulence Factors		Non-Mycobacterial Virulence Factors
Protein	Identifier	Protein	KEGG ID	Protein	KEGG ID
1	MAB_3523c	1	MAB_4407c	1	MAB_0295
2	MAB_0169c	2	MAB_3891c	2	MAB_0297
3	YP_001705653.1	3	MAB_0169c	3	MAB_0300c
4	YP_001703823.1	4	MAB_0176	4	MAB_0302
5	YP_001702771.1	5	MAB_4083c	5	MAB_0303
6	YP_001701600.1	6	MAB_4402	6	MAB_0889c
7	MAB_0542	7	MAB_4095c	7	MAB_0891c
8	MAB_4153c	8	MAB_3029	8	MAB_0899c
9	MAB_4152c	9	MAB_2470c	9	MAB_0901c
10	MAB_4151c	10	MAB_0885c	10	MAB_0906
11	MAB_4150c	11	Mab_0956c	11	MAB_0907
12	MAB_4149c	12	Mab_0869c	12	MAB_0908
13	MAB_4148c	13	Mab_3428c	13	MAB_0909
14	MAB_4568c	14	Mab_3473c	14	MAB_0911
15	MAB_1009c	15	Mab_3997c	15	MAB_1015c
16	MAB_1007c	16	Mab_3726	16	MAB_1016c
17	MAB_1006c	17	Mab_2727c	17	MAB_1017c
18	MAB_1005c	18	Mab_2379	18	MAB_1094
19	MAB_1695	19	Mab_3261c	19	MAB_1095
20	MAB_1696	20	Mab_4074c	20	MAB_1096
21	MAB_1697	21	Mab_1130	21	MAB_1097
22	MAB_1698	22	Mab_4080c	22	MAB_1098
23	MAB_1699			23	MAB_1501
24	MAB_1700			24	MAB_1503
25	MAB_1691			25	MAB_1504
26	MAB_3125c			26	MAB_1722
27	MAB_3891c			27	MAB_2027
28	MAB_1362			28	MAB_2251
29	MAB_3543c			29	MAB_2252
30	MAB_3726			30	MAB_2253
31	MAB_4402			31	MAB_2278
32	MAB_0176			32	MAB_2279
33	MAB_4124			33	MAB_2281
34	MAB_0115c			34	MAB_2282
35	MAB_2233c			35	MAB_2284
36	MAB_2232c			36	MAB_2286
37	MAB_2231c			37	MAB_2610
38	MAB_2230c			38	MAB_2611
39	MAB_2228c			39	MAB_2613
40	MAB_2227c			40	MAB_3112
41	MAB_2226c			41	MAB_3113
42	MAB_2225c			42	MAB_3114
43	MAB_2224c			43	MAB_3115
44	MAB_2229c			44	MAB_3571c
45	MAB_3756c			45	MAB_3572c
46	MAB_3757			46	MAB_3573c
47	MAB_3759c			47	MAB_3574c
				48	MAB_3621c
				49	MAB_3623

## Sheet: Chi list
	Mycobacterium abscessus ATCC 19977- Virulence Factors (Delta list-38 proteins, Excluded-80 proteins)
Virulence Factors DataBase (VFDB)		From Literature
		Mycobacterial Virulence Factors		Non-Mycobacterial Virulence Factors
Protein	Identifier	Protein	KEGG ID	Protein	KEGG ID
1	YP_001701600.1	1	MAB_3891c	1	MAB_0295
2	MAB_0542	2	MAB_3029	2	MAB_0297
3	MAB_3125c	3	MAB_2470c	3	MAB_0908
4	MAB_3891c	4	Mab_0956c	4	MAB_0909
5	MAB_1362	5	Mab_3428c	5	MAB_1501
6	MAB_3543c	6	Mab_3473c	6	MAB_1503
7	MAB_2233c	7	Mab_3997c	7	MAB_1504
8	MAB_2232c	8	Mab_2727c	8	MAB_2027
9	MAB_2231c			9	MAB_2286
10	MAB_2230c			10	MAB_2610
11	MAB_2227c			11	MAB_3574c
12	MAB_2226c			12	MAB_3621c
13	MAB_2225c			13	MAB_3623
14	MAB_2224c
15	MAB_3756c
16	MAB_3757
17	MAB_3759c

## Sheet: Psi list
	Mycobacterium abscessus ATCC 19977- Virulence Factors (Delta list-32 proteins, Excluded-6 proteins)
Virulence Factors DataBase (VFDB)		From Literature
		Mycobacterial Virulence Factors		Non-Mycobacterial Virulence Factors
Protein	Identifier	Protein	KEGG ID	Protein	KEGG ID
1	YP_001701600.1	1	MAB_3891c	1	MAB_0295
2	MAB_0542	2	MAB_3029	2	MAB_0297
3	MAB_3125c	3	Mab_0956c	3	MAB_0908
4	MAB_3891c	4	Mab_3428c	4	MAB_1501
5	MAB_3543c	5	Mab_3473c	5	MAB_1503
6	MAB_2233c	6	Mab_3997c	6	MAB_1504
7	MAB_2232c	7	Mab_2727c	7	MAB_2027
8	MAB_2231c			8	MAB_2286
9	MAB_2227c			9	MAB_2610
10	MAB_2225c			10	MAB_3574c
11	MAB_2224c			11	MAB_3623
12	MAB_3756c
13	MAB_3757
14	MAB_3759c

## Sheet: Omega list
	Mycobacterium abscessus ATCC 19977- Virulence Factors (Delta list-13 proteins, Excluded-19 proteins)
Virulence Factors DataBase (VFDB)		From Literature
		Mycobacterial Virulence Factors		Non-Mycobacterial Virulence Factors
Protein	Identifier	Protein	KEGG ID	Protein	KEGG ID
1	YP_001701600.1			1	MAB_0295
2	MAB_3125c			2	MAB_0297
3	MAB_2233c			3	MAB_0908
4	MAB_2231c			4	MAB_2027
5	MAB_2227c			5	MAB_2286
6	MAB_2225c
7	MAB_3757
8	MAB_3759c
