# Supplementary material for: Identification and Characterization of Potential Therapeutic Candidates in Emerging Human Pathogen Mycobacterium abscessus: A Novel Hierarchical In Silico Approach
Source: PLoS One. 2013 Mar 19;8(3):e59126. doi: 10.1371/journal.pone.0059126 (PMC3602546; doi:10.1371/journal.pone.0059126)
Supplement: Table S7 — Resistance genes and resistance-associated proteins through the hierarchical analysis. (XLS) [file pone.0059126.s007.xls]

## Sheet: Epsilon list-Analysis input
Table S7: Resistance Genes and their associated proteins through the hierarchical analysis.
	Mycobacterium abscessus ATCC 19977- Resistance Genes and their Protein Network Analysis (Epsilon list-70 proteins)
Protein	Resistance Gene	No. of Interactors	Network Protein	Length	Confidence Score	Definition
1	erm(41)	1	erm41	173aa		methyltransferase
2			coaE	395aa	0.783	dephospho-CoA kinase/unknown domain fusion protein
3	inhA	2	MAB_2722c	269aa		enoyl-(acyl carrier protein) reductase
4			hemH	340aa	0.832	ferrochelatase; Catalyzes the ferrous insertion into protoporphyrin IX (By similarity)
5			MAB_2723c	240aa	0.759	3-oxoacyl-[ACP] reductase (MabA)
6	katG	13	katG	738aa		catalase/peroxidase (KatG); Bifunctional enzyme with both catalase and broad- spectrum peroxidase activity (By similarity)
7			MAB_2471c	152aa	0.96	ferric uptake regulation protein FurA
8			SOD	207aa	0.953	superoxide dismutase (Mn); Destroys radicals which are normally produced within the cells and which are toxic to biological systems (By similarity)
9			MAB_3957	249aa	0.942	superoxide dismutase SodM; Destroys radicals which are normally produced within the cells and which are toxic to biological systems (By similarity)
10			MAB_4184c	238aa	0.899	superoxide dismutase [Cu-Zn] precursor; Destroys radicals which are normally produced within the cells and which are toxic to biological systems (By similarity)
11			MAB_2669c	376aa	0.899	histidinol-phosphate aminotransferase
12			MAB_2168	352aa	0.899	putative aminotransferase
13			MAB_2024	601aa	0.899	amidase
14			MAB_1902	339aa	0.899	hypothetical protein
15			MAB_1674c	466aa	0.899	amidase
16			MAB_0724c	471aa	0.899	amidase
17			pat	347aa	0.899	putative aminotransferase; May catalyze the transamination reaction in phenylalanine biosynthesis (By similarity)
18			pheA	308aa	0.8	prephenate dehydratase
19			MAB_2986c	389aa	0.779	uroporphyrinogen decarboxylase (HemE)
20	rpsL	50	rpsL	124aa		30S ribosomal protein S12; With S4 and S5 plays an important role in translational accuracy (By similarity)
21			rpsG	156aa	0.999	30S ribosomal protein S7; One of the primary rRNA binding proteins, it binds directly to 16S rRNA where it nucleates assembly of the head domain of the 30S subunit. Is located at the subunit interface close to the decoding center, probably blocks exit of the E-site tRNA (By similarity)
22			rpsD	201aa	0.997	30S ribosomal protein S4; One of the primary rRNA binding proteins, it binds directly to 16S rRNA where it nucleates assembly of the body of the 30S subunit (By similarity)
23			rpsK	138aa	0.997	30S ribosomal protein S11; Located on the platform of the 30S subunit, it bridges several disparate RNA helices of the 16S rRNA. Forms part of the Shine-Dalgarno cleft in the 70S ribosome (By similarity)
24			rpsE	221aa	0.996	30S ribosomal protein S5; With S4 and S12 plays an important role in translational accuracy (By similarity)
25			fusA	701aa	0.996	elongation factor G (EF-G); This protein promotes the GTP-dependent translocation of the nascent protein chain from the A-site to the P-site of the ribosome (By similarity)
26			rpsC	277aa	0.995	30S ribosomal protein S3; Binds the lower part of the 30S subunit head. Binds mRNA in the 70S ribosome, positioning it for translation (By similarity)
27			rpsQ	105aa	0.994	30S ribosomal protein S17
28			rpsH	130aa	0.994	30S ribosomal protein S8
29			rpsS	93aa	0.993	30S ribosomal protein S19; Protein S19 forms a complex with S13 that binds strongly to the 16S ribosomal RNA (By similarity)
30			rplP	138aa	0.993	50S ribosomal protein L16; Binds 23S rRNA and is also seen to make contacts with the A and possibly P site tRNAs (By similarity)
31			tuf	397aa	0.991	elongation factor Tu; This protein promotes the GTP-dependent binding of aminoacyl-tRNA to the A-site of ribosomes during protein biosynthesis (By similarity)
32			rplK	142aa	0.991	50S ribosomal protein L11; This protein binds directly to 23S ribosomal RNA (By similarity)
33			rpsM	124aa	0.99	30S ribosomal protein S13; Located at the top of the head of the 30S subunit, it contacts several helices of the 16S rRNA. In the 70S ribosome it contacts the 23S rRNA (bridge B1a) and protein L5 of the 50S subunit (bridge B1b), connecting the 2 subunits; these bridges are implicated in subunit movement. Contacts the tRNAs in the A and P- sites (By similarity)
34			rpsJ	101aa	0.99	30S ribosomal protein S10; Involved in the binding of tRNA to the ribosomes (By similarity)
35			rplB	278aa	0.987	50S ribosomal protein L2; One of the primary rRNA binding proteins. Required for association of the 30S and 50S subunits to form the 70S ribosome, for tRNA binding and peptide bond formation. It has been suggested to have peptidyltransferase activity; this is somewhat controversial. Makes several contacts with the 16S rRNA in the 70S ribosome (By similarity)
36			rplA	235aa	0.985	50S ribosomal protein L1; Binds directly to 23S rRNA. The L1 stalk is quite mobile in the ribosome, and is involved in E site tRNA release (By similarity)
37			rpsB	277aa	0.982	30S ribosomal protein S2
38			rplO	146aa	0.978	50S ribosomal protein L15; Binds to the 23S rRNA (By similarity)
39			rplE	187aa	0.976	50S ribosomal protein L5; This is 1 of the proteins that binds and probably mediates the attachment of the 5S RNA into the large ribosomal subunit, where it forms part of the central protuberance. In the 70S ribosome it contacts protein S13 of the 30S subunit (bridge B1b), connecting the 2 subunits; this bridge is implicated in subunit movement. Contacts the P site tRNA; the 5S rRNA and some of i…
40			rpsI	175aa	0.976	30S ribosomal protein S9
41			rplD	213aa	0.971	50S ribosomal protein L4
42			rplC	205aa	0.971	50S ribosomal protein L3; One of the primary rRNA binding proteins, it binds directly near the 3'-end of the 23S rRNA, where it nucleates assembly of the 50S subunit (By similarity)
43			rplF	179aa	0.964	50S ribosomal protein L6; This protein binds to the 23S rRNA, and is important in its secondary structure. It is located near the subunit interface in the base of the L7/L12 stalk, and near the tRNA binding site of the peptidyltransferase center (By similarity)
44			rpoB	1171aa	0.964	DNA-directed RNA polymerase subunit beta; DNA-dependent RNA polymerase catalyzes the transcription of DNA into RNA using the four ribonucleoside triphosphates as substrates (By similarity)
45			rplX	105aa	0.962	50S ribosomal protein L24; One of two assembly inititator proteins, it binds directly to the 5'-end of the 23S rRNA, where it nucleates assembly of the 50S subunit (By similarity)
46			rplL	129aa	0.962	50S ribosomal protein L7/L12; Seems to be the binding site for several of the factors involved in protein synthesis and appears to be essential for accurate translation (By similarity)
47			rplN	122aa	0.961	50S ribosomal protein L14; Binds to 23S rRNA. Forms part of two intersubunit bridges in the 70S ribosome (By similarity)
48			rplJ	176aa	0.96	50S ribosomal protein L10
49			rplR	137aa	0.956	50S ribosomal protein L18
50			rplW	100aa	0.954	50S ribosomal protein L23; One of the early assembly proteins it binds 23S rRNA. One of the proteins that surrounds the polypeptide exit tunnel on the outside of the ribosome. Forms the main docking site for trigger factor binding to the ribosome (By similarity)
51			rpmC	78aa	0.95	50S ribosomal protein L29
52			rpsZ	61aa	0.947	30S ribosomal protein S14P/S29E; Binds 16S rRNA, required for the assembly of 30S particles and may also be responsible for determining the conformation of the 16S rRNA at the A site (By similarity)
53			rpoC	1319aa	0.946	DNA-directed RNA polymerase subunit beta'; DNA-dependent RNA polymerase catalyzes the transcription of DNA into RNA using the four ribonucleoside triphosphates as substrates (By similarity)
54			rpsN	101aa	0.945	30S ribosomal protein S14; Binds 16S rRNA, required for the assembly of 30S particles and may also be responsible for determining the conformation of the 16S rRNA at the A site (By similarity)
55			rplV	156aa	0.943	50S ribosomal protein L22; This protein binds specifically to 23S rRNA; its binding is stimulated by other ribosomal proteins, e.g., L4, L17, and L20. It is important during the early stages of 50S assembly. It makes multiple contacts with different domains of the 23S rRNA in the assembled 50S subunit and ribosome (By similarity)
56			MAB_3784c	419aa	0.94	preprotein translocase subunit SecY; Involved in protein export (By similarity)
57			frr	185aa	0.921	ribosome recycling factor; Responsible for the release of ribosomes from messenger RNA at the termination of protein biosynthesis. May increase the efficiency of translation by recycling ribosomes from one round of translation to another (By similarity)
58			rplQ	181aa	0.905	50S ribosomal proein L17
59			MAB_2321	176aa	0.902	translation initiation factor IF-3 (InfC); IF-3 binds to the 30S ribosomal subunit and shifts the equilibrum between 70S ribosomes and their 50S and 30S subunits in favor of the free subunits, thus enhancing the availability of 30S subunits on which protein synthesis initiation begins (By similarity)
60			rpsF	96aa	0.902	30S ribosomal protein S6; Binds together with S18 to 16S ribosomal RNA (By similarity)
61			MAB_3770c	350aa	0.901	DNA-directed RNA polymerase subunit alpha
62			rpsO	89aa	0.9	30S ribosomal protein S15; One of the primary rRNA binding proteins, it binds directly to 16S rRNA where it helps nucleate assembly of the platform of the 30S subunit by binding and bridging several RNA helices of the 16S rRNA (By similarity)
63			rpsP	155aa	0.888	30S ribosomal protein S16
64			rplU	103aa	0.878	50S ribosomal protein L21; This protein binds to 23S rRNA in the presence of protein L20 (By similarity)
65			tsf	277aa	0.862	elongation factor Ts; Associates with the EF-Tu.GDP complex and induces the exchange of GDP to GTP. It remains bound to the aminoacyl-tRNA.EF- Tu.GTP complex up to the GTP hydrolysis stage on the ribosome (By similarity)
66			rplM	147aa	0.849	50S ribosomal protein L13; This protein is one of the early assembly proteins of the 50S ribosomal subunit, although it is not seen to bind rRNA by itself. It is important during the early stages of 50S assembly (By similarity)
67			MAB_3894c	264aa	0.843	transcription antitermination protein NusG; Influences transcription termination and antitermination. Acts as a component of the transcription complex, and interacts with the termination factor rho and RNA polymerase (By similarity)
68			MAB_3774c	73aa	0.837	translation initiation factor IF-1
69			rpsR.2	82aa	0.822	30S ribosomal protein S18
70			adk	181aa	0.797	adenylate kinase; Catalyzes the reversible transfer of the terminal phosphate group between ATP and AMP. This small ubiquitous enzyme involved in the energy metabolism and nucleotide synthesis, is essential for maintenance and cell growth (By similarity)

## Sheet: Epsilon1 list
	Mycobacterium abscessus ATCC 19977- Resistance Genes and their Protein Network Analysis (Epsilon1 list-68 proteins, Excluded-2 proteins)
Protein	Network Protein	Definition
1	erm41	methyltransferase
2	MAB_2722c	enoyl-(acyl carrier protein) reductase
3	hemH	ferrochelatase; Catalyzes the ferrous insertion into protoporphyrin IX (By similarity)
4	MAB_2723c	3-oxoacyl-[ACP] reductase (MabA)
5	katG	catalase/peroxidase (KatG); Bifunctional enzyme with both catalase and broad- spectrum peroxidase activity (By similarity)
6	MAB_2471c	ferric uptake regulation protein FurA
7	SOD	superoxide dismutase (Mn); Destroys radicals which are normally produced within the cells and which are toxic to biological systems (By similarity)
8	MAB_3957	superoxide dismutase SodM; Destroys radicals which are normally produced within the cells and which are toxic to biological systems (By similarity)
9	MAB_4184c	superoxide dismutase [Cu-Zn] precursor; Destroys radicals which are normally produced within the cells and which are toxic to biological systems (By similarity)
10	MAB_2669c	histidinol-phosphate aminotransferase
11	MAB_2168	putative aminotransferase
12	MAB_2024	amidase
13	MAB_1902	hypothetical protein
14	MAB_1674c	amidase
15	MAB_0724c	amidase
16	pat	putative aminotransferase; May catalyze the transamination reaction in phenylalanine biosynthesis (By similarity)
17	pheA	prephenate dehydratase
18	MAB_2986c	uroporphyrinogen decarboxylase (HemE)
19	rpsL	30S ribosomal protein S12; With S4 and S5 plays an important role in translational accuracy (By similarity)
20	rpsG	30S ribosomal protein S7; One of the primary rRNA binding proteins, it binds directly to 16S rRNA where it nucleates assembly of the head domain of the 30S subunit. Is located at the subunit interface close to the decoding center, probably blocks exit of the E-site tRNA (By similarity)
21	rpsD	30S ribosomal protein S4; One of the primary rRNA binding proteins, it binds directly to 16S rRNA where it nucleates assembly of the body of the 30S subunit (By similarity)
22	rpsK	30S ribosomal protein S11; Located on the platform of the 30S subunit, it bridges several disparate RNA helices of the 16S rRNA. Forms part of the Shine-Dalgarno cleft in the 70S ribosome (By similarity)
23	rpsE	30S ribosomal protein S5; With S4 and S12 plays an important role in translational accuracy (By similarity)
24	fusA	elongation factor G (EF-G); This protein promotes the GTP-dependent translocation of the nascent protein chain from the A-site to the P-site of the ribosome (By similarity)
25	rpsC	30S ribosomal protein S3; Binds the lower part of the 30S subunit head. Binds mRNA in the 70S ribosome, positioning it for translation (By similarity)
26	rpsQ	30S ribosomal protein S17
27	rpsH	30S ribosomal protein S8
28	rpsS	30S ribosomal protein S19; Protein S19 forms a complex with S13 that binds strongly to the 16S ribosomal RNA (By similarity)
29	rplP	50S ribosomal protein L16; Binds 23S rRNA and is also seen to make contacts with the A and possibly P site tRNAs (By similarity)
30	tuf	elongation factor Tu; This protein promotes the GTP-dependent binding of aminoacyl-tRNA to the A-site of ribosomes during protein biosynthesis (By similarity)
31	rplK	50S ribosomal protein L11; This protein binds directly to 23S ribosomal RNA (By similarity)
32	rpsM	30S ribosomal protein S13; Located at the top of the head of the 30S subunit, it contacts several helices of the 16S rRNA. In the 70S ribosome it contacts the 23S rRNA (bridge B1a) and protein L5 of the 50S subunit (bridge B1b), connecting the 2 subunits; these bridges are implicated in subunit movement. Contacts the tRNAs in the A and P- sites (By similarity)
33	rpsJ	30S ribosomal protein S10; Involved in the binding of tRNA to the ribosomes (By similarity)
34	rplB	50S ribosomal protein L2; One of the primary rRNA binding proteins. Required for association of the 30S and 50S subunits to form the 70S ribosome, for tRNA binding and peptide bond formation. It has been suggested to have peptidyltransferase activity; this is somewhat controversial. Makes several contacts with the 16S rRNA in the 70S ribosome (By similarity)
35	rplA	50S ribosomal protein L1; Binds directly to 23S rRNA. The L1 stalk is quite mobile in the ribosome, and is involved in E site tRNA release (By similarity)
36	rpsB	30S ribosomal protein S2
37	rplO	50S ribosomal protein L15; Binds to the 23S rRNA (By similarity)
38	rplE	50S ribosomal protein L5; This is 1 of the proteins that binds and probably mediates the attachment of the 5S RNA into the large ribosomal subunit, where it forms part of the central protuberance. In the 70S ribosome it contacts protein S13 of the 30S subunit (bridge B1b), connecting the 2 subunits; this bridge is implicated in subunit movement. Contacts the P site tRNA; the 5S rRNA and some of i…
39	rpsI	30S ribosomal protein S9
40	rplD	50S ribosomal protein L4
41	rplC	50S ribosomal protein L3; One of the primary rRNA binding proteins, it binds directly near the 3'-end of the 23S rRNA, where it nucleates assembly of the 50S subunit (By similarity)
42	rplF	50S ribosomal protein L6; This protein binds to the 23S rRNA, and is important in its secondary structure. It is located near the subunit interface in the base of the L7/L12 stalk, and near the tRNA binding site of the peptidyltransferase center (By similarity)
43	rpoB	DNA-directed RNA polymerase subunit beta; DNA-dependent RNA polymerase catalyzes the transcription of DNA into RNA using the four ribonucleoside triphosphates as substrates (By similarity)
44	rplX	50S ribosomal protein L24; One of two assembly inititator proteins, it binds directly to the 5'-end of the 23S rRNA, where it nucleates assembly of the 50S subunit (By similarity)
45	rplL	50S ribosomal protein L7/L12; Seems to be the binding site for several of the factors involved in protein synthesis and appears to be essential for accurate translation (By similarity)
46	rplN	50S ribosomal protein L14; Binds to 23S rRNA. Forms part of two intersubunit bridges in the 70S ribosome (By similarity)
47	rplJ	50S ribosomal protein L10
48	rplR	50S ribosomal protein L18
49	rplW	50S ribosomal protein L23; One of the early assembly proteins it binds 23S rRNA. One of the proteins that surrounds the polypeptide exit tunnel on the outside of the ribosome. Forms the main docking site for trigger factor binding to the ribosome (By similarity)
50	rpmC	50S ribosomal protein L29
51	rpsZ	30S ribosomal protein S14P/S29E; Binds 16S rRNA, required for the assembly of 30S particles and may also be responsible for determining the conformation of the 16S rRNA at the A site (By similarity)
52	rpoC	DNA-directed RNA polymerase subunit beta'; DNA-dependent RNA polymerase catalyzes the transcription of DNA into RNA using the four ribonucleoside triphosphates as substrates (By similarity)
53	rpsN	30S ribosomal protein S14; Binds 16S rRNA, required for the assembly of 30S particles and may also be responsible for determining the conformation of the 16S rRNA at the A site (By similarity)
54	rplV	50S ribosomal protein L22; This protein binds specifically to 23S rRNA; its binding is stimulated by other ribosomal proteins, e.g., L4, L17, and L20. It is important during the early stages of 50S assembly. It makes multiple contacts with different domains of the 23S rRNA in the assembled 50S subunit and ribosome (By similarity)
55	MAB_3784c	preprotein translocase subunit SecY; Involved in protein export (By similarity)
56	frr	ribosome recycling factor; Responsible for the release of ribosomes from messenger RNA at the termination of protein biosynthesis. May increase the efficiency of translation by recycling ribosomes from one round of translation to another (By similarity)
57	rplQ	50S ribosomal proein L17
58	MAB_2321	translation initiation factor IF-3 (InfC); IF-3 binds to the 30S ribosomal subunit and shifts the equilibrum between 70S ribosomes and their 50S and 30S subunits in favor of the free subunits, thus enhancing the availability of 30S subunits on which protein synthesis initiation begins (By similarity)
59	rpsF	30S ribosomal protein S6; Binds together with S18 to 16S ribosomal RNA (By similarity)
60	rpsO	30S ribosomal protein S15; One of the primary rRNA binding proteins, it binds directly to 16S rRNA where it helps nucleate assembly of the platform of the 30S subunit by binding and bridging several RNA helices of the 16S rRNA (By similarity)
61	rpsP	30S ribosomal protein S16
62	rplU	50S ribosomal protein L21; This protein binds to 23S rRNA in the presence of protein L20 (By similarity)
63	tsf	elongation factor Ts; Associates with the EF-Tu.GDP complex and induces the exchange of GDP to GTP. It remains bound to the aminoacyl-tRNA.EF- Tu.GTP complex up to the GTP hydrolysis stage on the ribosome (By similarity)
64	rplM	50S ribosomal protein L13; This protein is one of the early assembly proteins of the 50S ribosomal subunit, although it is not seen to bind rRNA by itself. It is important during the early stages of 50S assembly (By similarity)
65	MAB_3894c	transcription antitermination protein NusG; Influences transcription termination and antitermination. Acts as a component of the transcription complex, and interacts with the termination factor rho and RNA polymerase (By similarity)
66	MAB_3774c	translation initiation factor IF-1
67	rpsR.2	30S ribosomal protein S18
68	adk	adenylate kinase; Catalyzes the reversible transfer of the terminal phosphate group between ATP and AMP. This small ubiquitous enzyme involved in the energy metabolism and nucleotide synthesis, is essential for maintenance and cell growth (By similarity)

## Sheet: Phi list
	Mycobacterium abscessus ATCC 19977- Resistance Genes and their Protein Network Analysis (Phi list-14 proteins, Excluded-54 proteins)
Protein	Network Protein
1	erm41
2	katG
3	MAB_2471c
4	rpsC
5	rpsQ
6	rplA
7	rplJ
8	rplR
9	rplV
10	MAB_3784c
11	MAB_2321
12	rplU
13	MAB_3894c
14	MAB_3774c

## Sheet: Chi list
	Mycobacterium abscessus ATCC 19977- Resistance Genes and their Protein Network Analysis (Chi list-14 proteins, Excluded-0 protein)
Protein	Network Protein
1	erm41
2	katG
3	MAB_2471c
4	rpsC
5	rpsQ
6	rplA
7	rplJ
8	rplR
9	rplV
10	MAB_3784c
11	MAB_2321
12	rplU
13	MAB_3894c
14	MAB_3774c

## Sheet: Psi list
	Mycobacterium abscessus ATCC 19977- Resistance Genes and their Protein Network Analysis (Psi list-12 proteins, Excluded-2 proteins)
Protein	Network Protein
1	erm41
2	MAB_2471c
3	rpsC
4	rpsQ
5	rplA
6	rplJ
7	rplR
8	rplV
9	MAB_3784c
10	MAB_2321
11	rplU
12	MAB_3774c

## Sheet: Omega list
	Mycobacterium abscessus ATCC 19977- Resistance Genes and their Protein Network Analysis (Omega list-0 protein, Excluded-12proteins)
