# Supplementary material for: Identification and Characterization of Potential Therapeutic Candidates in Emerging Human Pathogen Mycobacterium abscessus: A Novel Hierarchical In Silico Approach
Source: PLoS One. 2013 Mar 19;8(3):e59126. doi: 10.1371/journal.pone.0059126 (PMC3602546; doi:10.1371/journal.pone.0059126)
Supplement: Text S2 — Human gut microbiota. List of 83 organisms in gut flora of normal human. (TXT) [file pone.0059126.s009.txt]

Actinomyces_odontolyticus_ATCC_17982
Akkermansia_muciniphila_ATCC_BAA-835
Alistipes_putredinis_DSM_17216 
Anaerofustis_stercorihominis_DSM_17244 
Anaerostipes_caccae_DSM_14662
Anaerotruncus_colihominis_DSM_17241 
Pseudoflavonifractor_capillosus_ATCC_29799 
Bacteroides_cellulosilyticus_DSM_14838 
Bacteroides_coprocola_DSM_17136 
Bacteroides_dorei_DSM_17855 
Bacteroides_eggerthii_DSM_20697 
Bacteroides_finegoldii_DSM_17565 
Bacteroides_intestinalis_DSM_17393 
Bacteroides_ovatus_ATCC_8483 
Bacteroides_pectinophilus_ATCC_43243 
Bacteroides_plebeius_DSM_17135 
Bacteroides_stercoris_ATCC_43183 
Bacteroides_uniformis_ATCC_8492 
Bifidobacterium_adolescentis_ATCC_15703 
Bifidobacterium_adolescentis_L2-32
Bifidobacterium_angulatum_DSM_20098  
Bifidobacterium_bifidum_DSM_20456 
Bifidobacterium_breve_DSM_20213 
Bifidobacterium_dentium_ATCC_27678 
Bifidobacterium_longum_DJO10A 
Bifidobacterium_longum_NCC2705 
Bifidobacterium_longum_subsp_infantis_str_ATCC_15697 
Borrelia_burgdorferi_CA-11.2A 
Butyrivibrio_crossotus_DSM_2876 
Catenibacterium_mitsuokai_DSM_15897 
Clostridium_asparagiforme_DSM_15981 
Clostridium_bartlettii_DSM_16795 
Clostridium_bolteae_ATCC_BAA-613 
Clostridium_hiranonis_DSM_13275 
Clostridium_leptum_DSM_753 
Clostridium_methylpentosum_DSM_5476 
Clostridium_nexile_DSM_1787 
Clostridium_ramosum_DSM_1402 
Clostridium_scindens_ATCC_35704 
Clostridium_sp_L2-50 
Clostridium_sp_M62/1 
Clostridium_sp_SS2/1 
Clostridium_spiroforme_DSM_1552 
Clostridium_sporogenes_ATCC_15579 
Clostridium_symbiosum_ATCC_14940 
Collinsella_aerofaciens_ATCC_25986 
Collinsella_intestinalis_DSM_13280 
Collinsella_stercoris_DSM_13279 
Coprococcus_comes_ATCC_27758 
Coprococcus_eutactus_ATCC_27759 
Dorea_formicigenerans_ATCC_27755 
Dorea_longicatena_DSM_13814 
Eggerthella_lenta_DSM_2243 
Enterobacter_cancerogenus_ATCC_35316 
Eubacterium_dolichum_DSM_3991 
Eubacterium_hallii_DSM_3353 
Eubacterium_siraeum_DSM_15702 
Eubacterium_ventriosum_ATCC_27560 
Faecalibacterium_prausnitzii_A2-165 
Faecalibacterium_prausnitzii_M21/2 
Lactobacillus_salivarius_UCC118 
Methanobrevibacter_smithii_ATCC_35061 
Methanobrevibacter_smithii_DSM_11975 
Methanobrevibacter_smithii_DSM_2374  
Methanobrevibacter_smithii_DSM_2375 
Mitsuokella_multacida_DSM_20544 
Parabacteroides_johnsonii 
Parabacteroides_merdae_ATCC_43184 
Parvimonas_micra_ATCC_33270 
Photorhabdus_luminescens_subsp_laumondii_TTO1 
Prevotella_copri_DSM_18205 
Providencia_alcalifaciens_DSM_30120 
Providencia_rettgeri_DSM_1131 
Providencia_rustigianii_DSM_4541 
Roseburia_faecis_M72/1  
Roseburia_intestinalis_L1-82 
Ruminococcus_gnavus_ATCC_29149 
Ruminococcus_lactaris_ATCC_29176 
Ruminococcus_obeum_ATCC_29174 
Ruminococcus_torques_ATCC_27756 
Streptococcus_infantarius_subsp_infantarius_ATCC_BAA-102 
Subdoligranulum_variabile_DSM_15176 
Victivallis_vadensis_ATCC_BAA-548 
