# Supplementary material for: Identification and Characterization of Potential Therapeutic Candidates in Emerging Human Pathogen Mycobacterium abscessus: A Novel Hierarchical In Silico Approach
Source: PLoS One. 2013 Mar 19;8(3):e59126. doi: 10.1371/journal.pone.0059126 (PMC3602546; doi:10.1371/journal.pone.0059126)
Supplement: Text S3 — Bacterial Pathogens. List of 240 pathogenic bacteria used in Broad Spectrum analysis. (TXT) [file pone.0059126.s010.txt]

Acinetobacter_baumannii_ACICU
Acinetobacter_baumannii_ATCC_17978
Acinetobacter_baumannii_AYE 
Acinetobacter_baumannii_SDF 
Acinetobacter_sp_ADP1 
Aeromonas_hydrophila_subsp_hydrophila_ATCC_7966 
Anaplasma_phagocytophilum_HZ 
Bacillus_anthracis_str_Ames 
Bacillus_anthracis_str_Sterne 
Bacillus_cereus_ATCC_10987 
Bacillus_cereus_ATCC_14579 
Bacillus_thuringiensis_serovar_konkukian 
Bacteroides_fragilis_NCTC_9343 
Bacteroides_fragilis_YCH46 
Bartonella_bacilliformis_KC583 
Bartonella_henselae_str_Houston-1 
Bartonella_quintana_str_Toulouse
Bordetella_bronchiseptica 
Bordetella_pertussis 
Borrelia_burgdorferi_group                  
Borrelia_garinii_PBi 
Burkholderia_ambifaria_MC40-6 
Burkholderia_cenocepacia 
Burkholderia_cenocepacia_AU_1054 
Burkholderia_cenocepacia_HI2424
Burkholderia_cenocepacia_MC0-3 
Burkholderia_mallei_ATCC_23344 
Burkholderia_mallei_NCTC_10229 
Burkholderia_mallei_NCTC_10247 
Burkholderia_mallei_SAVP1 
Burkholderia_multivorans_ATCC_17616 
Burkholderia_pseudomallei_1106a 
Burkholderia_pseudomallei_1710b 
Burkholderia_pseudomallei_668 
Burkholderia_pseudomallei_K96243 
Burkholderia_sp_383 
Burkholderia_xenovorans_LB400 
Campylobacter_concisus_13826 
Campylobacter_curvus_525.92 
Campylobacter_fetus_subsp_fetus_82-40 
Campylobacter_jejuni 
Campylobacter_jejuni_RM1221 
Campylobacter_jejuni_subsp_jejuni_81116 
Campylobacter_jejuni_subsp_jejuni_81-176 
Chlamydia_muridarum 
Chlamydia_trachomatis 
Chlamydia_trachomatis_434/Bu 
Chlamydia_trachomatis_A/HAR-13 
Chlamydia_trachomatis_L2b/UCH-1/proctitis 
Chlamydophila_abortus_S26/3 
Chlamydophila_caviae 
Chlamydophila_felis_Fe/C-56 
Chlamydophila_pneumoniae_AR39 
Chlamydophila_pneumoniae_CWL029 
Chlamydophila_pneumoniae_J138 
Chlamydophila_pneumoniae_TW-183 
Citrobacter_koseri_ATCC_BAA-895 
Clostridium_acetobutylicum 
Clostridium_beijerinckii_NCIMB_8052 
Clostridium_botulinum_A 
Clostridium_botulinum_A_str_ATCC_19397 
Clostridium_botulinum_A_str_Hall 
Clostridium_botulinum_A3_str_Loch_Maree 
Clostridium_botulinum_B_str_Eklund_17B 
Clostridium_botulinum_B1_str_Okra 
Clostridium_botulinum_F_str_Langeland 
Clostridium_difficile_630 
Clostridium_perfringens 
Clostridium_perfringens_ATCC_13124 
Clostridium_perfringens_SM101
Clostridium_tetani_E88 
Clostridium_thermocellum_ATCC_27405 
Corynebacterium_diphtheriae 
Corynebacterium_efficiens_YS-314 
Corynebacterium_jeikeium_K411 
Corynebacterium_urealyticum_DSM_7109 
Coxiella_burnetii 
Coxiella_burnetii_RSA_331 
Ehrlichia_chaffeensis_str_Arkansas 
Enterococcus_faecalis_V583 
Escherichia_coli_O157:H7
Escherichia_coli_O157:H7_str_EDL933 
Francisella_tularensis_subsp_holarctica 
Francisella_tularensis_subsp_holarctica_OSU18 
Francisella_tularensis_subsp_mediasiatica_FSC147 
Francisella_tularensis_subsp_tularensis 
Francisella_tularensis_subsp_tularensis_FSC198 
Francisella_tularensis_subsp_tularensis_WY96-3418 
Fusobacterium_nucleatum 
Haemophilus_ducreyi_35000HP 
Haemophilus_influenzae 
Haemophilus_influenzae_86-028NP 
Haemophilus_influenzae_PittEE 
Haemophilus_influenzae_PittGG 
Haemophilus_somnus_129PT 
Haemophilus_somnus_2336 
Helicobacter_hepaticus 
Helicobacter_pylori_26695 
Helicobacter_pylori_HPAG1 
Helicobacter_pylori_J99 
Klebsiella_pneumoniae_subsp_pneumoniae_MGH_78578 
Legionella_pneumophila_str_Corby 
Legionella_pneumophila_str_Lens 
Legionella_pneumophila_str_Paris 
Legionella_pneumophila_subsp_pneumophila_Philadelphia_1 
Leptospira_borgpetersenii_serovar Hardjo-bovis JB197 
Leptospira_borgpetersenii_serovar_Hardjo-bovis_L550 
Leptospira_interrogans_serovar_Copenhageni 
Leptospira_interrogans_serovar_Lai 
Listeria_monocytogenes 
Listeria_monocytogenes_serotype_4b_str_F2365 
Mycobacterium_asiaticum 
Mycobacterium_avium 
Mycobacterium_avium_104 
Mycobacterium_avium complex_(MAC) 
Mycobacterium_avium_paratuberculosis 
Mycobacterium_celatum 
Mycobacterium_chelonae
Mycobacterium_conspicuum 
Mycobacterium_fortuitum 
Mycobacterium_gastri 
Mycobacterium_genavense 
Mycobacterium_gordonae 
Mycobacterium_haemophilum 
Mycobacterium_immunogenum 
Mycobacterium_intracellulare 
Mycobacterium_kansasii 
Mycobacterium_leprae 
Mycobacterium_malmoense 
Mycobacterium_marinum 
Mycobacterium_mucogenicum 
Mycobacterium_nonchromogenicum 
Mycobacterium_scrofulaceum 
Mycobacterium_shimoidei 
Mycobacterium_simiae 
Mycobacterium_smegmatis 
Mycobacterium_szulgai 
Mycobacterium_terrae 
Mycobacterium_terrae_complex 
Mycobacterium_tuberculosis_CDC1551 
Mycobacterium_tuberculosis_F11 
Mycobacterium_tuberculosis_H37Ra 
Mycobacterium_tuberculosis_H37Rv 
Mycobacterium_ulcerans_Agy99 
Mycobacterium_xenopi 
Mycoplasma_capricolum_subsp_capricolum_ATCC_27343 
Mycoplasma_gallisepticum 
Mycoplasma_genitalium 
Mycoplasma_penetrans 
Mycoplasma_pneumoniae 
Neisseria_gonorrhoeae_FA_1090 
Neisseria_meningitidis_053442 
Neisseria_meningitidis_FAM18 
Neisseria_meningitidis_MC58 
Neisseria_meningitidis_Z2491 
Neorickettsia_sennetsu_str_Miyayama 
Nitrosospira_multiformis_ATCC_25196 
Nocardia_farcinica_IFM_10152 
Orientia_tsutsugamushi_Boryong 
Orientia_tsutsugamushi_Ikeda 
Pasteurella_multocida 
Propionibacterium_acnes_KPA171202 
Pseudomonas_aeruginosa 
Pseudomonas_aeruginosa_PA7 
Pseudomonas_aeruginosa_UCBPP-PA14 
Pseudomonas_entomophila_L48 
Pseudomonas_mendocina_ymp 
Rickettsia_conorii 
Rickettsia_felis_URRWXCal2 
Rickettsia_rickettsii_Iowa 
Rickettsia_rickettsii_Sheila_Smith 
Rickettsia_typhi_wilmington 
Salmonella_enterica_subsp_arizonae_serovar_62:z4,z23:-- 
Salmonella_enterica_subsp_enterica_serovar_Choleraesuis 
Salmonella_enterica_subsp_enterica_serovar_Paratyphi_A_str_ATCC_9150 
Salmonella_enterica_subsp_enterica_serovar_Paratyphi_B_str_SPB7 
Salmonella_typhi_ (Schroeter 1886)_Warren_and_Scott_1930 
Shigella_boydii_CDC_3083-94 
Shigella_boydii_Sb227
Shigella_dysenteriae 
Shigella_flexneri_2a 
Shigella_flexneri_2a_str_2457T
Shigella_flexneri_5_str_8401 
Staphylococcus_aureus_RF122 
Staphylococcus_aureus_subsp_aureus_COL 
Staphylococcus_aureus_subsp_aureus_JH1 
Staphylococcus_aureus_subsp_aureus_JH9 
Staphylococcus_aureus_subsp_aureus_MRSA252 
Staphylococcus_aureus_subsp_aureus_MSSA476 
Staphylococcus_aureus_subsp_aureus_Mu3 
Staphylococcus_aureus_subsp_aureus_Mu50 
Staphylococcus_aureus_subsp_aureus_MW2 
Staphylococcus_aureus_subsp_aureus_N315 
Staphylococcus_aureus_subsp_aureus_NCTC_8325 
Staphylococcus_aureus_subsp_aureus_USA300 
Staphylococcus_aureus_subsp_aureus_USA300_TCH1516 
Staphylococcus_epidermidis_ATCC_12228 
Staphylococcus_epidermidis_RP62A 
Staphylococcus_haemolyticus 
Staphylococcus_saprophyticus 
Streptococcus_gordonii_str_Challis_substr_CH1 
Streptococcus_pneumoniae_CGSP14 
Streptococcus_pneumoniae_D39 
Streptococcus_pneumoniae_Hungary19A-6 
Streptococcus_pneumoniae_R6 
Streptococcus_pneumoniae_TIGR4 
Streptococcus_pyogenes_M1_GAS 
Streptococcus_pyogenes_Manfredo 
Streptococcus_pyogenes_MGAS10270 
Streptococcus_pyogenes_MGAS10394 
Streptococcus_pyogenes_MGAS10750 
Streptococcus_pyogenes_MGAS2096 
Streptococcus_pyogenes_MGAS315 
Streptococcus_pyogenes_MGAS5005 
Streptococcus_pyogenes_MGAS6180 
Streptococcus_pyogenes_MGAS8232 
Streptococcus_pyogenes_MGAS9429 
Streptococcus_pyogenes_SSI-1 
Streptococcus_sanguinis_SK36 
Streptococcus_suis_05ZYH33 
Streptococcus_suis_98HAH33 
Treponema_pallidum 
Treponema_pallidum_subsp_pallidum_SS14 
Tropheryma_whipplei_TW08/27 
Tropheryma_whipplei_Twist 
Ureaplasma_parvum_serovar_3_str_ATCC_27815 
Vibrio_cholerae 
Vibrio_cholerae_O395 
Vibrio_parahaemolyticus 
Vibrio_vulnificus_CMCP6 
Vibrio_vulnificus_YJ016 
Yersinia_enterocolitica_subsp_enterocolitica_8081 
Yersinia_pestis_Angola 
Yersinia_pestis_Antiqua 
Yersinia_pestis_CO92 
Yersinia_pestis_Nepal516 
Yersinia_pestis_Pestoides_F 
Yersinia_pseudotuberculosis_IP_31758 
Yersinia_pseudotuberculosis_IP_32953 
Yersinia_pseudotuberculosis_YPIII 
